# Supplementary material for: Ultra-high-throughput DArTseq-based silicoDArT and SNP markers for genomic studies in macadamia
Source: PLoS One. 2018 Aug 31;13(8):e0203465. doi: 10.1371/journal.pone.0203465 (PMC6118395; doi:10.1371/journal.pone.0203465)
Supplement: S1 Table — (XLSX) [file pone.0203465.s001.xlsx]

## Sheet: Table S1
CloneID	AlleleSequence	Chrom_est_others	ChromPos_est_others	AlnCnt_est_others	AlnEvalue_est_others	Chrom_Bacterias_NCBI	ChromPos_Bacterias_NCBI	AlnCnt_Bacterias_NCBI	AlnEvalue_Bacterias_NCBI	CallRate	OneRatio	PIC	AvgReadDepth	StDevReadDepth	Qpmr
100000624	TGCAGTAAGATTTCAGGTTTCAATTGGAAAGTTCAGATTTTGAAACCGTACGAGATTCAAAACTAATAG		0	0	999		0	0	999	0.946667	0.5	0.5	7.16364	6.72426	1.22006
100024802	TGCAGGTTAGAAGGTAATGCTGATCATACAGAACTCGCTAGAGCTTGTAAAGTTGCTTGTTGGTGCATC		0	0	999		0	0	999	0.966667	0.5	0.5	29.018	28.7042	1.18498
100026948	TGCAGGCTTCCCGCTGTACATGGGCCTTGAAGCCCATGTTCTAGTCATGTATCTTCGCATCGAGGACGA		0	0	999		0	0	999	0.933333	0.5	0.5	9.5977	6.71841	1.63916
100028099	TGCAGGAGGTCCGGAGCTCGCCGGAGGAACTGTTGAGGACTCCATGCGAGCAAGAGAGAGAGGGAGATA		0	0	999		0	0	999	0.973333	0.5	0.5	28.6867	24.8251	1.3132
100154506	TGCAGCTAAAAATCATGCAGAATAGTGAAGGTTGAACTGGTTCCAGAAGCATGTACCTTTTCATTTCTG		0	0	999		0	0	999	0.906667	0.5	0.5	49.7688	53.5953	1.0559
100155544	TGCAGTGGGTGCTGCGGAGTGGCGACCATCTGATGGCCGGTATGGCATTGGGATGTGTGCCGACACCAT		0	0	999		0	0	999	0.933333	0.5	0.5	37.1322	24.0108	1.59394
100185313	TGCAGGCCACCTACCCGGACTTTCATAGACTGGATACTTCCCACTCCCAGTGTGCTTTTACCAGATTCT		0	0	999		0	0	999	0.96	0.5	0.5	10.0465	6.29305	1.4834
100185365	TGCAGAACATAAGAATGATAATATCTCAACCTCGATCAACATGGTTCCACACCTCCACTAGCTAGTACA		0	0	999		0	0	999	0.96	0.5	0.5	89.3865	52.2212	1.87142
100191152	TGCAGTCCCAGAAATGTTACGGTGCGAGATCGGAAGAGCGGTTCAGCAGGAATGCCGAGACCGATCTCG		0	0	999		0	0	999	0.906667	0.5	0.5	274.78	121.934	2.04802
100193216	TGCAGAAACCATGGAGCATGCATGAAAGTAGTGATACTTTCTGTTACCAATAACTTAAACAAGAAAGGT		0	0	999		0	0	999	0.94	0.5	0.5	223.768	146.106	1.74177
100195822	TGCAGGCATTTAAACTAATGAGAGCAAAGCGAGATCGGAAGAGCGGTTCAGCAGGAATGCCGAGACCGA		0	0	999		0	0	999	0.913333	0.5	0.5	402.22	265.628	1.47417
100000044	TGCAGAAAGTTGGGTCCTTTTATGTTCCCTGGCCCCTCTTTAGTCTACTTTTTCATTTATGCTTGCCGA		0	0	999		0	0	999	0.936667	0.498221	0.499994	27.5146	14.4081	2.09809
100000090	TGCAGAAGGCTTGAATTTGTTAAACTAGTATTACTAGGAAAGGAAAAAAGAAAGATTTTTAAAGAGAAT		0	0	999		0	0	999	0.99	0.501684	0.499994	7.00617	6.97924	1.17401
100000261	TGCAGATTGTGCAAACATGTCTTCAATTGAAGCTTACCAATTAGCAGGAAAAACCAAAAAAAGGAAGCA		0	0	999		0	0	999	0.943333	0.501767	0.499994	34.9128	23.485	1.96264
100000690	TGCAGTGCAGAATAACTCCCTCTCTTTTAGGGGCAGATGTTTTCTGTCCGAGAGCTCCCCCTGTGCCTA		0	0	999		0	0	999	0.963333	0.49827	0.499994	97.6646	49.5744	2.11984
100001039	TGCAGAGCCTCGTACAAACATACTAACAGTGCGTAATTAAGTAGAACCACGATCATAGTTCAGAACATA		0	0	999		0	0	999	0.956667	0.498258	0.499994	24.7	18.7839	1.49108
100001132	TGCAGCGAAGACCAGAGAGAGGAACTCATATGTCCAATGTCCAAACTATGCACGACTGGAAAGGACCAT		0	0	999		0	0	999	0.95	0.501754	0.499994	14.988	13.1968	1.26573
100001445	TGCAGAATCTGAAGCATCGGATTCGAATCTTGGCCTCTTAGTGCGTTCAGTTCCCTCCTTGCGAGATCG		0	0	999		0	0	999	0.936667	0.498221	0.499994	47.5503	27.5887	1.85471
100001876	TGCAGCCTTGTCCTTCTTTCGGAGGCCTACTCCTTCTGACACTCTTTGGGAAGCTCTAGCAGCCATTTC		0	0	999		0	0	999	0.97	0.498282	0.499994	28.5062	25.8204	1.26468
100023719	TGCAGATCCCGAAATTGGAGCACCTGTGCCAGAAAAAAATAAAAAGCAAAAGATTAGTATCTACTTATT		0	0	999		0	0	999	0.93	0.498208	0.499994	23.0349	16.5174	1.62733
100023935	TGCAGCAGACCAATCTCTGGAGGAATGCTGCCATTAAGGCTGTTGTTTCTCAGGTATATCGCGGGGGGT		0	0	999		0	0	999	0.95	0.501754	0.499994	15.763	10.1073	1.70713
100025584	TGCAGCAACTCCAGCCAGAGCCCCCAAATGGGTCAGCACCTGTTGGCTTTTGTGGACAGCACATTCTAC		0	0	999		0	0	999	0.936667	0.501779	0.499994	25.2514	16.3705	1.46685
100112791	TGCAGAAAACCATCAACGGCGAGATCGGAAGAGCGGTTCAGCAGGAATGCCGAGACCGATCTCGTATGC		0	0	999		0	0	999	0.97	0.501718	0.499994	51.361	46.263	1.12111
100120660	TGCAGGAGGTAGTAGAATTAATGAACTCTTGCACAAGCATCAACAACTTTTAGGCACAAGTCCTGCAAC		0	0	999		0	0	999	0.976667	0.498294	0.499994	8.1195	7.09359	1.28959
100121496	TGCAGTTCATGTCATCAAGGAGGAAGAGAGGTTGAAAGGAGGAGAAAACCCGGATATGGAGGCAGCTCA		0	0	999		0	0	999	0.956667	0.501742	0.499994	21.006	14.7475	1.64273
100121770	TGCAGATACTGATAGGTTCCAAAAATCAGATAAAAATTCAAGTTTTTGTGCTTATAATCCAGAATGTTA		0	0	999		0	0	999	0.943333	0.498233	0.499994	9.48235	7.69815	1.45517
100156172	TGCAGTAGGGTTGAGAGGCATCAACCAAAGCATAAGATGCGATTCTCCAAGAAGGAATGGATCTGAGAT		0	0	999		0	0	999	0.95	0.498246	0.499994	21.1455	13.5039	1.87439
100156346	TGCAGAAGCCAGATGGAGGAGCAATAAAAACGAACGGCGTCCTTGAAGCAATCCAACATTCCAAAATCT		0	0	999		0	0	999	0.936667	0.498221	0.499994	182.757	100.84	2.15473
100161067	TGCAGCCCTTCCCTTCTTAGTGCGTCTTAGCGAGATCGGAAGAGCGGTTCAGCAGGAATGCCGAGACCG		0	0	999		0	0	999	0.943333	0.498233	0.499994	281.262	142.716	1.80366
100170532	TGCAGAGAGAAAAATATATCTATACAGTTAAAAAAAAAAAAAACGAAAATAATCGTATACCATTAATTT		0	0	999		0	0	999	0.956667	0.498258	0.499994	6.34524	5.2599	1.49063
100179985	TGCAGCGGCGTTGCCTTCCCGCAAGGTGTGACAGTAGAGAACGGACTGTAACCTTTGAGAAATTGAGTG		0	0	999		0	0	999	0.936667	0.498221	0.499994	192.121	99.869	2.17743
100192199	TGCAGTGGCAGGAGGCTGGTGCGAGATCGGAAGAGCGGTTCAGCAGGAATGCCGAGACCGATCTCGTAT		0	0	999		0	0	999	0.943333	0.501767	0.499994	75.3873	54.7265	1.30716
100196876	TGCAGCCTCCGGGAAATTCCCATGAATCCTGTGGCTGTGTATAACTCCCACATGAAAAGTACCACTCAA		0	0	999		0	0	999	0.936667	0.501779	0.499994	110.114	70.0821	1.78638
100198156	TGCAGAACTATAAAAAAGCCGGATGGCTCGCATTTCTTGGATCGCTATGTCGCATATAGAAAGAATGAT		0	0	999		0	0	999	0.956667	0.498258	0.499994	81.9697	71.7263	1.47836
100026127	TGCAGACCACACAGACTACTCACCTTCCTTGTCAGACTCCATTTGCGACTGCCCTAGAGTCTGCCCAGC		0	0	999		0	0	999	0.923333	0.498195	0.499993	26.9598	17.6334	1.80427
100120698	TGCAGGCAAAGGACAATGCGCTACCCCATTGCCCAGCACCAGTTTCTGTCACCACTGTCTTGATTCCTT		0	0	999		0	0	999	0.923333	0.498195	0.499993	12.1871	8.19071	1.67975
100133269	TGCAGACATCAATGGCCTTTCTCAACTGAAAGTTCTTACATTGAGAGATTGCGAGATCGGAAGAGCGGT		0	0	999		0	0	999	0.87	0.501916	0.499993	230.272	149.519	1.51985
100156199	TGCAGTGAAATTAAGGAGAGGATCAAGAAAACCAAGGACGAGAAGAAGGCGAAAAAAGCAGAGGTAACT	030210KAWC002263HT (KAWC) Actinidia chinensis - active meristems Actinidia chinensis cDNA clone KAWCC00226, mRNA sequence.	379	10	7.69e-18		0	0	999	0.923333	0.498195	0.499993	41.7661	29.0648	1.48939
100001755	TGCAGAACTTTTGGTATGTGATATTTTATGTTCTTTTAAAATTATTGATTCCTTATAAATTATGCGATG		0	0	999		0	0	999	1	0.496667	0.499978	24.5733	27.0386	1.0084
100000074	TGCAGAAGAGCTCTTCCATTTGTCGTCTGCCATTTATACACTATTTGAAGAATTAGGGTTTATAACTCA		0	0	999		0	0	999	0.973333	0.496575	0.499977	33.6524	30.9979	1.23439
100154880	TGCAGGCAGAGAACAGGATGAATGTCAGGAATAATTAGAAAGCCAAATTTTTCAGAAGAGAAGAGTCAC		0	0	999		0	0	999	0.98	0.496599	0.499977	10.3562	9.3001	1.25436
100189807	TGCAGCAGGGTGATGTTTAGTGCTTCACTTCTAACCATTATAGCATTGCCATATGGCAATAGTGGATTC		0	0	999		0	0	999	0.98	0.496599	0.499977	63.454	55.2611	1.31399
100193084	TGCAGTGAGAATTACTCTACTAATATGCAACGGTTATCGCGTTAGGTGCTCAGGGAGCAAGAGAACTGT		0	0	999		0	0	999	0.986667	0.503378	0.499977	24.3939	23.2759	1.3026
100199778	TGCAGTAAAGAAAGTTTGAACAGAGGTGAGGGAATAGAGCTTCTTGTGTCCAGACAGGTTTTGAGATGA		0	0	999		0	0	999	0.973333	0.503425	0.499977	47.5833	43.1951	1.36998
100025206	TGCAGTTGAGGAAATGAATCTTCTCCAAAGACCAATTCATCATTTTCAAAATTTGTATGCACTAGCTTT		0	0	999		0	0	999	0.953333	0.496503	0.499976	15.6258	9.71754	1.65299
100155088	TGCAGGTATCTCACCTTCAGATGTTGTAGCCAAGATTATGAACAGTTTGAGCTCCGGGAAGGTCAAGAA		0	0	999		0	0	999	0.953333	0.503497	0.499976	21.1617	15.5488	1.57591
100179753	TGCAGCAAACAACGAAGCTGATCGAGAGAATCATTATCCAATTTGATTAAAAAACGTCTAGTGGATTAC		0	0	999		0	0	999	0.953333	0.496503	0.499976	10.8659	6.12425	1.83321
100190496	TGCAGTTATAGAACTTGTTACAAAATAAGACAGAAGAAAGAAATATATTTATACACAAAGAGAGAGAGA		0	0	999		0	0	999	0.96	0.496528	0.499976	7.65455	6.32039	1.4242
100199605	TGCAGATCGATTTCAGATCACTTGAAGTTGAGTTGAAGCTCCCCTAGACGGTTCCTTTTTTTCTTTTCT		0	0	999		0	0	999	0.953333	0.496503	0.499976	5.23636	4.5339	1.29055
100172048	TGCAGTTCATCAGCCGTCATCAGCCCAAAGTTTACAGAAGAGATGAATAGGGATTTGTGCCTTCCAGTC		0	0	999		0	0	999	0.946667	0.503521	0.499975	14.3372	11.2566	1.53034
100186523	TGCAGAGTATGACATATGGACGAGGAGTGGATGACTCAATTGGTTGTTGGTTGAAACTCCAACAAAGCT		0	0	999		0	0	999	0.946667	0.503521	0.499975	11.8313	6.59558	1.91662
100195462	TGCAGTTATTTATTTTTATTTTTTTCAACTAATTCTTTCTTCAGGCATAAATTAATGAGGGGAAGGGCC		0	0	999		0	0	999	0.94	0.496454	0.499975	24.9823	18.0113	1.57991
100000251	TGCAGATGTAGTGAGACCCCTGGACCAGCAAAGCATCAGATTTCACTGTACTTCTTCTCTGGCAATTCC		0	0	999		0	0	999	0.926667	0.503597	0.499974	17.8103	9.74701	1.8382
100000263	TGCAGATTGTGTACAAACCACTGACTGGCATTCCTGGGGAAGCGGATAAAATGTAACCAAAGAATGTGT		0	0	999		0	0	999	0.926667	0.503597	0.499974	15.3491	10.9199	1.68456
100001583	TGCAGGGGAGAGGATGAAAATCTATCAAAAAAACACCAGAGGTTGGGGTAGTCCCGTAATTCGAGCCAC		0	0	999		0	0	999	0.933333	0.503571	0.499974	6.38095	5.74022	1.3043
100170144	TGCAGCTGCCCCAAAATCTATGAGCTTGATCTTCCCTTTCTTTGTCACCACTAAGTTGGCTGGTTTTAC		0	0	999		0	0	999	0.92	0.503623	0.499974	69.8989	41.2217	2.01963
100180367	TGCAGGGTTTGGGAGGGGTAAATGTATACAGCCTTGCCCCTTGCTTTGTCTAAAGAAACTATACAAATC		0	0	999		0	0	999	0.933333	0.503571	0.499974	19.0632	14.128	1.56804
100186171	TGCAGTAACTAGCACCTTAGGATCAAACTCTGCCATGTGTCATAATATGGAGCCGTGCTTCACCATCTG		0	0	999		0	0	999	0.92	0.496377	0.499974	83.0694	48.8717	2.04435
100122505	TGCAGATAGCAAAACAAGAAAAAACATGAATGAGGAAAACAAAGGATTTTGATCCAATGCTCTACCAAC		0	0	999		0	0	999	0.996667	0.494983	0.49995	9.7375	8.96346	1.11257
100024995	TGCAGTCCTAGCTAGATGAAATGGGTTTTGATATATCCAAAATAGGACCACCCAATGAGGAGTGTACAT		0	0	999		0	0	999	0.97	0.494845	0.499947	28.6766	29.0548	1.08465
100000634	TGCAGTACTAAAGATGGCCATGGAAGCAAGCCTTGCTTGCATCAAGGAATGGGGGAGACCAGTAGGAGA	Jc1-028-H06-M13F.H06.ab1 Jatropha curcas flower and seed Jatropha curcas cDNA, mRNA sequence.	347	2	7.75e-13		0	0	999	0.963333	0.50519	0.499946	9.24699	8.33228	1.26871
100119895	TGCAGATTCCATTCAAACATTTGAAACAAAACCAGTAAAAGATTCTGCAAAATATCTTGGTTATTGAAA		0	0	999		0	0	999	0.963333	0.49481	0.499946	14.9317	13.4313	1.22629
100026024	TGCAGTGAGATGGTGGAAGAAAGCCTTAATTTTCATTTGGATGACGTGGACAAGTAGGAGTTAGTATAA		0	0	999		0	0	999	0.956667	0.494774	0.499945	24.7365	17.2777	1.6919
100062072	TGCAGTTCGTTTGAGTTGGCCATAGGACAACAACCTTTGGCGAGATCGGAAGAGCGGTTCAGCAGGAAT		0	0	999		0	0	999	0.956667	0.505226	0.499945	281.709	126.37	1.99384
100179234	TGCAGAGAACCATGATGGGATTTATTTCATTCTATGAGGCTCATAATGCAATGCACGTTGCACTTTCAT		0	0	999		0	0	999	0.95	0.505263	0.499945	14.0647	9.45276	1.71131
100181283	TGCAGTGGTCTCAGTTGGCCGGAGTCACGAGACTTACGTGGTGGCATTGAAGGTGAAGGCTCCTCCACC		0	0	999		0	0	999	0.95	0.494737	0.499945	66.4146	37.7257	1.68555
100192871	TGCAGCTTATAGTGGAATATACCCCTCAAAAATAATGGTGGTTCCAAGGGCATCACTAGAATCTCTGCC		0	0	999		0	0	999	0.956667	0.505226	0.499945	138.266	96.1757	1.66897
100198301	TGCAGCTGTTGAATGGTTGTTTGTGCTATGATTCTCACCTAACAAGAAAAGAGAAAGGGGAGAGGAAGG		0	0	999		0	0	999	0.956667	0.494774	0.499945	188.671	91.4613	2.15012
100001503	TGCAGCAAATCCACGGAGGGCAAATGATGGGCATGTTACCTCAGCCAATGCAGGCTGGCCAACTGATGT		0	0	999		0	0	999	0.943333	0.5053	0.499944	19.1619	15.5774	1.42484
100001811	TGCAGATACACCATTGACTTAATTAAGATGCCATTTGTAAGGTTACAATAGGTACACAAATTTATACTA		0	0	999		0	0	999	0.943333	0.4947	0.499944	9.88166	7.70677	1.54221
100001858	TGCAGCATAGGTTTCACAAATCATCCAGAAACCTATAGGTTTAGCAACTGGCAAGCCATAAACTCTACT		0	0	999		0	0	999	0.943333	0.5053	0.499944	39.5263	28.5437	1.71819
100023896	TGCAGCAATTCTGGAGGTGATGAGACTTCGCATGATTAGGCAGCACAACTATTACGATCCTACTAAGCC		0	0	999		0	0	999	0.943333	0.5053	0.499944	23.7574	21.3695	1.37969
100119122	TGCAGCATTTCAGATTGAAAGTAACCAAAAATATCAAAATATATTTTCATTTCCTGAATTGAAAGTAAA		0	0	999		0	0	999	0.943333	0.4947	0.499944	53.3529	41.6717	1.53882
100192485	TGCAGCCCACTGAAGCTCTTTGACAGCAAGTTCAACTTTTAGCTTGTCAAAGCTATCCCATTCTAGTTC		0	0	999		0	0	999	0.943333	0.5053	0.499944	40.9383	21.4886	2.12358
100000668	TGCAGTCCAAAATTTTCATATGTTTTCAATGTGGCACCATGAACCTCTACAATTTGTTGGATGTTCAGG		0	0	999		0	0	999	0.936667	0.494662	0.499943	12.5636	7.37094	1.90989
100000700	TGCAGTGGAGAGGAACCCATGAAGTGTCTTGGTGTTTACAGCGGATGACAAGAAACACCACTTGGGTGA		0	0	999		0	0	999	0.93	0.505376	0.499942	7.55491	5.59868	1.53459
100001441	TGCAGAAGTGGTGACATTCGACACGAAGGCGTGCGAGGCTGCTGTTCTCTCTCTCTCTCTCTCTCGCTT		0	0	999		0	0	999	0.93	0.505376	0.499942	6.48571	4.34492	1.70919
100153283	TGCAGAAAATATGGAGTATTACAGCTACAATTCTTCTGTTCCTTTCACTGCTGGTTGTGTCAGTTGGTC		0	0	999		0	0	999	0.93	0.505376	0.499942	8.58788	5.80698	1.60316
100186204	TGCAGTCAAACATATGGCCTTGGGTGTGGCTGGGTTGGGATGTGAGGATGCTCTAGTCCACCTGTTGAA		0	0	999		0	0	999	0.93	0.505376	0.499942	58.1591	38.4972	1.72581
100195305	TGCAGCTCTCACCTCGCCTTCCTTTGCAACCCCCTTGCAATTCTGTCAAGGTTCCAAGATATACGGATC		0	0	999		0	0	999	0.93	0.494624	0.499942	127.688	73.6984	2.21256
100000051	TGCAGAACAAAGCTAGTATCTGGAACATAACCTCTCTTCTTCATCTCCATGTCCAAATCCTTTAGCAGC		0	0	999		0	0	999	0.923333	0.505415	0.499941	9.46067	7.4435	1.41608
100000618	TGCAGTAAAAAAATTCATCATACACTAGACTTACCTCTGAAAGCAAGCTATATCGTCTAGGTGGGACAG		0	0	999		0	0	999	0.923333	0.494585	0.499941	18.5497	10.7748	1.87484
100001118	TGCAGCCACTGGATCTTATGCAGAGCTACATCAGCTCAACTCCTGGGAATTCAGTTCCACTTTGGAGAT		0	0	999		0	0	999	0.923333	0.505415	0.499941	27.8563	18.2123	1.52748
100024356	TGCAGCTTTGAATACATCCCTAGAGAGTAGAAACTCCAATTTTGTGGCGGACTCTCTAGCTAGGAAGGC		0	0	999		0	0	999	0.923333	0.494585	0.499941	7.01143	4.61796	1.72949
100024870	TGCAGTAATTATCATTTTAGTTTTGAGAAGACGATCAACAGTGATCCAGATCGATCGATCGGTAGAAGG		0	0	999		0	0	999	0.916667	0.505455	0.49994	6.83721	4.81606	1.62077
100119898	TGCAGATTCTAGATTTTGGTGAGGTTGGTGCTACGCGTCAGTTCTGAAACGCCCCCCCCTTCTCTCTCA		0	0	999		0	0	999	0.91	0.505495	0.49994	10.2416	8.23483	1.38863
100001851	TGCAGCAGAGCACACTGAAGACATGGCAAGGCAAAGAGGAGAACATAGAGAAAGCACGGGCTGCCTTCC		0	0	999		0	0	999	0.903333	0.494465	0.499939	21.5581	13.1773	1.78246
100119156	TGCAGAAAAGCTTCTATATTGAAATATCATACACACCAAATTAAAAATCCAATTGGTGAAAGCCAAATT		0	0	999		0	0	999	0.903333	0.505535	0.499939	40.2938	36.3082	1.25029
100122753	TGCAGGAATTGTAATTATTTTCTGGATTGCTGAAGAAAGCCGTTGCTTGTGATAGGACCAATTGACAAT		0	0	999		0	0	999	0.903333	0.494465	0.499939	5.58046	4.79366	1.31228
100119114	TGCAGAGTCTATGCAATGTTCCTATGATCACAGGGGAAACAGCATACCAACAATTCTTCTCATGATGCA		0	0	999		0	0	999	0.796667	0.506276	0.499921	201.733	172.794	1.15388
100000358	TGCAGCCCTCCCTTCCTGTATACTTATTGATGAGGTAAGCAAGGCTGGAATAACAGACACTAGCACACC		0	0	999		0	0	999	1	0.493333	0.499911	10.8765	11.393	1.04755
100180889	TGCAGAGCGAAAGATAAGACATTGTTGATACTGGACTGACCTTACTTGCCCATGCTTCCCTCCCACTGC		0	0	999		0	0	999	1	0.493333	0.499911	5.40491	4.96446	1.12712
100000254	TGCAGATTATCAACACAGGAGATCCTACATCTTTTTTCTTCAATTAATATTTCACATAAGTTTTGTGTT		0	0	999		0	0	999	0.993333	0.493289	0.49991	10.5032	10.7111	1.10431
100190676	TGCAGCCAAGGGATAGCCCGAACGAAGAGCAGCTGCTATTGTCGCTTCTGACGAATTCATAGCCGGATT		0	0	999		0	0	999	0.98	0.493197	0.499907	243.231	170.469	1.54402
100192924	TGCAGGACATATCTTTCCATTAATTCTAATTGTTTATTTATTAAAGGAAGCTCTAAAATTCCGACTCCT		0	0	999		0	0	999	0.98	0.493197	0.499907	47.0185	44.8929	1.2723
100196813	TGCAGATTATTTTTTTCCCATTGTGATTGATCACATGGTTTTGTGAGGACCAGCGAGTATGGTTTATAC		0	0	999		0	0	999	0.98	0.506803	0.499907	44.8963	36.3567	1.39994
100000707	TGCAGTGTAGAGTTGTTTTTTGGTTATTGTTGCTTCTTTTGCTACATTTTTGCATTATTTACTTTTTTC		0	0	999		0	0	999	0.973333	0.506849	0.499906	34.7692	29.3502	1.30553
100213343	TGCAGTATTTCACAGTGGATTGGAATTGGGGTCTGTCTGTATGAGTATAGTGCGAGATCGGAAGAGCGG		0	0	999		0	0	999	0.973333	0.506849	0.499906	452.112	239.16	1.90862
100186596	TGCAGGTCATCAACTCAAAAAAAGTAAGAAAATAAGGTCTTTGGAGAACAAACTAATGCAAGAGGGGGA		0	0	999		0	0	999	0.966667	0.506897	0.499905	23.2892	18.7813	1.53918
100000716	TGCAGTGTTAATAGAAAATCAGGGTTTTGTAGGATGGCCTGTTGGGCTTAATAAGAGGAACACTTGACT		0	0	999		0	0	999	0.953333	0.506993	0.499902	5.37349	4.20043	1.415
100001285	TGCAGTGTTCGTGTACGGCCTTATCCCTCAGATATTTGCCTATGCAGCCAACTTCCCTATGCAGAAATT		0	0	999		0	0	999	0.953333	0.506993	0.499902	30.5385	15.6595	1.99263
100060506	TGCAGGGGATACATATCATAAATTTTGATTAGCGAGATCGGAAGAGCGGTTCAGCAGGAATGCCGAGAC		0	0	999		0	0	999	0.953333	0.493007	0.499902	232.331	136.564	1.75437
100155512	TGCAGTGCTTGAAATGCATGGTCCTGACAAACACTTGAAAACCAAGGCATTTGTTACCCTTCATGCGAG		0	0	999		0	0	999	0.953333	0.506993	0.499902	18.3234	12.5542	1.64301
100026615	TGCAGCATTAGTTTTGGTTCTTTGTACTACGGTATGCAATTAATCAGTTTTGTCAACCATATTGATGTT		0	0	999		0	0	999	0.946667	0.507042	0.499901	14.3657	10.7524	1.65468
100112802	TGCAGCCATGTCATTGATGCGAGATCGGAAGAGCGGTTCAGCAGGAATGCCGAGACCGATCTCGTATGC		0	0	999		0	0	999	0.946667	0.507042	0.499901	181.168	78.0327	2.22242
100179968	TGCAGCGACATGGCTTCTTTTCTTAGTTAGAATTGGTGGATACACCTAAAGAAAGAACGTGTGTGCGAG		0	0	999		0	0	999	0.946667	0.507042	0.499901	108.237	43.3012	2.46317
100199481	TGCAGTGTCAAAGATAAGGGTTTATTTGCTTTTGAAGAAGAGGTAGAGACGGGGAAGAAGGGTTTTTGA		0	0	999		0	0	999	0.946667	0.507042	0.499901	313.331	208.016	1.57888
100121007	TGCAGGTTAAGGAGGAGATCCTCTATTTCCATCACTATTTTACAATTGAGCACAATGATGCTTGGTATC		0	0	999		0	0	999	0.94	0.507092	0.499899	12.3771	8.96313	1.66945
100154075	TGCAGATTGGTCAGTTTAGTGATCCTTCTTGGCAGAGCCTGGTCCTGTGGAGTATAAAGAAAATAGAAG		0	0	999		0	0	999	0.94	0.507092	0.499899	112.04	90.3956	1.4222
100189738	TGCAGATGCAAAAAAACAAAGAAGCACATGCTACTGGACTACTGGAGGTACTGTAGGGGCAGTGTGGGT		0	0	999		0	0	999	0.94	0.492908	0.499899	102.44	53.6971	2.33932
100197382	TGCAGAGATTCAGCATCTTCATTTGCAAAATTTAGCGAGATCGGAAGAGCGGTTCAGCAGGAATGCCGA		0	0	999		0	0	999	0.94	0.507092	0.499899	464.778	217.066	2.12472
100062158	TGCAGCATATCTCCCCATTTCAACATTGCCAGCTACCCGACATGCACTGAGAAAGCTGCGAGATCGGAA		0	0	999		0	0	999	0.933333	0.507143	0.499898	99.2529	52.8349	1.88814
100123030	TGCAGTTACATCTCAGGATAGAATATATTTATCTTGTCTCTTATTCAGCGGTGGTTGAGGATTTTTTTT		0	0	999		0	0	999	0.933333	0.507143	0.499898	28.2722	19.2064	1.64509
100120108	TGCAGCAGGAAAGCAAGAGTGGGAGGGAAAGCAAGGAGGATTGGCCCTATTTTTCTGAAATGGACAAGA		0	0	999		0	0	999	0.92	0.492754	0.499895	14.0843	11.3054	1.3465
100210006	TGCAGGGTGCTGCCATTTTATCAATCTCATGCGAGATCGGAAGAGCGGTTCAGCAGGAATGCCGAGACC		0	0	999		0	0	999	0.853333	0.507812	0.499878	208.219	186.656	1.09328
100000253	TGCAGATTAACAGCAATGGCGTTAGAACAACTACTGCCACAACAATTACTAGAAAACTAGTTTTTTTTT		0	0	999		0	0	999	0.976667	0.491468	0.499854	19.9632	19.1628	1.25102
100170614	TGCAGAGGATTTGGTCAATTGAAAGAGTCAACGATCCAAAATTCCAGATCCCCAGTTTGAGTCCGATTT		0	0	999		0	0	999	0.976667	0.508532	0.499854	51.7784	39.8795	1.27348
100001783	TGCAGACTCAGCCCTCTTGATTTAAGGTCCTGATGGAAGTCTACCAGTCCTTGTTTCAAATTGCAGATG		0	0	999		0	0	999	0.97	0.491409	0.499852	12.2086	10.7352	1.33129
100156593	TGCAGGATGGGCGTTTATTTTATTTTTTACACTCTAATATTGTGGCAGCATAAGTTAATCTTGGTTTTG		0	0	999		0	0	999	0.97	0.508591	0.499852	7.46154	7.08361	1.18375
100185595	TGCAGAGTTTCATGTAGGTTGAGGACTGAATCTGGATTTTCAGATTTTCTAGTAACATCCCCCACGCAG		0	0	999		0	0	999	0.97	0.491409	0.499852	38.3781	30.5517	1.4587
100186314	TGCAGTGTCTTTAGCATAAAAAGTTGAAAGATAGGAAGATCTTTAGCATAAAAAGTTGAAAAAAAGTAA		0	0	999		0	0	999	0.97	0.508591	0.499852	17.0414	13.1969	1.76243
100000139	TGCAGACTTAGGATCAGCCATTGTGCTCACAATCAGCAACCAAATAATGGTAAAAGCACACCTGATATC		0	0	999		0	0	999	0.963333	0.491349	0.49985	49.1879	42.3038	1.27511
100133567	TGCAGTTCCAATAGTTGTTAGAAAAACTTTCTTTTGTATCCTGCTTGAATGCGAGATCGGAAGAGCGGT		0	0	999		0	0	999	0.963333	0.508651	0.49985	365.958	172.264	2.24707
100000828	TGCAGAGATCTATAAATAGATATTGATTAATAATGCATTGATTTGGTCATGATGTGCGAGATCGGAAGA		0	0	999		0	0	999	0.956667	0.491289	0.499848	156.133	75.5284	2.09751
100023336	TGCAGAGTCAATCGAACCACCAAGAAGCAGTTGTAGTTCTCAAGAATCAGGCGAACTATGCAGTGAGAA		0	0	999		0	0	999	0.956667	0.491289	0.499848	7.75309	6.7147	1.27109
100000606	TGCAGGTGTGCTGGGTGACATTGATCCGCAGAGAGCTGTCCTCTCATTAATGGAGAGATATAACCAAGT		0	0	999		0	0	999	0.95	0.508772	0.499846	6.92655	5.93945	1.26173
100123105	TGCAGAGGCACAAAAGCAAACACTGCTGCCATGATAATCAACAGAATGACAACCTTGTCTGTGGTCTGG		0	0	999		0	0	999	0.943333	0.508834	0.499844	207.874	131.169	1.80587
100133312	TGCAGATCCTCTACTGAATAGGTCACTAATGCGAGATCGGAAGAGCGGTTCAGCAGGAATGCCGAGACC		0	0	999		0	0	999	0.943333	0.491166	0.499844	288.775	125.867	2.09739
100207512	TGCAGTGAACATCTGGTGACTGAGGGTATACCCATGGATGAAAAGACTTCACAAAGAGTGCGAGATCGG		0	0	999		0	0	999	0.943333	0.491166	0.499844	428.235	251.456	1.76376
100208431	TGCAGCCCCTAGAGAAACTAGGGCGTGATTATGTGGTTGTCAAGCTATTGTCTTGCCCCATCTACCCTA		0	0	999		0	0	999	0.943333	0.491166	0.499844	242.151	137.302	1.99868
100000521	TGCAGGCCCTGCACCATAAAGGCATAAACACTCGTTTAATAAATGGGCTGACTCAGATCAGGCCTTAAG		0	0	999		0	0	999	0.936667	0.508897	0.499842	8.73034	6.90914	1.41174
100000651	TGCAGTATAATTTATCATTTGAGAAGTAACAAGTTGAATTGTTTTCTACTTCATAGTCAAAGTCACCTA		0	0	999		0	0	999	0.936667	0.508897	0.499842	14.3193	8.94295	1.80143
100000827	TGCAGAGAGAGAGAGAGATGGCGAGATCGGAAGAGCGGTTCAGCAGGAATGCCGAGACCGATCTCGTAT		0	0	999		0	0	999	0.936667	0.508897	0.499842	174.432	112.9	1.53945
100157065	TGCAGTGGCACATGGGTTTCACCTTCAGGAGGCTGGGCCAGCTTCTGGTTCTGAGGAGACATCATTTCT		0	0	999		0	0	999	0.936667	0.508897	0.499842	6.04571	5.43409	1.30899
100023945	TGCAGCAGCACGCTTTTGGGAAATTTCAGTACGAACACGCTCCTTGGACTTGCTCTCCTGAACCATCCT		0	0	999		0	0	999	0.93	0.508961	0.499839	10.7235	6.88477	1.74654
100123087	TGCAGAGACAAGAAGCTAGCTGAAGCCAGAGATGCCAAAGTGGAGAGGAAGCCTCATATCCCAGGCGAG		0	0	999		0	0	999	0.93	0.491039	0.499839	135.18	59.7308	2.13612
100180496	TGCAGTAACACCGTCAGCACTGCTGGATCCGAATGAGACGTAGTCCCAACCGTCAGATCTGGTTGGGGA		0	0	999		0	0	999	0.93	0.508961	0.499839	5.27059	4.07976	1.50355
100205066	TGCAGGGCAATCATAGACCAGCCTCAAATTCTGCAATCTTGGACACATCTCAATATCAATAGCGAGATC		0	0	999		0	0	999	0.93	0.491039	0.499839	509.766	259.877	2.153
100180282	TGCAGGCTAATTCAGTAGTGCTCCTCATCATCTCTGCCTCACTCCTTGCTCTCCATTCTGAGTCCAATG		0	0	999		0	0	999	0.923333	0.509025	0.499837	8.71345	6.02187	1.67595
100024366	TGCAGCTTTTCCTTTCAGTTTTCTGCCATCTATGCCTCCAACAACCTTGCTGAGCGACATACTCTTTGG		0	0	999		0	0	999	0.91	0.490842	0.499832	21.6384	17.449	1.39412
100202756	TGCAGCAATGTGCGTAGTTGCCTGCCGCCTTACGCGAGATCGGAAGAGCGGTCAGCAGGAATGCCGAGA		0	0	999		0	0	999	0.91	0.509158	0.499832	7.03371	5.29882	1.30528
100001453	TGCAGACAGTGGCAGTATTCCATTTGTGAACTCATTGCATCAGAAATCACGCTCTTCACCTTTGCTATC		0	0	999		0	0	999	0.903333	0.509225	0.49983	6.30857	5.80115	1.25913
100133251	TGCAGAACTGAAACAAAAATGTGAATGCTAGAAACAGCCAAAATTATAAACAAGCGAGATCGGAAGAGC		0	0	999		0	0	999	0.896667	0.509294	0.499827	298.522	181.253	1.6863
100000348	TGCAGCCACAACAACTTACGGGTGGGTTTTCTGCTGCTGGACTGTATTTCTACATACTAACACTTTTTT		0	0	999		0	0	999	1	0.49	0.4998	6.64151	6.86279	1.08442
100026582	TGCAGCAGCAGGGAAGAAAAAAAAGAAGAAGAAGAAGATGGTGGGATTAGGTTTCAGCAAAGGCAGAAA		0	0	999		0	0	999	1	0.49	0.4998	5.88889	5.78657	1.11063
100181072	TGCAGTGTCCTTATTCTTTGGATGATTCAGAACGTCTGGACTCGACTTGTGCAATCAGTAGTACACCCA		0	0	999		0	0	999	1	0.51	0.4998	5.71598	5.55892	1.00277
100000046	TGCAGAAATAGCCAGAAGAGCTCAATTAAATTATGAAGTCTACTTCGAATAAGTGATTCGGTACGGAAT		0	0	999		0	0	999	0.993333	0.510067	0.499797	7.09375	6.70056	1.153
100000691	TGCAGTGCAGATACCCAAAAGATGAAAATTTTCCCTTCTAGGTTTCTTGCAGTTTTAGATAAGGACGAA		0	0	999		0	0	999	0.98	0.510204	0.499792	49.903	41.7587	1.32033
100170182	TGCAGAAAAACCATTCCCCATTTTGCACTTGGCAACAATAAAAGAACCAGCCGGGTCTCGTATAATCAC		0	0	999		0	0	999	0.973333	0.489726	0.499789	18.9684	15.3966	1.3987
100027005	TGCAGGGTTGGTAATGAGTGCAATGACCCTTCATATTCGATCTTGCCTTATAAATCTTTTGAATTGCTC		0	0	999		0	0	999	0.966667	0.510345	0.499786	19.9824	17.4819	1.23465
100172592	TGCAGCATGCAGAGAGGTGCAGAGAGGTGCGGAAAGCATCGGACAACTGAAAACATCTGGGCACGCAAG		0	0	999		0	0	999	0.966667	0.489655	0.499786	174.858	69.0866	2.48322
100186640	TGCAGAGAGTATATTATTGGTCCTTATAAGGACTTGTATCTTTCCTTTTTTCCGATAAACTGGTTCATC		0	0	999		0	0	999	0.966667	0.489655	0.499786	56.0252	51.6461	1.2114
100000743	TGCAGTTCTTGTGGAACACCAAGGCACCCTTTTGGATCAATGCTTACCCATATTTTGCTTACAAAGATG	sglf214-1f07t3 Luohanguo leaf Library Siraitia grosvenorii cDNA, mRNA sequence.	680	1	4.63e-15		0	0	999	0.953333	0.51049	0.49978	7.76331	5.99336	1.41839
100181100	TGCAGTAGGGATGTTAATAGAGTGAGAAGGAAACTTCAAAGTTTGATCTGAACTTTACAAGGCGAGATC		0	0	999		0	0	999	0.953333	0.48951	0.49978	291.863	133.581	2.09179
100000614	TGCAGGTTCTTCTGGCGACAGAGGCATTACCTCTGCTACAGTTCTCTACTCTTTGAAGGTAGAAGAAGT		0	0	999		0	0	999	0.946667	0.489437	0.499777	9.34161	6.76133	1.55381
100119823	TGCAGATGAATAAAGAAGAAGAAGAAGAAGAAAGGGGAGAACGGGAAGATGAGGGAAGAGTGAGAGATG		0	0	999		0	0	999	0.946667	0.489437	0.499777	35.8485	23.767	1.6967
100174618	TGCAGTGCTAGATAGAGGATTTTGCAATGAGCATTGACTCAGCTGCTTTGTGGACTGTGCGAGATCGGA		0	0	999		0	0	999	0.946667	0.489437	0.499777	247	100.363	2.3103
100154417	TGCAGCCTATCATAAAAAGATGAATATAGGAGAAACTGAAATCAAACATACAAAAAAATAAAATAAAAA		0	0	999		0	0	999	0.94	0.510638	0.499774	6.84571	6.26958	1.21212
100001538	TGCAGCGTATAAAATCATCATCATCATCAGAAGGTTGAACAAGTGGAATATTCAGATCTGGGCGTACCT		0	0	999		0	0	999	0.933333	0.510714	0.49977	15.1648	9.89898	1.4733
100153223	TGCAGCGAGGCAGACTCGTTCCAGTAGGGTTGACTCGTCGATGGGATCTCCTTTCTGTTTAGTCTAATC		0	0	999		0	0	999	0.933333	0.489286	0.49977	60.2083	28.6603	1.9324
100204975	TGCAGAGAGTGTGAGAGGGCGAGATCGGAAGAGCGGTTCAGCAGGAATGCCGAGACCGATCTCGTATGC		0	0	999		0	0	999	0.933333	0.489286	0.49977	197.256	119.283	1.5776
100180804	TGCAGTTTCAGTGCAATGTTGCAAATATGGATCGCCACTGGCCCGCACCTAAAACGAACAAGCAAGCCT		0	0	999		0	0	999	0.926667	0.489209	0.499767	18.5882	12.8885	1.68753
100186133	TGCAGGTCACACCCACAGGGAGGAGGGCGATGGGGGCTGCCCGGGCAGCGGCAATAATGAAGAAGGGAT		0	0	999		0	0	999	0.926667	0.510791	0.499767	7.14124	5.63858	1.44388
100060540	TGCAGGTGCTGCCATTTTATCAATCTCATGCGAGATCGGAAGAGCGGTTCAGCAGGAATGCCGAGACCG		0	0	999		0	0	999	0.92	0.51087	0.499764	231.128	127.887	1.7425
100000639	TGCAGTAGAGTTATCATACACCACATGTTTAATATCGTTCTTCCTAGCCCATTTGGGTAGATGATGTGT		0	0	999		0	0	999	0.976667	0.511945	0.499715	20.759	18.9661	1.34161
100023546	TGCAGAGATGCAGTCGCCGACCCTATGGAAAGAATAAATAGATCAATGAACAACTCACCGCTGAAAGAT		0	0	999		0	0	999	0.976667	0.511945	0.499715	38.0181	25.6307	1.64546
100153282	TGCAGAAAAGCCATTGACATTTTTTGACTCCATGTCTATTCTCTAACAGCCACAGACTCTACTGGAAAG		0	0	999		0	0	999	0.97	0.487973	0.499711	107.537	89.7973	1.32269
100025470	TGCAGAGCCGACTCCATATCCCTCTTTGCCATAGCCTCCTGATCAAATAATTCGTCTGAAATCCCATTT		0	0	999		0	0	999	0.956667	0.487805	0.499703	24.6235	19.6657	1.4219
100121299	TGCAGTCTTCCTCAACGTTTCCCTGAAACTCTCTACTGCTGTTGATTTCGCTAATGACAATGCTTGCAA		0	0	999		0	0	999	0.956667	0.487805	0.499703	76.0875	35.3533	2.23701
100121817	TGCAGATTATAGACTTTAAAAGGACCTTAGTAAGTATGCATTAGGTGCTAATTGGCTAACTTTATCTTA		0	0	999		0	0	999	0.956667	0.487805	0.499703	46.2695	35.8596	1.62489
100155333	TGCAGTCAGGTGATGGTTAGAGCCAGAATCAAGCAACCAATATGAGGGAAGTAAAGTGGTACAGTAGCT		0	0	999		0	0	999	0.956667	0.512195	0.499703	17.0578	12.8404	1.60175
100170134	TGCAGAAACAGAACTGAAAGAAACCCTAAAATCAAAATAAACGAAAATGAAAACGAACAAGCCATTGAT		0	0	999		0	0	999	0.956667	0.487805	0.499703	26.9879	16.5679	2.00563
100204501	TGCAGTCTCCTTCGTCACCACTCTTTGTAACTATCGGTACAAAACCATGCACTGACCAGTGATCCAACC		0	0	999		0	0	999	0.956667	0.487805	0.499703	157.542	107.197	1.76663
100023318	TGCAGAAGTTGGAGATCAAATATTTGGACTCCACGGTTGAAAGCCTCGCCCTACTCAACTTGAAATTCT		0	0	999		0	0	999	0.95	0.487719	0.499698	152.755	69.1636	2.25326
100186550	TGCAGCTAATGTTTTTCTTTCCTTCTTTTCCTTTTGCAAGTAGTCGCTATTTAACTATACAAAATCATT		0	0	999		0	0	999	0.95	0.487719	0.499698	12.2331	11.1281	1.25137
100000225	TGCAGATCAATGTGTAAATATGCTTATCTTTTAAGTTTTCTATTCAGTTTCACTGTGAGAGCAAACAAT		0	0	999		0	0	999	0.943333	0.487633	0.499694	16.2156	12.402	1.4987
100001051	TGCAGAGTCTTTAGCATAAAAAGTTGAAAATAGGAAGATCTTTAGCATAAAAAGTTGAAAAAAAGTAAG		0	0	999		0	0	999	0.943333	0.487633	0.499694	15.8393	10.1749	1.87959
100155216	TGCAGTAACAGAAGTGTTGCACAGAGCCATAAACGTAATTTTTCTGGAGTCCATGACACTATCACGGGA		0	0	999		0	0	999	0.943333	0.512367	0.499694	66.6292	35.5573	2.1379
100025322	TGCAGAAAAGTAAGAGAAGCGAAACAAAATTACCTTGGTCATTTCTTTGCTGAATTCTTGCATTGTAAT		0	0	999		0	0	999	0.936667	0.487544	0.49969	99.1818	47.9228	2.09664
100028633	TGCAGAACAATGGATCTTCGAAGAATATTGGCTTCAAACCAGAGGATAGAGATCTGGTTATGGCCCCGC		0	0	999		0	0	999	0.936667	0.487544	0.49969	6.68519	4.79	1.34548
100170707	TGCAGATAATGGAGTTATTAGTTTTGACTGGGTACTTTTTGGTTCACCCAAAGTTGGCACTGGTTAATC		0	0	999		0	0	999	0.936667	0.512456	0.49969	159.932	88.8839	2.09471
100179635	TGCAGATAGCCATCCTCCAGTTTTATTCTTGTCAGCAGGTTGTCCCTTGTAGTCTATTGCATAAGTAAT		0	0	999		0	0	999	0.936667	0.487544	0.49969	10.0314	6.44124	1.69139
100179714	TGCAGATTCGATAAGTTGCCTGCTTCCTTTCATGAGAAATCTGTTGACCAACACCATCATCTTTGATCT		0	0	999		0	0	999	0.936667	0.487544	0.49969	5.6131	4.00584	1.62063
100180706	TGCAGTTAAGGTTAAGCTTAATGATTTGAACTTCTTGTGTTGTCAATGTGTTACTGTCTCTCTCTGTCT		0	0	999		0	0	999	0.936667	0.487544	0.49969	5.81765	4.2588	1.48973
100023391	TGCAGACAAGCAAATGCCTAATGGAGAAGGATCTCTTTTTATAGGAGTTCTTTATATGGTATTGGTGGT		0	0	999		0	0	999	0.93	0.512545	0.499685	104.368	75.8607	1.49093
100172116	TGCAGTTTCTGCAATAAACCAGGACACTGTTGCGATTTGCAGAATAAGGAATATTACTGAGGCAAGGAA		0	0	999		0	0	999	0.93	0.487455	0.499685	11.1131	6.05867	1.9289
100060473	TGCAGGCAACTCCGTTCTTCTGCTCAGTCTCCGACCGCCATTGCAGCGAGATCGGAAGAGCGGTTCAGC		0	0	999		0	0	999	0.923333	0.487365	0.499681	105.018	60.1542	1.71696
100171505	TGCAGGCTAGGTAAGTTCGAATCACAGGGGTTTTGGTGAAGAGTGTATCGTACATGAACCTGAGCTCCA		0	0	999		0	0	999	0.91	0.487179	0.499671	7.56213	4.89511	1.62719
100001314	TGCAGTTTGGAGTGTCATCAAGGAATTTAGTATGTCAAAGATAATAGAGAACTCAACGCTAATAGAAGG		0	0	999		0	0	999	0.98	0.486395	0.49963	11.7037	10.644	1.21554
100000144	TGCAGAGAAATTTCAATCGATAATAAGTTCTGTTATAATACTCGCTGCAAAAATTTGAATGATTATTAT		0	0	999		0	0	999	0.973333	0.486301	0.499625	75.4562	51.6377	1.5808
100001749	TGCAGAAAGGAAACTTGGCGGACACTAGCGGAGCTTACCCCAAAAGCCGACATGTGTCCTATAACACGT		0	0	999		0	0	999	0.973333	0.513699	0.499625	10.631	9.95918	1.3155
100000646	TGCAGTAGCTTTTTGTAATTGAAAAGATGCTCCTCTTAATATTGAAGAATGGGAAGGTGCCACGTCAGC		0	0	999		0	0	999	0.966667	0.513793	0.49962	11.8902	8.43503	1.38252
100000257	TGCAGATTCGTGCCTTCCAATTTATTTCATTCCAAATCTATTTTTCAAAATTTTTTCTATTGTTTAAAA		0	0	999		0	0	999	0.96	0.486111	0.499614	55.775	32.8683	1.96912
100000365	TGCAGCCTCCAAAACCAGCTGAAGTCGTCAGTAGACCAGAGTCACCAGACAACTTATTCCTCCCAATGT		0	0	999		0	0	999	0.96	0.486111	0.499614	40.8698	30.5493	1.48803
100000643	TGCAGTAGCGAGAGTCTAGTGCACTGGATTGTTCTTTTTTTAAGGTAGGAGTTGTTGATGACACAAGAG		0	0	999		0	0	999	0.96	0.486111	0.499614	11.4167	8.69937	1.50117
100200953	TGCAGCTCTAGGAATTACGTCGGTTTTAGCAGCGGCAGCGGCAGCGGCAGCAGCAGCAGCAGTTATAAG		0	0	999		0	0	999	0.96	0.513889	0.499614	178.212	90.582	2.08632
100206741	TGCAGAAAAAGTATTGGGTGAGAGAGGCTTGAACTCTCGACCTCAGAATTACTCTAAAAGTTACGAAAC		0	0	999		0	0	999	0.96	0.486111	0.499614	151.696	70.949	2.46551
100119411	TGCAGAATCTTATGAGGAAATGCTATGGTTGAAATGTTTTCTTATGGAGTTGGGTTTGAAGCAAAAGGA		0	0	999		0	0	999	0.953333	0.486014	0.499609	44.8924	32.8691	1.54732
100119849	TGCAGATGGAGGTAATGAATCCCAACCTGTCAATGGTTTCTATGGTTTCGGCAACTCTTTCAACCCTTC		0	0	999		0	0	999	0.953333	0.486014	0.499609	12.6329	11.7959	1.24442
100209582	TGCAGGCAGCGTACCAGAATTGCGAGACCTATGACATGTACACCAAGAGGGGTTTTAATGTAAGCGAGA		0	0	999		0	0	999	0.953333	0.513986	0.499609	371.035	170.064	2.13958
100000343	TGCAGCCAAAGTTGCCAAAACTACATTGCAACCAGCAAATGTTAAAAATGCCCTGACATACCTGCGAGA		0	0	999		0	0	999	0.946667	0.514085	0.499603	29.5284	18.9482	1.42313
100000909	TGCAGGAATCAAACAGTTCATGAAGTACCATTGGCGAGATCGGAAGAGCGGTTCAGCAGGAATGCCGAG		0	0	999		0	0	999	0.946667	0.485915	0.499603	112.057	73.6017	1.50722
100206821	TGCAGCCACGATCCACACGATCGCTCCGGCGGTCTTCTTCGGTTGCCGCCGGGATTTTAAATCATCGGT		0	0	999		0	0	999	0.946667	0.485915	0.499603	34.1118	18.0224	1.86489
100195006	TGCAGCACACGATCTTCATTCGCGATTCCTATTTGTCTTCCCGTGCTTTTGCTGCTGTTGAAGAAGCGA		0	0	999		0	0	999	0.933333	0.485714	0.499592	355	146.3	2.50146
100119244	TGCAGAACCAGAGGGAAAGATTACAGCCATATTCCCAAATGAATAATATACATAAGTGGTAACTAAAGA		0	0	999		0	0	999	0.906667	0.514706	0.499567	11.0565	9.57735	1.2705
100024683	TGCAGGGTCTGAAAGAAAAGCAAACTACAAATAAACCAGCGAAGTATAGTAGCTCTCAATCCAAATCCA		0	0	999		0	0	999	0.893333	0.485075	0.499554	40.569	33.6053	1.42898
100197152	TGCAGCCTACAAGAGGAGAGGGAGAGGTAGAGGTAGAGGTAGAGGTAGAGGGAGAGAGGGCTTTAAGAA		0	0	999		0	0	999	0.983333	0.484746	0.499535	59.4	52.1828	1.3539
100001077	TGCAGATGGTGCCAGTTATTGTGGGACATTTCCTTTATTTTATGATATTTAAACTTATCTCAACGTTTA		0	0	999		0	0	999	0.97	0.484536	0.499522	8.18405	7.09726	1.30242
100023224	TGCAGAACATACTTGAAGAGAATTGCAAACTTTCCTGGAGAAGTTCGTAGTTCTAGCAAACAAGAAGAT		0	0	999		0	0	999	0.97	0.515464	0.499522	27.2727	19.1853	1.60427
100119632	TGCAGAGCCATGTAGCCTGGCAACGATTCCTTTTTTTAATAATAATATTTTAAATAGGTAATGTGAATG		0	0	999		0	0	999	0.97	0.515464	0.499522	7.19298	6.06622	1.32663
100156194	TGCAGTCGTCCCTCCTCCCTTGGCACCTTTCCCTTTCCTAGTGACTCTGGCCGTAGAAGTGCCTCCACG		0	0	999		0	0	999	0.97	0.515464	0.499522	37.6842	30.9254	1.52527
100171767	TGCAGTACTGTAGTACTGTAGTTCTGTAGTACTTCGACTGGGGAAAACATCGTTTGTGGAGAGCATCGA		0	0	999		0	0	999	0.97	0.484536	0.499522	16.5256	12.6463	1.4829
100000655	TGCAGTATGTATTATCCAGTTCAATGTTTCAGAAACATCTTTCAGAACCACGTGTATCTTTTTATTCTC		0	0	999		0	0	999	0.963333	0.484429	0.499515	28.8957	25.4919	1.24921
100160777	TGCAGACACCACAGTAAGCTAATGGCTCATCTTGAAATCACTATTATGAGAGGTGCCTGCGAGATCGGA		0	0	999		0	0	999	0.963333	0.515571	0.499515	21.8862	14.468	1.43775
100025136	TGCAGTGTTGGGCAGTGGCCTCAATGTCGTGGCCTTGCCATGTTAGCCTGGCTGTGCCCTATGGCCATG		0	0	999		0	0	999	0.846667	0.515748	0.499504	105.819	101.613	1.19055
100209992	TGCAGCGGAGATAGTCCTGTCTCTCCCCGAAGGAGGAGTTCACAATGCGAGATCGGAAGAGCGGTTCAG		0	0	999		0	0	999	0.95	0.484211	0.499501	338.952	113.756	2.8553
100000569	TGCAGGGTCTAGGAGGGTCATAATTTATGCGGCAGTTCAGCTTTGCCCTCTCTGCATGAAGAGATGGTT		0	0	999		0	0	999	0.943333	0.484099	0.499494	17.795	11.5523	1.78937
100171182	TGCAGCTAGGGGTGGCTTATTCACTATTGCCAAAAGCACATGAATATACAGTTTACTACCTAAATGAAG		0	0	999		0	0	999	0.943333	0.484099	0.499494	198.241	97.7025	2.07272
100171762	TGCAGTACTGTACACTGTACTCTGCAAGACTGCATCCCAGAAGTACTTTTTTCTGCATAGTCCAATGGG		0	0	999		0	0	999	0.943333	0.515901	0.499494	17.1771	9.81879	1.80397
100024529	TGCAGGCAGACCCACCTGGTTAAGGAACGCTCGGAACTTGGGGTGCTCGATACTTGAGATGGAGACGGC		0	0	999		0	0	999	0.936667	0.483986	0.499487	24.8106	15.8812	1.45862
100120302	TGCAGCCTTAGCCATTGATAGTGGTAAATCAGGAAATCGAATCCACACTAGCTTCAGAAGAACATGCTT		0	0	999		0	0	999	0.936667	0.516014	0.499487	26.1477	18.9278	1.7669
100122135	TGCAGTAGTCCTAAGAGTGATCGTACTTGTGGATCAGTTGTGTCTTGATTCCTCCTCCATGGCTTCCAA		0	0	999		0	0	999	0.936667	0.483986	0.499487	22.5528	16.7435	1.42645
100156723	TGCAGTGAGGATGATCATGAGGTTCGAGAGGAAGTAAACCCATTGGCTATCATCCCAGATAACAGTCTT		0	0	999		0	0	999	0.936667	0.516014	0.499487	107.41	60.036	1.81446
100198155	TGCAGAACTATAAAAAAGCCGGATGGCTCGCATTTCTTGGATCGCTATGTCACGCATAGAAAGAATGAT		0	0	999		0	0	999	0.936667	0.516014	0.499487	115	84.323	1.55154
100153827	TGCAGAGGTATCAACACGAAAAAATGGGGTCATTTTATACGCTCTTATGCCTGACGCAGGAGCCACACT		0	0	999		0	0	999	0.93	0.483871	0.49948	18.7752	10.0388	1.75639
100208569	TGCAGTGCAATAGTGGCCAAGTTTGGAAATAAGAGCGAGATCGGAAGAGCGGTTCAGCAGGAATGCCGA		0	0	999		0	0	999	0.82	0.51626	0.499471	409.646	406.729	1.00573
100001020	TGCAGAATCAAGGTTGCATCCAAGTTTCCCAGCTCATAACCTGCTTCATTCATCAGCCTCACCTGAATG		0	0	999		0	0	999	0.806667	0.483471	0.499454	60.3263	61.4811	1.0952
100000017	TGCAGGGTTTGGGAGTGGCAAATGTACGCAACCTTATAGCGCAAGAGGCACATTTGCATCGGTTTTTCG		0	0	999		0	0	999	1	0.483333	0.499444	12.3333	13.1199	1.03787
100195422	TGCAGTCCACGCAATCAAAGAAATACCTATGCCTTAGCCACAAGCATGCACCAAGTTACCATTTTAAAG		0	0	999		0	0	999	0.896667	0.516729	0.49944	256.188	196.895	1.36663
100122464	TGCAGAGCAGAAGTATAAGGAGAAGAGGAACTATTTGACGCCGATTGTGTATGATTTTCCCTGAACTGA		0	0	999		0	0	999	0.98	0.517007	0.499422	27.3515	19.3262	1.68195
100000725	TGCAGTTAGGAACAGAGCAAATGTCTCTCGCTTGATGGTGTCTCTGTTCTTTACGGACTTATAAAGGAG		0	0	999		0	0	999	0.966667	0.482759	0.499405	19.1962	15.5398	1.3603
100185692	TGCAGCAAAGTGGACAAGTATTGGGAAGATTGAGACCTCTGTGATTTAATAAATTAGGGAGAGGAAGCT		0	0	999		0	0	999	0.966667	0.517241	0.499405	128.916	99.0746	1.60571
100198299	TGCAGCTGTTGAATGGTTGTTTGTGCTGTGATTCTCACCTAACAAGAAAAGAGAAAGGGAAGAGAAAGG		0	0	999		0	0	999	0.87	0.517241	0.499405	178.087	128.879	1.48257
100201313	TGCAGGAAGCGAGCCGAAATTTTTAGGGTTTTTTTCGTAGTCGATCATGTACAAGAGCGAGATCGGAAG		0	0	999		0	0	999	0.966667	0.482759	0.499405	270.032	150.16	1.99199
100000622	TGCAGTAACCAAGATTGGCTTAGGTAACATTTGATATCCAACTATTTATGTTAGCTAATCTAATTGTAA		0	0	999		0	0	999	0.96	0.482639	0.499397	10.7423	8.37656	1.43985
100027008	TGCAGGGTTTTATGCAAATAAATCTGCCATAGAAAAATTAAATGCTTGGAAAGGAAGATCAGCTACTGA		0	0	999		0	0	999	0.96	0.482639	0.499397	6.8239	5.92143	1.27011
100027402	TGCAGAAGTTGCAGATCCAATTGCTACAAGAAATTCAGAAATTTTGACATAAGATACAGGGAAAACCTA		0	0	999		0	0	999	0.96	0.482639	0.499397	37.0617	22.979	1.8494
100199692	TGCAGGTTCCGCCAGCCCATAAAGATTTTTTTTTAGTAGTAATAAAAAAAAGGGTGCAATAATCTTGAC		0	0	999		0	0	999	0.96	0.482639	0.499397	71.2262	58.9873	1.70119
100203886	TGCAGGATGCGTGGTCCCTATGTCAACACGGGACCACTTAAAAGCGAGATCGGAAGAGCGGTTCAGCAG		0	0	999		0	0	999	0.96	0.482639	0.499397	336.931	181.169	1.77603
100214217	TGCAGGCGATTTTTAGGGATTCTAAACCATTCGGATCGATTTGGATGGTTACCTTATAGTCTTACACCT		0	0	999		0	0	999	0.96	0.482639	0.499397	213.236	138.658	1.69283
100024871	TGCAGTAATTATCAAATCAAAATTTGTATGGTTCCTTTTAATGTAAGAATGAATCCAAACCCAATGATC		0	0	999		0	0	999	0.946667	0.482394	0.49938	8.29518	6.64619	1.4476
100120734	TGCAGGCCCCTCACTTGAGATTTAATTTTTTGGTAAGCAACGCATTTGAGATATCATGAAGCCCACTTT		0	0	999		0	0	999	0.946667	0.517606	0.49938	40.1454	17.8971	2.21749
100156271	TGCAGTTGAAGTTAGTCTAAAACCTGGGGCCATCGCTGGAGAAACTCGGGAGGGATGATGTGGCCTAAG		0	0	999		0	0	999	0.946667	0.482394	0.49938	22.5671	19.0023	1.35045
100185424	TGCAGACAAATGAACAACTAATGCTTGTGGAATCTTTTCATTTAGGTTATAATGGCTGGCAGCTATTTT		0	0	999		0	0	999	0.946667	0.482394	0.49938	17.1205	13.4638	1.40584
100186642	TGCAGCAGAGGTTTTGCTTATTTTCTTATCTGCAAACCCCCGGAGGAGAGTGAAAGTGACAATACCTAT		0	0	999		0	0	999	0.946667	0.517606	0.49938	53.2057	27.9805	2.42345
100205090	TGCAGAGCTAAAGTATCCATTAAAGACTTTGAAAGCTTAAATGACAGTTGGGGGTGTAGCTCATATGGT		0	0	999		0	0	999	0.946667	0.517606	0.49938	237.596	103.836	2.62544
100001334	TGCAGAGAGAATCCGATTGGAGCCTCCGGCGAGATCGGAAGAGCGGTTCAGCAGGAATGCCGAGACCGA		0	0	999		0	0	999	0.94	0.51773	0.499371	41.5174	31.446	1.29092
100193089	TGCAGTGAACTTCGGGGTACACACCCCAAGCCGCTGGATGCTCATTGCAATGTTGCAACGGCTACGGAG		0	0	999		0	0	999	0.94	0.48227	0.499371	6.19643	4.15655	1.66285
100208430	TGCAGCCCCTAGAGAAAGTAGGGCGTGATTATGTGGTTGTCAAGCTATTGTCTTGCCCCACCTACCCTA		0	0	999		0	0	999	0.94	0.48227	0.499371	265.497	138.792	2.07601
100208974	TGCAGTGACAAATGGGGAGCATACTTGAAGGTTCACACTTGCCCTACTCATCTATGATTGATTGCGCCA		0	0	999		0	0	999	0.94	0.51773	0.499371	24.6257	17.8742	1.67493
100001397	TGCAGTAGTCTCGAAGTTTTCATCAGTCTTCTGCTCCTGTTCAACTTCAGCAATCGCCTGTGACTCCTC		0	0	999		0	0	999	0.933333	0.482143	0.499362	11.0585	8.0428	1.63835
100192978	TGCAGGGATCTGAATCCGGGTTACCATTACTCGCAGGAAGAAAAGAAAAAAAACAGGGGGTGTTTTGTC		0	0	999		0	0	999	0.933333	0.482143	0.499362	58.5808	36.7261	1.86667
100024973	TGCAGTCCAAGTGCAGCAAAGGTTCATTCATCAGTAGTAGTAGTAGTAGTAGCCAAAAGTCACAAATAA		0	0	999		0	0	999	0.92	0.518116	0.499344	19.6222	12.3194	1.68792
100133537	TGCAGTGCTTGAGCCAAAATGGCTTGGGGAAGCCGCAGTGCTTGAGGCTTTCGAGATCGGAAGAGCGGT		0	0	999		0	0	999	0.9	0.518519	0.499314	19.4972	13.0276	1.49605
100170627	TGCAGAGGCTGGTTTTTACGTCTTCTCTTAAGGGTTTGGGACTGGTCTTTTTTTATCAAACCAAACTCG		0	0	999		0	0	999	0.976667	0.518771	0.499295	34.2353	33.5796	1.3028
100180786	TGCAGTTTAAGATCTTCCGATTTGCTTTGAATTGGCGGAATTGGGATTTAGCTTATGAGTCTTGAGCTT		0	0	999		0	0	999	0.97	0.4811	0.499286	21.9686	17.8076	1.36784
100198390	TGCAGTAGTGAAGAACCAAGGACATTCTGAAATTTAGGAAACAGAGGTTCGCTTATGGTTGGTTGGATA		0	0	999		0	0	999	0.97	0.5189	0.499286	15.3593	13.3525	1.29659
100122306	TGCAGGTGCTTGTATGTGTCCTCTTATCAGCAACAATGGTAGCAGTAATTGGGTTGCAATTGATGGAAT		0	0	999		0	0	999	0.963333	0.519031	0.499276	128.702	112.701	1.31061
100023913	TGCAGCACCCAGCCCTCGACCGGGCAGCAGCCGGCCACTGGGGGAGATGGCAGGGCGGCCCGGTGGTGT		0	0	999		0	0	999	0.956667	0.519164	0.499266	13.8895	11.2676	1.38043
100027970	TGCAGCTCCTCCTCCAGCTCCTCCTCCGACAAGTGAAGCTGAAGCATCTCTCCCACCCCACTTGGATTT		0	0	999		0	0	999	0.956667	0.480836	0.499266	6.65031	5.28516	1.43897
100170367	TGCAGAATAGAAGAAGAAGAAGAGGGAAGAAAGAGAGACAATGAAGACTAAACGATTAAGATAAGAAGG		0	0	999		0	0	999	0.956667	0.480836	0.499266	48.2727	31.7296	1.68629
100190379	TGCAGTTGAAGGGGACGTATGAACTTTAAAAGTATGACGACACTTAACAACTTGTATCCTTTTTCGCGA		0	0	999		0	0	999	0.956667	0.480836	0.499266	140.696	62.8212	2.34825
100205091	TGCAGAGCTGAACTATTCATTAAAGACTTTGAAAGCTTAAATAACAGTTGGGGGTGTAGCTCATATGGT		0	0	999		0	0	999	0.956667	0.480836	0.499266	220.588	107.406	2.14951
100000593	TGCAGGTCATCAACTCAAAAAACAGTAAGAAAATGAGGTCTTTGGAGAACTAACTAATGCAAGAGGGAG		0	0	999		0	0	999	0.95	0.480702	0.499255	20.2152	10.9298	2.04518
100133342	TGCAGCAAGTCCCAGGCACCGCGAGATCGGAAGAGCGGTTCAGCAGGAATGCCGAGACCGATCTCGTAT		0	0	999		0	0	999	0.95	0.480702	0.499255	14.6025	12.2856	1.17845
100153365	TGCAGAAATTATCACTCGATCTGCCCCTCTGATATTTCTTGAAAGAATCGTTAAAATTCAAACTTGAGC		0	0	999		0	0	999	0.95	0.480702	0.499255	29.0181	17.1325	1.76687
100026123	TGCAGAACTGGATGAGCAGCTTCTGCAATAATGAACTGCATCACTTAAGGATTTATTTAATGGACGCAT		0	0	999		0	0	999	0.86	0.48062	0.499249	65.9653	69.4641	1.03725
100000947	TGCAGTCTTGTAGTTTACTGCGAGATCGGAAGAGCGGTTCAGCAGGAATGCCGAGACCGATCTCGTATG		0	0	999		0	0	999	0.943333	0.480565	0.499245	94.253	50.4687	1.77359
100153688	TGCAGAGAAGAATAGCCCAGGCATTGACAACGATGAGGGAGCTGATGAAGCATCTGTGATGAGCTCCTC		0	0	999		0	0	999	0.943333	0.480565	0.499245	6.77987	5.53962	1.33431
100155309	TGCAGTATTTGAAACTATAGTAACTGAGGATATTGCAACTGTGGAAACAAAACCGTAGATAAAAATATC		0	0	999		0	0	999	0.943333	0.480565	0.499245	5.13415	4.22756	1.33583
100156311	TGCAGCTTGGGCATCTCAAGGCTGAGCCTCTAGCTCAGACCGTGGCACCTTTGGCCACCCCTGACAGTC		0	0	999		0	0	999	0.943333	0.519435	0.499245	18.3736	17.7429	1.14555
100170750	TGCAGATCGTCCATAGGGGAAAATCCCTTAGGAAAATCATTTGTGTGTGTGTGTGTGTGCGGTAAACTA		0	0	999		0	0	999	0.943333	0.480565	0.499245	46.4217	30.1649	1.85091
100180935	TGCAGCATCGCGGCTGATGAGAAGCGGCACGAGAATGCATACATCAAGATAGTGGAGAAGTTACTACAG		0	0	999		0	0	999	0.943333	0.519435	0.499245	188.19	107.266	1.95466
100192475	TGCAGCACATTGCACAATTGAAGGAGATACCAGTTGGGTTGGAGTTGAGTGGGCTAACGATTTTTTGGG		0	0	999		0	0	999	0.943333	0.480565	0.499245	129.301	71.6616	2.10346
100153641	TGCAGACGCCTCCCCCCACCAAACTGATAAAAGATAGTAAGACAAGAAAAAACAAACATTTTAGGTGAT		0	0	999		0	0	999	0.936667	0.519573	0.499234	12.3977	10.3814	1.35754
100180650	TGCAGTGGCAGCACCTCTCAACACCGCCACAACACTTCCCTCTCCTCTAAATCCCCTTTCCAATAGCAT		0	0	999		0	0	999	0.936667	0.519573	0.499234	25.6854	14.7089	1.9345
100193763	TGCAGAGACGTTCCCAAACTCAGGGAAGAAACCCAGCGAGATCGGAAGAGCGGTTCAGCAGGAATGCCG		0	0	999		0	0	999	0.936667	0.519573	0.499234	259.416	141.812	1.68476
100202044	TGCAGTTAATTAAACACCCCATCCCATTTCACACTATCCATGGAGTGTGGGGACCAACATAAGGGTGTG		0	0	999		0	0	999	0.936667	0.519573	0.499234	56.1098	34.3041	1.92843
100023496	TGCAGAGAATGACACGTGGCAGTGCTGAGCCTGACGGTGGAGATTGGGAGTGAGAAGATATGAGCTTCA		0	0	999		0	0	999	0.93	0.519713	0.499223	7.66854	6.17509	1.48141
100195131	TGCAGAGATATCTCCAATTACTCTCTCTCTCTCTCTCTCTCTCTCTCTCTCTCTCGTGTCCAAGGAGAG		0	0	999		0	0	999	0.923333	0.519856	0.499212	59.5568	50.5802	1.28599
100001231	TGCAGTAAGCTAATCACCATAGTTGAATTGGTTCAAGTAATAGTGTATTAGTGATCTTAATTTGTTTCT		0	0	999		0	0	999	1	0.48	0.4992	5.07143	4.8095	1.16756
100119363	TGCAGAAGTAGAACTAAATGAGTCTGGGCCCCGCTTTCATGAGAGAAAAGCATTGCATTGTACTCACCA		0	0	999		0	0	999	0.916667	0.48	0.4992	36.0655	19.7506	1.90591
100172162	TGCAGAAAGCTGGGTTTGGTTATTGAGAATAAGGTCTGCAATCAGCCTATTGAGGTGCATTGATGTAAG		0	0	999		0	0	999	1	0.48	0.4992	9.03896	8.70429	1.09061
100001507	TGCAGCACATGCACATAGCCATGCCATGCACACAGCCCCACAGCCATGCACACAGCCATGCACACACCC		0	0	999		0	0	999	0.91	0.479853	0.499188	56.807	39.8308	1.64076
100000438	TGCAGCTGTGGAAGCTGAGGCTTTGCGGGATGGAATTCTTTTTGCCCGTGTGTTACATCTTCCTGCTTT		0	0	999		0	0	999	0.98	0.520408	0.499167	30.0539	27.7355	1.26712
100171251	TGCAGCTGGTGGTGGCCATTGTTCTTGGCCTCAAGTTTGGGCATGGAGAAGAAATACCTGAAGTATATG		0	0	999		0	0	999	0.896667	0.520446	0.499164	60.9722	37.4462	1.66862
100060320	TGCAGCAAGCTTGTTCATCAACTTATCATGCGAGATCGGAAGAGCGGTTCAGCAGGAATGCCGAGACCG		0	0	999		0	0	999	0.813333	0.479508	0.49916	202.875	147.79	1.33063
100025626	TGCAGCAGGGACCCTGGAATGGGCGATGTCACTATTGTTGAACAGTCCAGAAGTCCTCAAGAAGGCTCA		0	0	999		0	0	999	0.973333	0.479452	0.499156	40.6688	24.1983	1.91505
100001307	TGCAGTTGTTCCAGTTCTATGAGAAAGAACTAAGAGATATGAAGTTCCCCTTCCTTAACAATAGGAGTG		0	0	999		0	0	999	0.966667	0.47931	0.499144	36.2331	27.0046	1.55298
100025466	TGCAGAGCCATCATTAAAATTAGGAAGACTTACAGTGCCACCGTTAATGCTGCTATTAACAAAACATAC		0	0	999		0	0	999	0.966667	0.52069	0.499144	68.8862	46.3216	1.68876
100195021	TGCAGTATGTCGTCGTTACTCGTGATTGATTTCCCCCTTTGGGTTTTAATGGATTTCAACTTGCTGGAT		0	0	999		0	0	999	0.966667	0.47931	0.499144	88.3899	75.3356	1.31154
100000035	TGCAGAAACAGAGGAAGGAAGTGGAAGAAGATGATGTGGTTGGTTTCGTGGAGGAGGCAGAGACATTGG		0	0	999		0	0	999	0.953333	0.520979	0.49912	9.66272	8.12541	1.14202
100027394	TGCAGTACCTTAGAAGTTAGATCATAACAATAGCAGCAACTGTCTTGACCAAAAACATGCACAAGAGAC		0	0	999		0	0	999	0.953333	0.520979	0.49912	89.5172	60.7577	1.773
100170931	TGCAGCAGGATCATCCAGCCGGCTCTGAATTTGGTCTCGGAAACCAGAATTAATTCCTCCATTGATTAA		0	0	999		0	0	999	0.953333	0.479021	0.49912	50.4937	31.2452	1.83101
100171659	TGCAGGTGAACTTTTATAACCTCATTGTACTCCAGGTCACTGGTCTGGAGCTAATTACTATAACTACCT		0	0	999		0	0	999	0.953333	0.479021	0.49912	39.559	18.5505	2.01363
100180941	TGCAGCCTCCAGAGGTGGCAAACATGTGGGACCATGAATCAACTCAACAATCTCATTGTTGCCAATAAA		0	0	999		0	0	999	0.953333	0.479021	0.49912	27.0494	20.6152	1.4862
100174449	TGCAGAGAATAATTAATTAAGTCTTGGGGGGAAATGGCACCATCATTGGGGATAAGGCGAGATCGGAAG		0	0	999		0	0	999	0.946667	0.478873	0.499107	252.45	123.754	2.08395
100180159	TGCAGCTTTATTTGGGAGAGGAAGAAAGGAACGAGATACTCTCCCGCCCCTGAGGATTCTCTCTCTCTC		0	0	999		0	0	999	0.946667	0.521127	0.499107	88.5195	69.4272	1.46535
100182477	TGCAGTATTCTGTACAGAAAAATAAGCGAGATCGGAAGAGCGGTTCAGCAGGAATGCCGAGACCGATCT		0	0	999		0	0	999	0.946667	0.521127	0.499107	387.074	231.251	1.71563
100187662	TGCAGCCTCCGAGAGAGCCTCACCTCCACGTTCCTCAAATGTCTGCCTTTGATTGCGAGATCGGAAGAG		0	0	999		0	0	999	0.946667	0.521127	0.499107	235.225	119.166	1.8598
100172070	TGCAGTTCTTATCTTGTATTAAGTTTTGATACAGTTTTTCTAGTTTTTACCGTTGGCTAACAAGTCAAG		0	0	999		0	0	999	0.94	0.478723	0.499095	12.1212	6.49922	2.20227
100190128	TGCAGGTAAAAATGGGCAGAAAAGCAAAGAAAGTCCATCAACTGAGCTGCCTGTAGGAAATGACAAATC		0	0	999		0	0	999	0.94	0.478723	0.499095	89.3533	46.9692	1.94615
100002273	TGCAGGTGGAGGGCCTACAGGCAAGAAAATAGAGGGCTGGAGAGGCCATCCAGAAACATCTGAACAATC		0	0	999		0	0	999	0.926667	0.478417	0.499068	24.9317	14.0018	1.7403
100199738	TGCAGGCAGCATGAGAGACACCCACGCCAACGACAACAATGCCAACAACGCTGCGAGGAGAGATATGGA		0	0	999		0	0	999	0.926667	0.478417	0.499068	44.4847	32.6281	1.50836
100000665	TGCAGTCAGTCACTATTTATTTTTTTTTTGGATAATGCTGATGTTCTCATTTTTTGTGTACTTATTTTT		0	0	999		0	0	999	0.92	0.478261	0.499055	6.57988	5.27424	1.44073
100001481	TGCAGATAAAGCATTGGAGGCAGAGGAGAGTAAGAGGAAGGAGCTAGAGGAAAAGCTACAGAAAGTTGA		0	0	999		0	0	999	0.983333	0.477966	0.499029	9.66879	8.60853	1.24031
100170580	TGCAGAGCCATCATTAAAATTAGGAAGATTTACAGTGCCACCGTTGGAGAATGCCGCTATTAACAAAAC		0	0	999		0	0	999	0.976667	0.522184	0.499016	68.5673	53.7516	1.53451
100117758	TGCAGGAGATACTTCAGGCGAGATCGGAAGAGCGGTTCAGCAGGAATGCCGAGACCGATCTCGTATGCC		0	0	999		0	0	999	0.963333	0.477509	0.498988	105.475	57.2194	1.7872
100123093	TGCAGGGTCATGAGGTGGTTAACTACTCTATCACTATTATGTCACAAACTCTGATCAGAAACAAGAGTT		0	0	999		0	0	999	0.963333	0.477509	0.498988	42.0446	34.0525	1.44136
100172170	TGCAGAAGACAAATGAGAATTGATCCGTATTGCCTCATATTCAAAAAATATTGGTCTTCACCGCTTGAA		0	0	999		0	0	999	0.956667	0.477352	0.498974	10.0435	8.85238	1.26205
100172363	TGCAGGCATTATATGTTGACATGAATTTTGAGAGGCCTAGCAAGATTCAGGCAATTAGCTTGCCAATGA		0	0	999		0	0	999	0.956667	0.477352	0.498974	73.3248	52.7768	1.69493
100155769	TGCAGTCGCGTTTTGGGTTGGATTTGGGTGTCGTAATTTTTGCTAATCGTTTTGCGTTGCAGATCATGA		0	0	999		0	0	999	0.95	0.477193	0.49896	18.5786	11.0216	1.8831
100170305	TGCAGAATGAAAGATAAGACATATTATTGATACTAGATTGACCTTACTTGCCCATGCTTCCCTCCCACT		0	0	999		0	0	999	0.95	0.522807	0.49896	5.30409	4.1069	1.41655
100180987	TGCAGGCAGAGAGAGAGGTTGTAGAATTAATTAGAACAACAAAATTAAGGACCAGCAGGCTCGTGTGTG		0	0	999		0	0	999	0.95	0.477193	0.49896	73.0798	59.4302	1.43388
100000829	TGCAGAGCATTTCGACATAATCTCACCAGTCCTAGCGAGATCGGAAGAGCGGTTCAGCAGGAATGCCGA		0	0	999		0	0	999	0.943333	0.477032	0.498945	188.772	95.1492	1.90439
100000848	TGCAGATTCCAGAGATTTCCTTGCGAGATCGGAAGAGCGGTTCAGCAGGAATGCCGAGACCGATCTCGT		0	0	999		0	0	999	0.943333	0.522968	0.498945	113.402	66.7265	1.61445
100000946	TGCAGTCCCACTGTTCGGATCAACTGCGAGATCGGAAGAGCGGTTCAGCAGGAATGCCGAGACCGATCT		0	0	999		0	0	999	0.943333	0.477032	0.498945	102.696	60.609	1.59984
100023479	TGCAGAGAAAAACCCTCTGAAACTGAAGAAGAATATAGTATAAAGAATAGAAATTAGTAGGAGGAGAAG		0	0	999		0	0	999	0.943333	0.477032	0.498945	14.9876	8.75901	1.89536
100024514	TGCAGGATTAGATGACAAAAGAAGGTAAATAAAACAACAGAAAAAATTCTGTTACTGATGGAACAAAGA		0	0	999		0	0	999	0.943333	0.477032	0.498945	14.1402	13.9441	1.16238
100023468	TGCAGACTGAAGTAGGTCAAATGAAATGCTGAAAGAGGTTAAGATATCTAAGTTTAAGCATCCAAACTT		0	0	999		0	0	999	0.936667	0.523132	0.49893	47.8161	31.8201	1.70334
100119127	TGCAGCCCAAAATGGACCATAATTATCTACGAGCATGAGAATTCCTACACCAACCAGCTCTACAACTCC		0	0	999		0	0	999	0.936667	0.523132	0.49893	188.461	76.7648	2.67329
100119187	TGCAGAAAGCTGAGGTACACAGGTCAGCATCATGCACCAGATCTGCCAGTGTGACTGGAACCATATCTT		0	0	999		0	0	999	0.936667	0.523132	0.49893	24.0056	17.5071	1.53114
100119646	TGCAGAGCTCGGATGGAGTAGTCTAGATTTGAGAAATCTAACAAGAAACGAAGAATGTCAGAGTTAATA		0	0	999		0	0	999	0.936667	0.523132	0.49893	40.6648	23.3116	2.09166
100120854	TGCAGGGCTTACGCTCTGTGAAACGATGAATGAAAAGACTGGGATCAACAGGTTTTTGAACAATTGGAT		0	0	999		0	0	999	0.936667	0.523132	0.49893	188.76	138.179	1.554
100174550	TGCAGCTTGTTACCTATTTCTGAAGATGCTTTATTCTGAAATGTGATTTTCCAATAGCGAGATCGGAAG		0	0	999		0	0	999	0.936667	0.523132	0.49893	323.833	157.581	2.05703
100185322	TGCAGCTGCTTGGCCTGAAAGCTTCCATCATCCACAATCACAAGGTCAGAGGTCTTGACATCATAGAAA		0	0	999		0	0	999	0.936667	0.476868	0.49893	8.70186	6.82145	1.42107
100182394	TGCAGATTTTTTTCCAAAAAATTGTGAGTTTTCAGGCGAGATCGGAAGAGCGGTTCAGCAGGAATGCCG		0	0	999		0	0	999	0.79	0.523207	0.498923	114.02	99.5372	1.11825
100001930	TGCAGGATATGCCGCAGCTGATTCTGTTCAGGTTCCTATAATGTTTTGCTTATGTTGATTTATGGCTCT		0	0	999		0	0	999	0.93	0.523297	0.498914	15.3716	9.53015	1.92076
100171572	TGCAGGGCTTGTAGGAAAAGGAAGCAAGATCTTATCAATGTCGCGTGTATTTATCTCAAATATGGGCAA		0	0	999		0	0	999	0.93	0.523297	0.498914	24.352	17.1882	1.50742
100028575	TGCAGTTATGTATCTAAGTATGGTCAAGGATTCTAGGTTATTTCGATCAGAGGTAGATTGGCTTCCTTC		0	0	999		0	0	999	0.923333	0.476534	0.498899	6.32727	4.11231	1.69531
100170637	TGCAGAGGGTCTTCAGTTCGGAAAGTTATAGTGAGAGAAGGGAAAGCTTATGGGGCTACTAAGGTCATT		0	0	999		0	0	999	0.916667	0.523636	0.498883	6.22099	4.90752	1.40388
100172026	TGCAGTTATGGGATGTTAATTGTGGTTTTTGGTTAAGTCCTGTTATTCTATACTCCCAAACTCTTTTGA		0	0	999		0	0	999	0.916667	0.523636	0.498883	22.7143	20.1286	1.2434
100180278	TGCAGGCGAGCGAGCGAGCTAGAGAGAGAGAGAGAGCGACGCAGAAGCACATTCCTGAGATTTGCTCAT		0	0	999		0	0	999	0.916667	0.476364	0.498883	96.6111	79.7494	1.36617
100154668	TGCAGCTTCCATCTTTGCCCCCAAGAAGATAAGTTTTCGAACCTTAGACAGACTAGATACGATTCTTTC		0	0	999		0	0	999	0.986667	0.523649	0.498881	5.22807	4.58711	1.21722
100155775	TGCAGAAGACTCCTTTATTGTCTTTCCTTCACCGACAAACGAATAAACCATCCTGATAGACGAGATCAC		0	0	999		0	0	999	0.973333	0.523973	0.498851	61.3779	46.6141	1.5151
100172077	TGCAGTTGAAGATGCACGGGGGCAAAGGGTGGGGTCGGCTGATTGTGGTTTCAAGTTGGCATGTACCAC		0	0	999		0	0	999	0.973333	0.476027	0.498851	117.266	84.5411	1.62483
100023961	TGCAGCAGCTTCTTCGAGAATTTCATCATTTAGGAAAGATGGGCATGATGAACCTGGTCAACACAAGGT		0	0	999		0	0	999	0.903333	0.476015	0.498849	6.69697	4.75895	1.56336
100174603	TGCAGTTGAAAATGTGGTTAAAGCGAGATCGGAAGAGCGGTTCAGCAGGAATGCCGAGACCGATCTCGT		0	0	999		0	0	999	0.966667	0.524138	0.498835	411.626	221.512	1.83673
100201928	TGCAGCTGAAGATGCACGGGGCAAAGGGTGGGGTCGGCTGATTGTGGTTTCAAGTTGGCATGTACCACT		0	0	999		0	0	999	0.966667	0.524138	0.498835	96.8786	68.5418	1.55328
100120554	TGCAGCTTTCTTAGTCTCACAAGACCACTGTGCTAAACAGGTCATGGACTCTGCCATCAAATCCAGTGC		0	0	999		0	0	999	0.756667	0.524229	0.498826	96.4363	78.1627	1.25168
100023904	TGCAGCACACTATTCATTTTCTTCAAGTTATTCAAAACTGAAGATCAAATCTGTTGGAGTGGCCAATAT		0	0	999		0	0	999	0.96	0.475694	0.498818	46.6266	33.7368	1.72763
100121547	TGCAGTTGCTGCTCACAAATATTTTTACTGGTCAAGACTCTTGAAACAGCAATCAAAAAGACACAGAAT		0	0	999		0	0	999	0.96	0.524306	0.498818	68.2177	46.6105	1.65488
100203786	TGCAGAAATCTAACAGGGAAATTTCTTTTATGCGAGATCGGAAGAGCGGTTCAGCAGGAATGCCGAGAC		0	0	999		0	0	999	0.96	0.475694	0.498818	348.314	138.201	2.5286
100179424	TGCAGACAGATACACAGTTGATAGGAGAGTTGAGATTCAGAGTTGCAGCCTTGAAGCGGCGGCCGGACC		0	0	999		0	0	999	0.953333	0.475524	0.498802	8.19876	6.11568	1.60895
100001536	TGCAGCGGCGACTTTGGGTTCGTGTGACCGGAGGAGGAGCTGCTCCGACGAAGACAGCTATTGCATCCT		0	0	999		0	0	999	0.946667	0.475352	0.498785	7.11801	5.70429	1.48847
100160944	TGCAGGGAGAACCCAGGCACACTTTGGGCGAGATCGGAAGAGCGGTTCAGCAGGAATGCCGAGACCGAT		0	0	999		0	0	999	0.946667	0.475352	0.498785	347.184	193.356	1.72634
100170885	TGCAGCACCAACAAAAGTAATCCATTCAGACTTTACTCCGGGCAGGGAGGCAGCAATAAACACATACAC		0	0	999		0	0	999	0.946667	0.524648	0.498785	35.0625	26.2932	1.61439
100171382	TGCAGGAGCATCCTAGGTGGCTCCATGTCTGCCTCCAGAAAAGGACCAATTGGGGAAGTAGTAGTAGTA		0	0	999		0	0	999	0.946667	0.524648	0.498785	12.4824	9.23116	1.57602
100133512	TGCAGTGAAATACAAAATCCCTGTTGGGCCCAGGCTAGCGAGATCGGAAGAGCGGTTCAGCAGGAATGC		0	0	999		0	0	999	0.94	0.475177	0.498768	59.529	38.8847	1.48885
100153697	TGCAGAGAATATGCATCATTTATTTAGACTAAAGATGAGAGGTGGGGAAAAAAAATTGGCTGCTAAGAA		0	0	999		0	0	999	0.94	0.475177	0.498768	29.3822	14.5373	2.03315
100154096	TGCAGATTTGTCATGAGTTTGAGAGATTCAGTACCTACTTCCCAGATATCAAGGTTGTTGTATTCTATG	F20057C05 Strawberry Flowers; early buds to senescent Fragaria x ananassa cDNA 5', mRNA sequence.	506	8	7.69e-18		0	0	999	0.94	0.524823	0.498768	29.1243	21.582	1.60588
100154358	TGCAGCCATCTTAGTTATAAGAATTCCCCTTGATTTTAAGAGCCTAAAAATCCCAACTTGGCGATACTC		0	0	999		0	0	999	0.94	0.475177	0.498768	21.1111	14.9757	1.68488
100209844	TGCAGAGGCTTTGGTCGTTTTCAGAGAAACTAGGGCGTGATTCTGCAATTGTCACTTCTCAGTGGAGCT		0	0	999		0	0	999	0.94	0.475177	0.498768	197.741	116.795	1.95855
100211396	TGCAGTGACTGATCTCTTCAACGTGAAAAAGAGGAAACTGTTAATGGTTTCATATATAGCGAGATCGGA		0	0	999		0	0	999	0.94	0.475177	0.498768	6.91139	4.40997	1.69615
100025370	TGCAGAAGACATGGGGCCACTTAGAACCACATGGATCATCTCCACCTGAAGGCCATTTCAGGAGCTCTG		0	0	999		0	0	999	0.87	0.475096	0.49876	63.1628	52.9315	1.26959
100023280	TGCAGAAGATTAAGACCTCTGTTCGAAAAGCACAAAATCTACTTTCGTAACTACATCTTGCCACTGCTG		0	0	999		0	0	999	0.933333	0.525	0.49875	25.7039	15.0428	1.89116
100023755	TGCAGATGAGAACGGCAGGGTCAAATGTACTCTTTGCTGTTGTTACTGAAATGTCAGACTCTGTTCTGA		0	0	999		0	0	999	0.933333	0.525	0.49875	55.7432	42.3383	1.52382
100119108	TGCAGTCCTAACCAATGGATACCCATTGGACATCCGAATGACGAGAGAGGATATGATTCTTTGAAGAGG		0	0	999		0	0	999	0.933333	0.475	0.49875	182.414	135.543	1.57242
100120933	TGCAGGTAGCAAAACAAGGAAAAACAGGGATGAGAAAAACAGAGAATTATTTTCCCTCTCTCCTCAGTT		0	0	999		0	0	999	0.933333	0.475	0.49875	5.35542	4.02554	1.45597
100025416	TGCAGACCAGATTTTGAGGGAGTTGCAAAACAACCCTGAGATGTGGTTGCAAGTCGTTCACATTCTTCA		0	0	999		0	0	999	0.863333	0.525097	0.49874	115.642	104.599	1.23631
100001150	TGCAGCTGCTATCATCTGCCCATCTGCTTTTGTAGCTTTCCATGTGATCAACAACAAAACAACCCCTTT		0	0	999		0	0	999	0.926667	0.47482	0.498732	10.865	6.93397	1.77001
100025305	TGCAGACAACGGCATCGACCCAGAACCACCAGCCGGCACCGAATACGGCACCGGCGAAGCCAGGACCAA		0	0	999		0	0	999	0.926667	0.47482	0.498732	36.521	24.6413	1.68303
100026013	TGCAGTCTTACCACTTGGCTTGGCTTGGCTTGGCTAGGCTAAGCAGTTTTCGTCCAAACGGCCCTTCCA		0	0	999		0	0	999	0.926667	0.47482	0.498732	7.9521	4.6825	1.95008
100000349	TGCAGCCACAAGCGATGCTGATCTTCCTTCTGTCTCCTATGGCCGTACTTGAGCCAAACCACTGCACAA		0	0	999		0	0	999	0.92	0.525362	0.498714	9.01648	5.65829	1.71457
100060965	TGCAGAGCATAATAGCAGTGTCAGTTCATGATATCTTTCATCTTGGCGAGATCGGAAGAGCGGTTCAGC		0	0	999		0	0	999	0.92	0.474638	0.498714	101.994	68.5526	1.38993
100153892	TGCAGATACTTGAATTGGCCAACTGTTCAAATGAACCTCTGGAAGGAAACTCGTAGAGTACCTCTAGCC		0	0	999		0	0	999	0.913333	0.525547	0.498695	7.50549	5.43569	1.57767
100000484	TGCAGGAGAACGCATGGCTGAAGTATATGCTGGCATGCTTCTCCGAACTGATATTTACCCAAACAACTA		0	0	999		0	0	999	0.976667	0.525597	0.49869	44.7791	42.7113	1.23362
100155335	TGCAGTCATATTTTTCTATTAAAATCTTGGTCGTAAGTTACTATTAAATCTTTACCAAAACGTTACTAT		0	0	999		0	0	999	0.976667	0.525597	0.49869	12.0118	11.1888	1.16549
100201082	TGCAGTGCCCTCACTTGACAATCTTACCAGAAGCAGTCAGGGACTTAGTCTCCACCCCCGTTTAATCCA		0	0	999		0	0	999	0.78	0.474359	0.498685	171.995	168.246	1.0807
100023100	TGCAGTAGAAACACTCAACCCAACCAGAGTAGCCAATCCCTAAACATCTCTTTTAAGAACCAAAGTTCA		0	0	999		0	0	999	0.97	0.474227	0.498671	45.4452	32.8932	1.56023
100186040	TGCAGGAGCTGGTGACCAATGACCTCCATGGAGGAAGAGAAGCTGCCGGAGCGTCGCCGGCCACGGCTG		0	0	999		0	0	999	0.97	0.474227	0.498671	21	15.5997	1.53216
100000172	TGCAGAGCATTTATTACTAAACCCTCAGTTTTAGTGGTTTCGTTGTCTGTAGTACAGAAATGGTTGGCG		0	0	999		0	0	999	0.963333	0.474048	0.498653	5.01911	4.35886	1.29412
100172119	TGCAGTTTCTGCAAAAACCCAGGACACTGTTGCGATTTGCAGAATAAGGAATATAACTGAGGCAAGGAA		0	0	999		0	0	999	0.963333	0.474048	0.498653	10.3697	6.62523	1.86059
100153896	TGCAGATAGAGAATTACCTGAGGCCACTGAGATCCAGGATAACTACATCATCTCTCTAGACTACAACCA		0	0	999		0	0	999	0.956667	0.526132	0.498634	9.11696	8.84554	1.17541
100155648	TGCAGTTGAGCAACAGTAAAGCTACTACCAATACCATAGGTAAGGCCAGGAGATTTTAAGGTTGTTTTG		0	0	999		0	0	999	0.956667	0.473868	0.498634	55.925	35.1266	2.05873
100156351	TGCAGAAGTACAGTCAACACTCCCGGATCGGTGTGAGACGTAACTCGTAAAGATAAATCAGGTTGCGGG		0	0	999		0	0	999	0.956667	0.526132	0.498634	7.34483	5.88457	1.32539
100170612	TGCAGAGGATTCTACACACATGAGCACCGGGCTAGTTCATAACATAGCAGAGCATTTTTCCTCCATCAC		0	0	999		0	0	999	0.956667	0.473868	0.498634	222.191	129.355	2.02936
100179491	TGCAGAGACGAACCAAAATTGATCTCCTTCTTCAAAACCCAGAAATTTCCACAACCCACGATTGCCCTA		0	0	999		0	0	999	0.956667	0.526132	0.498634	16.4743	13.2302	1.41898
100024604	TGCAGGGAGAGGCAAACAATACAAAGGATGCAATGGTGGCCCAACCTGGGAAGGCTTTGTACTCTACGG		0	0	999		0	0	999	0.95	0.473684	0.498615	5.85802	4.6373	1.41207
100024635	TGCAGGGCCTCATGGAGCTTCAAAGCGTCGGATATGGCAATAGGAGAGAGCGACGACAAGGAGGTGGAG		0	0	999		0	0	999	0.95	0.473684	0.498615	16.3481	11.5353	1.53509
100026766	TGCAGCTGCATGGAATGCGGATGACCACCAGGTGGCTGAAGGTGCTGTTGTCCTTGCATTTGTGAGGAA		0	0	999		0	0	999	0.95	0.473684	0.498615	19.3765	12.2877	1.82809
100202041	TGCAGTTAATTAAACACCCCATCCCATCTCACACTATCCATGTAGTGTGGGGACCAACATAAGGGTGTG		0	0	999		0	0	999	0.95	0.473684	0.498615	56.7062	36.8014	1.76148
100192912	TGCAGGAAGGGACCTGTGCTGATTCTGAGAGTGAACAGAGCATCGCGGCTTGAATCTGAATGACTGACT		0	0	999		0	0	999	0.943333	0.526502	0.498595	29.5989	16.4634	2.29897
100119804	TGCAGATCTCAGATCATTTGGGGATGGGTCAACTAGTCTGTTCTTTCAGTTGTTCTAACATATTCCCTT		0	0	999		0	0	999	0.88	0.526515	0.498594	39.2912	28.4608	1.48652
100025273	TGCAGTTTCTTTTCTTTCTTGACTGTGATCTTCCAACTCAAAGAAGGGGCAAACAGATGATTGTACTGT		0	0	999		0	0	999	0.936667	0.52669	0.498575	5.68539	5.09813	1.30119
100121842	TGCAGCAATCTGCAAGCAGGCAACCGTTTGCAGCTTCACCACACAGAACCTCAGCACAAAGAAACCCAC		0	0	999		0	0	999	0.936667	0.47331	0.498575	13.566	8.34291	1.7072
100197377	TGCAGACCTGATCGGCCTTTTTTCTCTTCAACAATGAACGCATGGAGGGATTATTGTGGCGAGATCGGA		0	0	999		0	0	999	0.936667	0.52669	0.498575	98.0862	50.1876	1.90678
100001888	TGCAGCTATTGGGAAGCTAGTTCACCCTATGGATCAAGTTCCACCCCCCCGGGTTCTTGCCCCCGGTGA		0	0	999		0	0	999	0.93	0.473118	0.498555	6.49091	5.05199	1.53607
100196982	TGCAGTAATGTATCTCAGTTTAGGCTATTGTGGCTGCTATATATGTACATTGTCTTCTACGTAAATTTG		0	0	999		0	0	999	0.93	0.526882	0.498555	99.3222	66.6135	1.71804
100001678	TGCAGAAGTAACAGAATTGGGAAAATAATATTTGGCCTGCATAAAGAGAGCACATAGAGCATATCAATG		0	0	999		0	0	999	0.923333	0.527076	0.498534	23.0663	25.2649	1.0636
100001731	TGCAGTTTTCTTCAGTACATTTGTTCACTAACGCTTCAGTTGATCTGAAACACACACCCCCACACAGAG		0	0	999		0	0	999	0.923333	0.472924	0.498534	42.0778	40.7901	1.22268
100185596	TGCAGAGTTTCATGTAGGTTGAGGACTGAATCTGGATTTTCAGATTTTCCAATTACATCCCCCACACAG		0	0	999		0	0	999	0.916667	0.472727	0.498512	45.4821	32.361	1.57116
100192673	TGCAGATCAATATTTGTATAAATTAGATAAGTTCCATGGTCAAATTAGTAGTGCATTAGTTAGAAGTAA		0	0	999		0	0	999	0.916667	0.472727	0.498512	5.33333	3.32727	1.68401
100156363	TGCAGAATCCCCAAAAAAAGGCGGGATTCCAGACAACATTATGTACAAAATAACTCCAGCACTCCAAAC		0	0	999		0	0	999	0.973333	0.472603	0.498499	56.1358	36.6888	2.09973
100171424	TGCAGGATGTGGACTCATAAAGAAATAAGCCTTTTTGTCCTCTTCCTATTTCTTCACCATTATAGCATC		0	0	999		0	0	999	0.973333	0.472603	0.498499	40.2941	38.4747	1.16645
100060297	TGCAGATGATTTAGTTTAGATGAAGAAAATAAAGGCTCCATTAAAAAAAAAATCTGGCGAGATCGGAAG		0	0	999		0	0	999	0.91	0.527473	0.498491	16.2865	10.4839	1.6304
100023260	TGCAGAAGAAGCATCTATACTTGAGTTTCATTTTTATTAGAAGAAGGTTTTTTTTCCATTCAAATAACT		0	0	999		0	0	999	0.96	0.472222	0.498457	10.8194	10.3758	1.17632
100000886	TGCAGCCCTCCTAATTGATACCCATGCATGAGCTCTCCTTTGCTTGGGTGCTAGCGAGATCGGAAGAGC		0	0	999		0	0	999	0.953333	0.472028	0.498435	37.8667	33.1397	1.07704
100000768	TGCAGTTGTTAACGTATTAACCTCTAGGGAAACATACTTTTGGGCCTCTGGCCTTTTTAACAATGTGCG		0	0	999		0	0	999	0.946667	0.528169	0.498413	12.9451	13.5402	1.14419
100023160	TGCAGAAACTCCAGAAGGACAGGTAAATATCTTTGCGTATAAATATTTCTTTTTTATTGCACCTTCCAT		0	0	999		0	0	999	0.946667	0.471831	0.498413	22.6522	15.009	1.78669
100122131	TGCAGTAGATTTTTTTTAATTTCCCTTTTTCTGTTAAATAGATCAAATAGCCAACTCTCTGTTTCCTTG		0	0	999		0	0	999	0.946667	0.528169	0.498413	37.8315	23.2252	1.87523
100133683	TGCAGGAGGAGTTGCAACAATTTCTTTGCGAGATCGGAAGAGCGGTTCAGCAGGAATGCCGAGACCGAT		0	0	999		0	0	999	0.946667	0.528169	0.498413	308.939	164.889	1.75738
100153668	TGCAGACTTCGAATTTGGAAGATGAGATTTCTACAGGTTCTTTTTCAGAAGCTGAAGAGAAAACCATCG		0	0	999		0	0	999	0.946667	0.471831	0.498413	181.209	112.065	1.91623
100201879	TGCAGCAAATTGCCAATCCGTCTGGGTTAAAATTTGACATAAAAAAAAAAAAAAAAAAAAAAAAAACCC		0	0	999		0	0	999	0.946667	0.471831	0.498413	12.3354	9.66467	1.50824
100121134	TGCAGTACTAGTCAAGAAAGGAATCAACCGAAACACAAGCAAACACAGGAAACCCAGGGAATATCAACC		0	0	999		0	0	999	0.94	0.528369	0.49839	17.3	8.81091	2.10594
100199743	TGCAGGCATTTATGAGTGAACTATACCTTGACCAGCAGTCATCCACTGAAGAACAAAGCATGGGAACAA		0	0	999		0	0	999	0.933333	0.471429	0.498367	152.481	115.84	1.64609
100186422	TGCAGTTGCAGCGACTACTTCAATTCCTGTAGGATCAATAGGTAAATGGTTTAATTCACTTTTGACAGG		0	0	999		0	0	999	0.99	0.47138	0.498362	7.34194	6.05186	1.34409
100060734	TGCAGCCCAGTCCAAACATGGCATCTTTCAACAGGCGAGATCGGAAGAGCGGTTCAGCAGGAATGCCGA		0	0	999		0	0	999	0.926667	0.528777	0.498344	204.396	108.724	1.73469
100174662	TGCAGGATGCATACGAAGAGAGGCTTACAAACTTTCGCTTTGCGAGATCGGAAGAGCGGTTCAGCAGGA		0	0	999		0	0	999	0.926667	0.471223	0.498344	200.637	100.812	1.91632
100025488	TGCAGAGGGCTTATTCTTTGGACAACACTATGGTGAACTTGCAGATGTCTGTCTACAACAATTGTTACA		0	0	999		0	0	999	0.983333	0.471186	0.49834	30.6913	24.296	1.41266
100209530	TGCAGAGTATATTTAGGCATTTACAAAAGATCAACGGCGGAAAGTGATGTAGCTCTTATATCTTCTCAG		0	0	999		0	0	999	0.983333	0.528814	0.49834	197.882	101.963	1.92563
100060313	TGCAGCAAACGTATGAAGGTAGATAGAATGAAGTGTGGGTCAGGCGAGATCGGAAGAGCGGTTCAGCAG		0	0	999		0	0	999	0.92	0.528986	0.49832	125.095	72.183	1.68812
100210114	TGCAGAGAGAAGGGAAGGAAAACCCAATATCTGCACAGAGTATAGTGGAAGACAAGACGCAACCTGCAC		0	0	999		0	0	999	0.92	0.528986	0.49832	404.255	207.595	2.13789
100119817	TGCAGATCTTGCTGCTGAGGCTAGGATTCTAGTTTGGAGGGTATGTCCTGTATTGCTAAGTAACTATCT		0	0	999		0	0	999	0.97	0.52921	0.498294	12.5829	11.2515	1.31876
100174606	TGCAGTCTGACGTGCCCTCTTCTGGTCCTACCCTCCCACTGCGAGATCGGAAGAGCGGTTCAGCAGGAA		0	0	999		0	0	999	0.963333	0.470588	0.49827	25.6497	18.4484	1.29898
100190069	TGCAGGATTATTCGCAGGGCAAGGCTCTGTGACGTCTTCATTAACCACCGAGGGGTTGACACCAAGCGA		0	0	999		0	0	999	0.963333	0.470588	0.49827	222.777	87.5827	2.89267
100197407	TGCAGCCCACCGCGACCCCTTGATTTGGGGGCGAGATCGGAAGAGCGGTTCAGCAGGAATGCCGAGACC		0	0	999		0	0	999	0.906667	0.470588	0.49827	125.082	96.0379	1.28218
100205221	TGCAGTGAGTACGGTGATCCGATGAGTACCGGATTTAAGATGACCGAGAAGACCTCGGGGTACGTGCAC		0	0	999		0	0	999	0.963333	0.470588	0.49827	38.5987	31.1299	1.23649
100060224	TGCAGACACATCATTCAACAAGATGAGGCTTTCAACATTTTAAATATGGTAATTTACAGCGAGATCGGA		0	0	999		0	0	999	0.956667	0.529617	0.498246	167.821	88.3641	1.94845
100153724	TGCAGAGATATCTCCAATTACTCTCTCTCTCTCTCTCTCTCTCTCTCTCTCTCGTGTCCAAGGAGAGCG		0	0	999		0	0	999	0.956667	0.529617	0.498246	19.9593	18.455	1.18031
100156164	TGCAGTAATTCCTACCTTACACCTAAGGTAAATTATATCACAAGAGTCTAGAATCTGCAATCTTCTTCA		0	0	999		0	0	999	0.956667	0.470383	0.498246	55.0126	40.8498	1.53703
100156397	TGCAGAGAATCCAGGAAAAAAGGAGGCCGCTTCTGAAAACTCTGATGGTGAAAGAGACAGAGTCATCAG		0	0	999		0	0	999	0.956667	0.470383	0.498246	13.9474	10.0353	1.49495
100189655	TGCAGAGCACAGCTCACCTTGCCCCACCACTGCATCCCCCTCGCCTCTCCCCTCTGTCCAATGGCCGGC		0	0	999		0	0	999	0.956667	0.529617	0.498246	36.324	20.2169	2.13861
100204976	TGCAGAGAGAGAGAGATGGCGAGATCGGAAGAGCGGTTCAGCAGGAATGCCGAGACCGATCTCGTATGC		0	0	999		0	0	999	0.956667	0.470383	0.498246	13.6753	8.20507	1.63009
100156316	TGCAGTCGGGTCGGGCTTCAGGTGGACTTCCCAATTGGCCCACTTGATCATGTGCTCGTCTTCCACCGT		0	0	999		0	0	999	0.95	0.470175	0.498221	94.4214	56.3098	2.04181
100207481	TGCAGTTTGATGAAGAAGAAGAGGGGAAAACCCTTTCTCCCTTTTCCCCTTTCTCCATTTCAGCTTTTT		0	0	999		0	0	999	0.95	0.470175	0.498221	172.382	85.4589	2.22972
100185887	TGCAGCTCCTCCAAAATATGAGATGGAAGGTCAATATGAAAAGAGATTCCATTCTTCCCTCACTCCATA		0	0	999		0	0	999	0.893333	0.470149	0.498218	41.1454	28.0679	1.56638
100001057	TGCAGATAATCATAGAACAGCATCTTCGTCTTCCGATTAGCTCCCCAACCCAACAGCCGTACAATATTC		0	0	999		0	0	999	1	0.53	0.4982	7.2931	8.18748	1.01717
100025149	TGCAGTTAATTTTTTATTTGAATTAGGGTTTAGGTCGGAGCTTATTAGATGGGGAGCAAGATCACAGAC		0	0	999		0	0	999	0.943333	0.469965	0.498196	7.61538	5.05161	1.6498
100121634	TGCAGAAACTTAGAGATCGGTGAGATAACTGGGGTTGATTGCAACCTAGAAAACTCACTTATGTGGCTG		0	0	999		0	0	999	0.943333	0.530035	0.498196	117.881	67.3647	2.25464
100171222	TGCAGCTCTCTTCTGACGGATCTCCTCCAACTGAAAATTGACGATTATGGGGGAAAAAAATTAGAGAAG		0	0	999		0	0	999	0.943333	0.530035	0.498196	10.467	7.87446	1.55242
100198414	TGCAGTATCTTTGCCGTCGGAAACAGAGAGATTCCCCGCGGCTGTCTCCACCGCCTGTGGCGGCTGCGG		0	0	999		0	0	999	0.943333	0.530035	0.498196	9.50857	8.24612	1.33984
100215200	TGCAGATGATGAGCTTTGCTTCACCCATTTTTACAATGAACTGAACAAGTATTATGATAATTCATGGCG		0	0	999		0	0	999	0.943333	0.530035	0.498196	245.897	128.356	2.13566
100000799	TGCAGAAGGAAAAGAGAAAAAAAAAAAGGCGAGATCGGAAGAGCGGTTCAGCAGGAATGCCGAGACCGA		0	0	999		0	0	999	0.936667	0.530249	0.49817	13.0904	7.82093	1.62986
100179317	TGCAGAAATTGTCCAACGCTACCACTCTGGTACCCATTTGGATTCTGCTGCAATTGTCCAACAGTTTCT		0	0	999		0	0	999	0.936667	0.469751	0.49817	18.1646	14.0824	1.47097
100133427	TGCAGGAGGAGCATGTCAATACATGGATGGCATAATTAAATTACATTGGCGAGATCGGAAGAGCGGTTC		0	0	999		0	0	999	0.93	0.469534	0.498144	112.359	76.3052	1.4113
100153388	TGCAGAACCAACAGGAATCTGGGAAGACATAAAGGCAACTGTATAACCAATGGGAATCTTGGAAGACAT		0	0	999		0	0	999	0.93	0.469534	0.498144	10.1145	6.5145	1.71824
100155871	TGCAGAGTGAGGACATCCACGTAGAGGCATGGCTACCTACAACCAGAAAAATTAATGAATTTACAATTA		0	0	999		0	0	999	0.98	0.469388	0.498126	121.804	98.6507	1.46106
100156138	TGCAGGTAGCAAAACATAGCAAAACACCGATCAAGAAAAATAGACGATTTTTATCCCTCTCGTATTGCC		0	0	999		0	0	999	0.923333	0.530686	0.498117	5.20994	3.96951	1.50746
100180183	TGCAGGAAAGATAAAACACTGTTTATTCATTTTGAAATCAAAATCAAAACACTCAACCTTAATAGTGAG		0	0	999		0	0	999	0.923333	0.469314	0.498117	23.5488	18.6957	1.44793
100122302	TGCAGGCCTTCAACACACGCACATTGGCATTCCACCCCCAACCAGCAGATTGCCCCAAGGGGAAACCCT		0	0	999		0	0	999	0.973333	0.469178	0.4981	101.108	97.9158	1.23002
100170877	TGCAGCACAACCCATCTAATCTAAGACCAAAGAGGCACAAAAAGTGGTTGAGTGTGTTCACGGTAATAC		0	0	999		0	0	999	0.916667	0.530909	0.498089	6.93085	5.07712	1.54379
100023924	TGCAGCACTGGAGAGCCCAGCCACATCCAACCGATGGGAGCACTTACCGATACCCTGAGGTGAAGTGCG		0	0	999		0	0	999	0.966667	0.468966	0.498074	9.90909	8.05772	1.17961
100155187	TGCAGGTTTTCCTTCCGATCAGCGGTGTTATGAAGAAGATAAGAGTTGAATGAAAAAAAAAAGAGGGTT		0	0	999		0	0	999	0.966667	0.531034	0.498074	22.05	17.7054	1.60318
100195047	TGCAGAAAGCCTTGACCCACTCCTCCTACGCTGGCTCATCCCTTTCTTACGAGCGTCTAGAGTTCCTAG		0	0	999		0	0	999	0.966667	0.468966	0.498074	8.55195	5.69352	1.55165
100000723	TGCAGTTAAGGTCTGTAGAAAGCGTTGATTGGTTTGCAATAGATGCAATCATGCAAAGGAGGGAGCAGG		0	0	999		0	0	999	0.96	0.46875	0.498047	42.4408	23.781	1.9949
100121408	TGCAGTGTCCTGAGAGGGTTAGACTGGACTTAGTCATCCTGTGTGTGAAGAATCTCTCAAAGTCCATCA		0	0	999		0	0	999	0.96	0.53125	0.498047	13.5614	10.8924	1.44108
100198181	TGCAGAACAGTAGCTCGCACCATTGGTAGGGGACCCTCCGCATCAAACATTGTGACAGCTTCGCCTACT		0	0	999		0	0	999	0.96	0.53125	0.498047	40.977	23.0052	1.82852
100119252	TGCAGAACGGGGCCCACGCAAGATCCGTGTCCCTTACACCTCATCATTCCTTCTCATCCAACTCAACTC		0	0	999		0	0	999	0.903333	0.531365	0.498032	29.3587	23.6119	1.39339
100000185	TGCAGAGGCTTTGAGAGATTGATTCGATGGTTTGTTCTTGACTTGGGGGCTACAGAGGATTGACTGTGG		0	0	999		0	0	999	0.953333	0.468531	0.498019	6.50307	4.9157	1.49425
100000889	TGCAGCCTTCAAGGAGAATCGCTGGCAATGCGAGATCGGAAGAGCGGTTCAGCAGGAATGCCGAGACCG		0	0	999		0	0	999	0.953333	0.531469	0.498019	182.797	91.6089	1.83919
100001945	TGCAGGCCTATAGGATCGAGCCACTCCAAGCCCATGACTCTATGCAACACTCAAGACTTCTCGCCCCAA		0	0	999		0	0	999	0.953333	0.531469	0.498019	10.9943	8.65959	1.42405
100179622	TGCAGATAACTACCTCAATCCATCTCACACCATTCAAGATGATGCAGACTATATTTGGAAGAATTACCC		0	0	999		0	0	999	0.953333	0.468531	0.498019	18.5461	12.5309	1.6486
100000310	TGCAGCAGAGAAGTTGCAGTGACTGTGGGAACTGAAAAGAGGAGGACTATTGGGTTTTGAGGGGAAAAA		0	0	999		0	0	999	0.946667	0.46831	0.497991	13.5399	9.89965	1.6423
100000393	TGCAGCGTCTTTGCCTCCACCTCAGCAGCAGCATTTGATGTTGTCGGGTGGGAAGGAAGACTTAGGTGC		0	0	999		0	0	999	0.946667	0.46831	0.497991	5.61963	3.71072	1.58811
100023688	TGCAGATACAAAAACCTCGCTCACATAAAAGGAAACTCCTGTGATTCCCCCAAATTGTTGAAAGAGCAT		0	0	999		0	0	999	0.946667	0.46831	0.497991	21.7778	21.6599	1.08086
100024546	TGCAGGCCTCAGCGACAAAGACCAACACCGGGTCGGCCTTTGTCTAATGTTGGCCCCAATTCTCAGCTT		0	0	999		0	0	999	0.946667	0.53169	0.497991	47.6503	31.9122	1.72161
100216489	TGCAGGATTTGAACCTACGACGTCGGGTTTTGGAGACCCACGTTCTACCGTACTGAACTAATAGCGAGA	FY395350 Dianthus caryophyllus cultivar Francesco flower Dianthus caryophyllus cDNA clone CFES04B19, mRNA sequence.	529	10	5.95e-19		0	0	999	0.946667	0.53169	0.497991	432.291	276.208	1.59496
100208960	TGCAGCTCTAGAATTCTGCATGTCATCATGAGTGTGTGAGAGAGACAAAGAGCGTATATATAGGATCTG		0	0	999		0	0	999	0.883333	0.532075	0.497942	199.234	163.134	1.40012
100000101	TGCAGAATCAGAATTTAAAGAGGGAAAGGGGGAAGACAGAGAGGTCTATGAGGAAAAATAGAAGGGAGA		0	0	999		0	0	999	0.933333	0.467857	0.497934	5.33951	4.06303	1.614
100002331	TGCAGATTTCCTCTCAGATTCACAAGTAAAAGGTCTTTCATGCACTCCAGCGAGATCGGAAGAGCGGTT		0	0	999		0	0	999	0.933333	0.467857	0.497934	95.539	52.3217	1.77336
100155032	TGCAGGGTCTAGAGATGATCATAATATACGCAATGGAACAATCTTACCACCCAACTTAAACTCATAACC		0	0	999		0	0	999	0.933333	0.532143	0.497934	11.4171	9.24293	1.39484
100160892	TGCAGCGTCTCAGCATTCTAGGTCGTTGGCGAGATCGGAAGAGCGGTTCAGCAGGAATGCCGAGACCGA		0	0	999		0	0	999	0.933333	0.532143	0.497934	149.869	82.305	1.76556
100196661	TGCAGTGCGTCTCATAATCCCATTTACTCACTGCTTGGCTTACTCAGTAATTGTCAATTTGGATTACAG		0	0	999		0	0	999	0.933333	0.467857	0.497934	69.2089	42.1527	1.76625
100000277	TGCAGCAAATAAATATTGTACCGAATTTTAGAGCAAAGCAACTCATTGTCACACAACAGCCGTTTGGTC		0	0	999		0	0	999	0.983333	0.532203	0.497926	11.8779	11.1883	1.16088
100119835	TGCAGATGCGTGGGTCTTCTTCAAGAGAGAGAGAGAGATAACAGAGAAGGAAGAACAAGTTGGGTTGGG		0	0	999		0	0	999	0.926667	0.467626	0.497904	15.454	9.0175	1.89591
100195226	TGCAGTAGGTAGTGATGTTGTCGTTTGGAAGCTAACCCATCTGTCGGAATCCACAGTAGAGGTGTCGAA		0	0	999		0	0	999	0.976667	0.532423	0.497897	10.9709	9.17683	1.34978
100207485	TGCAGTTTTATCAATTCTAGTTTATTGGGCAAGACATTGTTACTTGGTTGCGTGACTCTTACATCAATA		0	0	999		0	0	999	0.976667	0.532423	0.497897	275.846	194.469	1.53772
100000871	TGCAGCAGTGCCCTACCATTGCCCCACCAATGCGAGATCGGAAGAGCGGTTCAGCAGGAATGCCGAGAC		0	0	999		0	0	999	0.92	0.532609	0.497873	208.33	106.141	1.92735
100121276	TGCAGTCCTTGTATATCTGAATCACTTCAATCATGCTTGCCTTGTTTTTGGTTCAGCCAATATTTGTGT		0	0	999		0	0	999	0.92	0.467391	0.497873	5.34969	3.11248	1.80318
100154762	TGCAGGACAAATCGTATGATTGCCTTAACACTGGACCCAAATCATAAATTGTTAAGACCAAGTTCCAAT		0	0	999		0	0	999	0.92	0.532609	0.497873	15.8315	14.9244	1.18176
100193752	TGCAGAACTGGAAACACAATCAGATAACAACCGAACCAAGCAATCCCGAAATGGGACTGCGAGATCGGA		0	0	999		0	0	999	0.97	0.532646	0.497868	23.9441	18.1283	1.25504
100172740	TGCAGTATGCACCTGTTAGTTTCCGGCATAATAGAAATGATTCTGGGTAGTATCGACAATAGACGCGAG		0	0	999		0	0	999	0.956667	0.533101	0.497809	170.804	71.8149	2.4434
100197564	TGCAGGACAGATAATTTGAAAGTGGCAACAGGATGCGAGATCGGAAGAGCGGTTCAGCAGGAATGCCGA		0	0	999		0	0	999	0.956667	0.533101	0.497809	471.463	214.793	2.0585
100213419	TGCAGAGCCAGATCCCAGAGGAATTCCACTATCTTTTACATAATGGTGCATCATTCTCCCCTCATTTAA		0	0	999		0	0	999	0.956667	0.533101	0.497809	179.222	84.9614	2.11188
100000408	TGCAGCTAGAGCGACTTCCACAAAAGATGGGGTTGGGACAATCTTGAAGATGGAAGCTGACAAGCTTTG		0	0	999		0	0	999	0.95	0.533333	0.497778	7.89535	5.58347	1.54458
100060260	TGCAGAGAGAGAGAGAGAGAGAGAGTATTACATGAAGAGAAAGAAGGCAGTTGGAGGGCGAGATCGGAA		0	0	999		0	0	999	0.95	0.533333	0.497778	12.6374	11.4875	1.09485
100172399	TGCAGTAACCAAAGCGGTAAACTAAAACAAGTTTTTCTCTTTGTAGGGTGTTGCAGAGTCCCTTGCCCT		0	0	999		0	0	999	1	0.533333	0.497778	6.40698	6.09208	1.16165
100186089	TGCAGGCTCGAAGCGTTCTTTAGCAAATTAACTACTGTTGGATTCAGATCTGATAGAGATAAAGGTTTT		0	0	999		0	0	999	0.95	0.533333	0.497778	7.71264	5.66986	1.54455
100202014	TGCAGTAGGAATATTATTATTATGGTAGATACCTTATTTCTTCTTTTTCTCTGCTTTATCCAGGCCATG		0	0	999		0	0	999	0.95	0.533333	0.497778	151.898	121.371	1.3813
100189651	TGCAGAGATTCCTTGTTTCCTCACATGCGTTTGTTCTTCAATTGGTTTTCTTCTTTCACTTATCTTCTG		0	0	999		0	0	999	0.943333	0.466431	0.497746	39.7888	20.6883	1.89582
100025116	TGCAGTGGTGCGTCGAGTGGATCATCTTGGCCAGTGTGCCTCTGTGGAACCGCACTCGTGCCGTTTTTT		0	0	999		0	0	999	0.936667	0.466192	0.497714	30.0064	15.624	1.97918
100155956	TGCAGCAGGCCCCCATGCCTCCTCAGTAAAGATTTGATCTTGTTTTAGTTCCTGAAGATTTGAATAAAG		0	0	999		0	0	999	0.936667	0.466192	0.497714	6.82822	5.03679	1.35706
100179358	TGCAGAAGGGAGGGGGAGGGGGAGGGGCTTGAAGAGAAGGAGAGGAGGCAGGAACGGCAATTTCAGTTT		0	0	999		0	0	999	0.936667	0.466192	0.497714	8.95062	5.01332	1.85114
100195782	TGCAGATTGCAGCAAGATCTTATTTGGTCATTTAGAGCGAGATCGGAAGAGCGGTTCAGCAGGAATGCC		0	0	999		0	0	999	0.83	0.534137	0.497669	445.69	353.456	1.37159
100120164	TGCAGCATTGCTTTCAACATGGGTTGAGCAAAGTTTGAACAAGGCCATAGATATATTATGCCAGTAGAT		0	0	999		0	0	999	0.823333	0.534413	0.497631	34.1307	30.1201	1.18288
100023693	TGCAGATACTTCGCGTTTCATTCTAGACCTATTCAACGTTAGGAATTGGTAACAGGAGGAAATCTACGA		0	0	999		0	0	999	0.966667	0.534483	0.497622	107.213	60.446	2.00333
100190449	TGCAGCAGAGCATGTAATGTGTATGTAAATATTAAGTTGAAGAAAAAGGAAAATGAGTGGATGGATTGA		0	0	999		0	0	999	0.966667	0.534483	0.497622	138.79	108.828	1.57931
100002350	TGCAGTTGCACTTTATTATCAGCGAGATCGGAAGAGCGGTTCAGCAGGAATGCCGAGACCGATCTCGTA		0	0	999		0	0	999	0.916667	0.465455	0.497613	190.531	131.338	1.42986
100209887	TGCAGTCAATCAATGCAAACCTGTTGAAATCTCATTTCTTCTTTTTGAGAGAGAGAGAGAGAGAGAGAG		0	0	999		0	0	999	0.816667	0.465306	0.497593	54.5193	55.2646	1.12668
100133445	TGCAGGCTGGAGGTGCCTTGGGAAGGCCTAGGGGGGCACCTTGTCACCTAGGCGAGATCGGAAGAGCGG		0	0	999		0	0	999	0.91	0.465201	0.497578	96.8204	62.0727	1.48948
100000740	TGCAGTTCTCTGTCTCTTTTCATCAACTGGATGATATTCCTCTTTTGAGGACTATGTTACACAACTGAA		0	0	999		0	0	999	0.953333	0.465035	0.497555	38.6772	28.1439	1.60523
100024537	TGCAGGCATGCTCCGGCACAGATTTTTTTTTTCTTTAATTATATTCTCCAACGCCAACCATCCCCAAAC		0	0	999		0	0	999	0.953333	0.465035	0.497555	7.12422	5.59254	1.49438
100123201	TGCAGAGGAGGTGAGTAGTTAACTCACATGGCGTTCGCCGATGACTTGATCTTCTTTGGCAAAGCCACA		0	0	999		0	0	999	0.953333	0.465035	0.497555	47.9018	31.8077	1.82606
100154371	TGCAGCCATTCAGGTGAGCCTGATTGTGAATCTCTTATCACAATCTTTGATTGTAGTCCAATGGGCCAA		0	0	999		0	0	999	0.953333	0.534965	0.497555	16.5763	15.526	1.15788
100202291	TGCAGCTAGCACCGCACGATGAAGGAATTGTAGGGGATTGGATCCAACATGCGAGATCGGAAGAGCGGT		0	0	999		0	0	999	0.953333	0.534965	0.497555	229.067	98.1265	2.1522
100201723	TGCAGGACCCATTGATTGTGGGACCCATCACTGGAACATCATCTGGCCACATCATCACTGCACCAACTC		0	0	999		0	0	999	0.946667	0.464789	0.49752	277.57	168.47	1.79138
100000557	TGCAGGGGATAAATGGGAATGCACAAAATTATGCAGCTTCTCCATCTGGAAGCACAACCCAGGAAAGTG		0	0	999		0	0	999	0.94	0.535461	0.497485	8.8764	7.21004	1.36743
100000674	TGCAGTCCCCATTGCACCCCATGCAACAGAATTTTCAGAACTGGGCTCAGCAAACCGAGATAGCTGACC		0	0	999		0	0	999	0.94	0.535461	0.497485	64.8846	46.3964	1.61353
100153806	TGCAGAGGCAGATAAAATGTTCAACGAAATAGAATTATTCCAGAAAGGGCCAAACTAGGCCGCAAAGAA		0	0	999		0	0	999	0.94	0.535461	0.497485	7.5896	5.96127	1.40074
100000571	TGCAGGGTCTGTAAAACTTGCACGTGAAATATTTGATGGGACGCCGCTAAGCATTCGCGACACTGTTTC		0	0	999		0	0	999	0.983333	0.535593	0.497466	18.1412	17.072	1.17147
100153972	TGCAGATCTGAAAATTTGAATGAAAACAGACACTAACCTTGCATCCAAACTTGGGGAAAACTCCAAGCG		0	0	999		0	0	999	0.983333	0.464407	0.497466	7.21088	5.81721	1.35919
100121997	TGCAGGAAGTAACTCTACTTTGGAAGCTATATACTTGCCCAAAAAAATCATTAATAACCATGACAAAAA		0	0	999		0	0	999	0.933333	0.464286	0.497449	10.8415	8.3007	1.45505
100156190	TGCAGTCGAGGATGATTTCGTCAATTTCCTGAGATTTCCAACATCTTCGAATTCGGGGGCGAATCGGGG		0	0	999		0	0	999	0.933333	0.464286	0.497449	11.7625	7.12345	1.79391
100179308	TGCAGAAATCTTCTACTAAAGTAGGCTGGTCAAGATTGATTTGGGGCTCTCACCTTCTTCCTTGTCAAT		0	0	999		0	0	999	0.976667	0.535836	0.497432	30.5511	32.0058	1.16629
100207915	TGCAGCCTCCATCCCAGGATATTTATGAAAGACTACGAGGAGGTTCGAATAGGAAGTGTGTTTCTGGTC		0	0	999		0	0	999	0.976667	0.535836	0.497432	72.809	59.4004	1.34961
100202758	TGCAGCAATGTGCGTAGTTGCCTGCCGCCTTACGCGAGATCGGAAGACGGTTCAGCAGGAATGCCGAGA		0	0	999		0	0	999	0.926667	0.464029	0.497412	5.90184	4.04152	1.42938
100180280	TGCAGCTTAATTCAGTAGTGCTCCTCATCATCTCTGCCTCACTCTTTGCTCTCCATTCTGAGTCCAATG		0	0	999		0	0	999	0.97	0.536082	0.497396	11.1067	9.36254	1.38974
100193852	TGCAGGAGAGCGGCTAGCCCAAACACATGTAGGCGAGATCGGAAGAGCGGTTCAGCAGGAATGCCGAGA		0	0	999		0	0	999	0.97	0.463918	0.497396	120.656	107.254	1.09262
100024958	TGCAGTCAGATGTCTTGTCATTGACCAATGCCCTTATATGGGCCATGAGGCCCATGACTCATGAGTGGG		0	0	999		0	0	999	0.92	0.463768	0.497375	10.0736	6.48032	1.71351
100025140	TGCAGTTAAAACTATCTTAGTGGAAGAGAGAAGAAGAGTTTTTTTTTTCTTCTTCTTCTTCTCCATTAT		0	0	999		0	0	999	0.92	0.463768	0.497375	14.3291	9.50046	1.68256
100153219	TGCAGATTCCAGCATGTGACCTCTCACATAATGAGATGTGAGGCTCATACTGAAACTCTTTTCATTTTT		0	0	999		0	0	999	0.92	0.536232	0.497375	25.9837	26.3386	1.15521
100203821	TGCAGAGTTGCAGGATGTTTATTCGTTGGGTCGGCTTAAAGCCTTAAATCAGCGAGATCGGAAGAGCGG		0	0	999		0	0	999	0.92	0.463768	0.497375	259.044	159.92	1.72766
100000678	TGCAGTCTACTAGTAATGGCATCATTGAAATTATAATTTCAGCTCAATACTGAGATTAATTCCCATAAA		0	0	999		0	0	999	0.963333	0.463668	0.49736	41.1569	29.6809	1.53952
100001193	TGCAGGGGATATGATTATTAACCTACAGTTTGCCAAAAGAAACCAAACATATAAAAGGAACACTACCTA		0	0	999		0	0	999	0.963333	0.463668	0.49736	41.4114	27.7681	1.83776
100024497	TGCAGGATCCTCACCTCCTCGACTCTATTCTCCAGCTCAGCCACAGTACCCAACACTGTCACCATTCAC		0	0	999		0	0	999	0.963333	0.536332	0.49736	29.3149	26.1928	1.4193
100181107	TGCAGAGCAAACCTAGATAATCCTACTACAAATGTAAAAGAGAAGAACATCATTTTAATTCTCTGACCA		0	0	999		0	0	999	0.963333	0.536332	0.49736	97.3034	96.5213	1.15845
100160891	TGCAGCGGCGGCGATCGGCAACAACATGCGAGATCGGAAGAGCGGTTCAGCAGGAATGCCGAGACCGAT		0	0	999		0	0	999	0.913333	0.463504	0.497336	233.41	119.518	1.92087
100001075	TGCAGATGGACAGATGTGCCAAGTACGGTTTGGCAGTCTATTTTCCATATGAAAGTGCAACACTCTTCC		0	0	999		0	0	999	0.956667	0.536585	0.497323	20.4091	14.5079	1.59512
100023410	TGCAGACATGTCAGTGGGAGAGGGAACCGAATCATGGTCACTTTCAACACAGTTGCCTATGTTGGTCAC		0	0	999		0	0	999	0.956667	0.463415	0.497323	11.4771	9.37601	1.36489
100024658	TGCAGGGGATGATTTTTTGCCCTAATCGTGATTTATCCTTGAACTACAACTTTTAAAAACAGGCCACAT		0	0	999		0	0	999	0.956667	0.463415	0.497323	29.0331	23.6415	1.3793
100060543	TGCAGGTTATATGCATATAATACGCGAGATCGGAAGAGCGGTTCAGCAGGAATGCCGAGACCGATCTCG		0	0	999		0	0	999	0.956667	0.463415	0.497323	170.993	95.7953	1.89914
100000445	TGCAGCTTCTAGGGTATCAGATGCTTCAGCAGTGTCTGCTCTAAAGCCTTTTGCAGATGCAGAACTCCA		0	0	999		0	0	999	0.95	0.463158	0.497285	14.0764	10.3429	1.52284
100000807	TGCAGACAAGGGTCGGAAGCGAGATCGGAAGAGCGGTTCAGCAGGAATGCCGAGACCGATCTCGTATGC		0	0	999		0	0	999	0.95	0.536842	0.497285	221.967	112.016	1.85495
100185296	TGCAGCAAAGTAGCACAAAACGGGATTTGAAGCCTTTGGCTGAGTAGCTTCAGATCTTAAGCATCCAAT		0	0	999		0	0	999	0.9	0.537037	0.497257	177.845	127.934	1.34234
100000390	TGCAGCGGTATTGGAGAAGGGAAGATGATGGAACATATAGTACTGACTCTTACAGAGATTTTAAAAATC		0	0	999		0	0	999	0.943333	0.462898	0.497247	9.22222	7.24386	1.39071
100000685	TGCAGTGAAGTCAATTTAACTTAGAAATATTGAAATTTGGAATATATCAGTTACTGTTGAACCCTCTTG		0	0	999		0	0	999	0.943333	0.462898	0.497247	11.6159	7.42277	1.6688
100001194	TGCAGGGGCACTTGTATGTATCCGTAACTTGCTGTCTCATGACAATGTGTCTATATTAGGGTATAGTTT		0	0	999		0	0	999	0.943333	0.537102	0.497247	6.40113	5.00876	1.40384
100024625	TGCAGGGATTGTAATCATAGAGGGATTGTAATCATAGACAAGGGTGTGATTTTTATAGCTGCGAGATCG		0	0	999		0	0	999	0.943333	0.537102	0.497247	14.8649	10.0021	1.44472
100174693	TGCAGCAACAGCAACGGGTAAATCAGAGCAAGTAGCATTACATATCAACAGTAGCGAGATCGGAAGAGC		0	0	999		0	0	999	0.943333	0.537102	0.497247	319.647	155.825	1.94794
100155944	TGCAGCACATCGTATTGAAACAATGTTGAAGGCACTGAGGGTAATGGTAATGCCATAGCAGAACTTGGC		0	0	999		0	0	999	0.986667	0.462838	0.497238	92.8701	90.5413	1.26623
100002034	TGCAGTGCTCCAAACTGGTGTGGGAGGGTAGATCTCATAGGGGGAAGTGCGTTCAAGCTTGATCATGGT		0	0	999		0	0	999	0.936667	0.462633	0.497207	14.4937	8.3936	1.8983
100195784	TGCAGCAAAAGGTTTTCACAGGATTTCACTCAGAGCGAGATCGGAAGAGCGGTTCAGCAGGAATGCCGA		0	0	999		0	0	999	0.886667	0.537594	0.497173	187.713	180.843	1.01383
100026478	TGCAGATGGATCATCTTAACTTACTCAGTTACGTCCTGGAGATGGTATCCGGATATTTGTGCAACCTCA		0	0	999		0	0	999	0.93	0.537634	0.497167	8.35484	6.05556	1.55947
100186179	TGCAGTACCATTGGCTATCATTGAGCTTTGCATAATTCAGATAACAAACAAGTACGCCTTTTTTTTTTT		0	0	999		0	0	999	0.93	0.537634	0.497167	21.7056	14.4901	1.68664
100189724	TGCAGATCTGAGGTGGAGGTGGCGGCGGCGGCCAGTAAGATGAAATTTCTACAGCCTGATCTTGGCACT		0	0	999		0	0	999	0.973333	0.462329	0.497162	122.175	87.8155	1.64725
100209004	TGCAGAAGAATGGAATCATTGTGACCTTGTTCGGTGACCCAAGTGATGTGGCTCGACTATATAACAATC		0	0	999		0	0	999	0.973333	0.462329	0.497162	17.7006	9.75853	1.94982
100001347	TGCAGCCCTTGGATCTGAATAAGTCCTACATGGCGAGATCGGAAGAGCGGTTCAGCAGGAATGCCGAGA		0	0	999		0	0	999	0.836667	0.462151	0.497135	108.773	91.0125	1.15394
100133495	TGCAGTACCTGAGGTGTTCCCAGCCGCTGGATGTGCTTGGACTCTCTCTTGCGAGATCGGAAGAGCGGT		0	0	999		0	0	999	0.88	0.537879	0.49713	79.2513	54.238	1.41792
100171522	TGCAGGGAAGGAAACGCAGCCAGGGGATGAGGTGATCCATGATGAAATCCCGGAAGCGATGACTGATAC		0	0	999		0	0	999	0.923333	0.537906	0.497126	22.2056	22.0148	1.15063
100026751	TGCAGCTCTTTAATGAACTCTGAAATTTCTCTTCGATTACGAGCAGAAGTCTTCCCCTTCAAAATTCAA		0	0	999		0	0	999	0.966667	0.462069	0.497122	14.4671	11.4839	1.42365
100155410	TGCAGTCTGAGAAATGATTTTATCAACTAGCTACCAAATCCAAAAGAAGTTTATAAGTCACAGTTTAAT		0	0	999		0	0	999	0.966667	0.462069	0.497122	45.1126	29.0739	1.8392
100205119	TGCAGCTATGATGCACGGCCACCGGTTTTTTTTCCCCCCTCTTTTGACATCGCCGGATATCGGCAAACT		0	0	999		0	0	999	0.916667	0.538182	0.497084	12.7213	6.74791	2.11974
100000040	TGCAGAAACTCCATCATAACAGTTTTGTGTAACATCCTTTTGAGTGCTTATTTTTTTTGTTTAAACTGT		0	0	999		0	0	999	0.953333	0.538462	0.497041	9.55056	7.92806	1.47878
100000735	TGCAGTTCATGGGTCTTTCTTTCTTGTTGGAAAATAGAGGGCAGAATGACAAGTTTGAGAAGATCGATA		0	0	999		0	0	999	0.953333	0.538462	0.497041	6.29834	4.66081	1.52174
100060723	TGCAGCATGATTGGTTCCCATGCGAGATCGGAAGAGCGGTTCAGCAGGAATGCCGAGACCGATCTCGTA		0	0	999		0	0	999	0.953333	0.461538	0.497041	98.6562	60.4107	1.52572
100155937	TGCAGCAAGGAGAAACTATCAATTGGTATCTGGGTTCAAATTTTAATTTGCATCAGAGTTCAATTCCCG		0	0	999		0	0	999	0.953333	0.461538	0.497041	42.0909	30.1775	1.62055
100172327	TGCAGCTCTGTTCAGAAGCTAAAATGATGTACAGTCTGGGAGTAGATCAAATGCTGATTCTAATTCAGG		0	0	999		0	0	999	0.953333	0.538462	0.497041	128.275	90.7372	1.5862
100187449	TGCAGATGATTTAGTTTAGATGAAGAAAATAAAGGCTCCATTAAAAAAAAAAATCTGGCGAGATCGGAA		0	0	999		0	0	999	0.91	0.538462	0.497041	85.0221	49.6718	1.80218
100170975	TGCAGCATCGAACATGCCTAGCACTGAATGCTTGGGCATGATACCCATCGAAAAATAAATGTCGCCATC		0	0	999		0	0	999	0.99	0.461279	0.497001	13.28	10.9594	1.14665
100122583	TGCAGCAAGGCCCCTTGAGCAGAGCGAGAGACAAGCAAGCGCTAACTCTGCTTCCTGCCTGGAAGCAGC		0	0	999		0	0	999	0.946667	0.461268	0.497	155.093	51.2823	2.96297
100170178	TGCAGAAAAAATCCAATCCTCTATGACATAAAACATTTACCATGAATCACCTTTCTAATGGCAGAGTTC		0	0	999		0	0	999	0.946667	0.461268	0.497	122.333	74.4116	1.94544
100181348	TGCAGCAAGGCAACATAGTTATCGCGGCAACAAAGCAACCCAATGCGGTGGCCAGGTGCCTTGTTGCTT		0	0	999		0	0	999	0.946667	0.461268	0.497	55.9236	29.2508	1.7675
100001087	TGCAGATTTATATTTACATATATCCTATGCTTACCCAACTAGTAGGAATCAAATTTAGGTTACTGATTT		0	0	999		0	0	999	0.903333	0.461255	0.496998	25.3804	22.4549	1.31305
100024842	TGCAGTAAACCTTCCTGCCAATTCCGGCCAATCCTTAGGCAATGGGAATTTCGTAGTAAGGATTGGAAT		0	0	999		0	0	999	0.94	0.460993	0.496957	32.5776	19.7241	1.8328
100171895	TGCAGTGAAATTTTTACTGGTGGCTTCTATTATGATGATCATTGCGACAGAGGGAGTAATATTGTAAAC		0	0	999		0	0	999	0.94	0.460993	0.496957	60.2372	28.4186	2.0108
100213804	TGCAGCAATAGCCCCGCCTACCCTTCCTCTTCTCCTTCTTACTTTCCCTTCCACGTCAGCAAGCGAGAT		0	0	999		0	0	999	0.81	0.460905	0.496943	142.436	133.522	1.08413
100120293	TGCAGCCTGCATCACATAGGGTTGTGCAATGACTACCATGCCCCTATCTGGGGTTGTGTACCACTGTGT		0	0	999		0	0	999	0.933333	0.539286	0.496913	11.7705	8.91623	1.41566
100181200	TGCAGCTTATTTGACATCTCCTTCAGCGTAATCAAATTCAAATGGGTTAGGAACAGCTCTATGTCTCTG		0	0	999		0	0	999	0.933333	0.539286	0.496913	55.8	27.5139	2.26563
100027014	TGCAGGTAATGATAAAAGATTTGGACCAAGTGTTGAATATGGTTTTAAGCTCATTCCAAGATCCTCATC		0	0	999		0	0	999	0.926667	0.460432	0.496869	15.6625	12.2617	1.48687
100155292	TGCAGTATCCGTCTTTTGTCTTTTTGCTGGTAGTCTCATGGAAGAAGACTGCATGTCGTCCTCTTGAAT		0	0	999		0	0	999	0.926667	0.460432	0.496869	207.333	122.965	1.94095
100203421	TGCAGGGAAGCTGAGGAGCGTGTAGTGAAGTGCCTCGCCTGAACCACGTGGAAGCTCGACCCGTTGAAG		0	0	999		0	0	999	0.926667	0.539568	0.496869	112.699	64.059	1.72506
100205889	TGCAGATCCCAATCAAAGCAAGTTGGTCTGTATCTGTTCCTTGGGCGAGATCGGAAGAGCGGTTCAGCA		0	0	999		0	0	999	0.883333	0.460377	0.49686	189.006	184.497	1.01462
100000821	TGCAGAGAAAATGTATGTGTTCCTACATGAAAACCTTTCGTGCAACCTCTTGCGAGATCGGAAGAGCGG		0	0	999		0	0	999	0.92	0.539855	0.496823	132.369	59.8517	2.16037
100171883	TGCAGTGAAAAAGTGCAAAAAAACTGGTCAGTACGTACTAACACCTACCGTACCCCTGGTACTTCCGAA		0	0	999		0	0	999	0.92	0.460145	0.496823	5.03247	2.90637	1.72517
100155078	TGCAGGTACTGAATCAAGGAGGGCCTTTGCTGCGATTTAAAATCTAAAGCCCTAGTTCAATCAAGGTTC		0	0	999		0	0	999	1	0.46	0.4968	8.05921	8.29175	1.06672
100000427	TGCAGCTCTGTTCTCCTTGCCAAATATCAGTTATTTGAATTTGGCATCGAATCAGCTGAGCGGATCACT		0	0	999		0	0	999	0.956667	0.45993	0.496789	89.2308	47.381	2.03138
100000992	TGCAGAAACAATGCTCTTGTCACTCATCTCATCAACTCTGAGAAAATCGACACTTTTTGGTGCTACTAC		0	0	999		0	0	999	0.956667	0.45993	0.496789	9.03871	7.41392	1.46398
100024328	TGCAGCTTAAGTGTCATATGCCGGCTTCGTATGGTTATATTGATGATATCGGCGAGTTCCCCGGTGGAG		0	0	999		0	0	999	0.956667	0.54007	0.496789	8.04865	5.57143	1.54156
100025118	TGCAGTGGTTCCAATGGATGCATCGCAATAGCCGGTTTAACACTTGGCCGGCATTCACTCATGCCCTGG		0	0	999		0	0	999	0.956667	0.45993	0.496789	169.348	98.7502	1.95072
100025317	TGCAGAAAACTTTTTTCTCTGCTCCATGAAAAAGCAACTGTTTTTGCATCCCATTTTCCTATTAAATTA		0	0	999		0	0	999	0.956667	0.45993	0.496789	10.6728	7.48895	1.58248
100025775	TGCAGCTTTCTGCGTCGATGTGTTGCTTCTTCATTCTATATGGGAATGAGTCCTTCTGCTGCACCCACG		0	0	999		0	0	999	0.956667	0.54007	0.496789	20.0581	14.9999	1.50995
100120190	TGCAGCCACCAAGGATCAGTTTTCCGAGTCGAGGCTCAATACCCAATTTAACCAAGTACAAACCATCAT		0	0	999		0	0	999	0.956667	0.54007	0.496789	69.8667	50.5481	1.62233
100060528	TGCAGGTATTCCCTTGAGCAGCATGCGAGATCGGAAGAGCGGTTCAGCAGGAATGCCGAGACCGATCTC		0	0	999		0	0	999	0.913333	0.459854	0.496777	205.323	127.446	1.57365
100023253	TGCAGAAGAAAGGACATCTTGTGGAAATTATTCTTCCAAAGTATGATTGCATGCAATATGATCGTATTG		0	0	999		0	0	999	0.95	0.459649	0.496744	27.2188	18.6818	1.75373
100060790	TGCAGCTTGTATGTTTGTAGTCATCGCGAGATCGGAAGAGCGGTTCAGCAGGAATGCCGAGACCGATCT		0	0	999		0	0	999	0.95	0.459649	0.496744	167.889	79.0712	1.90079
100153923	TGCAGATCATAAAGGGTACAACTGCTGATAAATTGCCACGTTCATTGCACAACCATTGAATGATCGAAC		0	0	999		0	0	999	0.95	0.459649	0.496744	18.7721	13.8883	1.5782
100172927	TGCAGGGTGGAGATCATTAGCTTGTAGGCCACCAACAAGTGGAACCCAACCTCCTCCATCATCGGTTGT		0	0	999		0	0	999	0.95	0.540351	0.496744	129.605	54.545	2.29392
100189942	TGCAGCTACAACAAGAACAGACCCATCAGCAGAAAATGCAGCAGCTGTCATGTGTTTTTTCCTGCAAAG		0	0	999		0	0	999	0.95	0.459649	0.496744	66.3544	41.6102	1.97043
100192915	TGCAGGAAGGGACCTGTGCTGATTCTGAGAGTGAACAGAGCATCGTAGCTTGAATCTGAATGGCTGACT		0	0	999		0	0	999	0.95	0.459649	0.496744	34.0921	22.2939	1.69543
100023493	TGCAGAGAACTCCTTCATTGTCTTTCCTTCTCCAACAAACGAGTAAACTGTCCTAATAGATGAGATCAC		0	0	999		0	0	999	0.906667	0.540441	0.496729	41.8659	32.3261	1.39907
100172057	TGCAGTTCCTTCTATCAGCCCAGTTGTGCCAACAGTGAATATCAACCGCTCCCAATCATCCCCTATGAC		0	0	999		0	0	999	0.986667	0.540541	0.496713	11.4857	9.67462	1.13258
100180615	TGCAGTGAATAGCTGTGTAGCTCTTCTATCTTCATCTCACAAACCCAGGTTTTCAATTTCTCCGAAAGG		0	0	999		0	0	999	0.943333	0.459364	0.496697	9.36364	5.46158	1.75786
100026077	TGCAGTTGATAGCCTTTGCCAACTTGCTAAAACCTCATGTTTGTCAGGGTTGATGCTTGGTGGTACTAG		0	0	999		0	0	999	0.98	0.540816	0.496668	48.0787	40.7106	1.38076
100180038	TGCAGCTCCAACCTGAGAGCAATAACTAGAAGGCTCCATTTGATTCCATGATATTAAACACTCGATACC		0	0	999		0	0	999	0.98	0.540816	0.496668	29.0452	24.7011	1.4469
100002158	TGCAGGATCAGATGCCAATGACTCTTGCGAGATCGGAAGAGCGGTTCAGCAGGAATGCCGAGACCGATC		0	0	999		0	0	999	0.936667	0.459075	0.49665	86.5894	57.4137	1.45565
100027522	TGCAGACGATTTTGATGGGGGGAGGACAGAGAAATTAATAAAAGAAACCCATGTGAAAAGGCATACCTT		0	0	999		0	0	999	0.936667	0.459075	0.49665	7.06918	5.96965	1.35528
100120273	TGCAGCCGTAGTTCAAACCCTTCCCGGCTTCCCCTACCAAGACTGCATCGAAAACCCCTCTCTTGGTAT		0	0	999		0	0	999	0.936667	0.540925	0.49665	9.02174	6.09433	1.71812
100161089	TGCAGGTCTAATATAGATAATACCAGCATACATGATCAATGGAAGGACGCACAAGCGAGATCGGAAGAG		0	0	999		0	0	999	0.936667	0.459075	0.49665	141.843	65.8129	2.15249
100161209	TGCAGCTTTAGGCTTTGACAGCTTTGTGGTTATGCGAGATCGGAAGAGCGGTTCAGCAGGAATGCCGAG		0	0	999		0	0	999	0.936667	0.459075	0.49665	295.821	156.94	1.86395
100160862	TGCAGCCACTGATGTTTTGAGAAACAGAATCTCGAATGCATAGGCCAGCGAGATCGGAAGAGCGGTTCA		0	0	999		0	0	999	0.893333	0.541045	0.496631	95.8602	63.2349	1.47871
100000861	TGCAGCACTACTAATTAATCAGGTTTACCCCAGCGAGATCGGAAGAGCGGTTCAGCAGGAATGCCGAGA		0	0	999		0	0	999	0.93	0.458781	0.496602	40.5838	27.0235	1.39455
100023608	TGCAGAGGATGTAGACTCACGTTAATACTTCCATGTTCCTCCGATCCTCTCTCTCCTCCCCATTCGAAA		0	0	999		0	0	999	0.93	0.458781	0.496602	15.9573	12.9715	1.45216
100155246	TGCAGTACCGGTCTTGATTTTACCCTCTGTGTAGTTTATTTCAAGCAACTGGTACATAAGAGCAGGTCT		0	0	999		0	0	999	0.93	0.541219	0.496602	17.4731	13.4729	1.54394
100000291	TGCAGCACAATAGCTAAGCCTGGTGCTTGAAAGATTTCTTTGATGCCTGGTTCTTGAAACATGTTTGCT		0	0	999		0	0	999	0.923333	0.541516	0.496553	17.2667	11.1378	1.70041
100000378	TGCAGCGACTGCTGATGAGTCTCCTCTCCCCATCAGCAGGAGGGAGGGTTGACAGGACGGAGATAGATC		0	0	999		0	0	999	0.923333	0.541516	0.496553	7.73481	4.835	1.59612
100001094	TGCAGCAAGACCCATATCTCAACTCACACCTGATGATGACACTTGCTCCATGCCAACATCTGCATTACG		0	0	999		0	0	999	0.923333	0.458484	0.496553	9.07879	6.2445	1.81581
100179175	TGCAGAAGGAATAGATCAGCCATCGGATCCCAGACGATTTTCACACTCAAGGTTTTGCTATAAATTAAG		0	0	999		0	0	999	0.96	0.458333	0.496528	29.7987	14.6647	1.95535
100000955	TGCAGTGTCTCTCAGATCGGCGAGATCGGAAGAGCGGTTCAGCAGGAATGCCGAGACCGATCTCGTATG		0	0	999		0	0	999	0.996667	0.541806	0.496505	16.88	14.5194	1.10435
100000307	TGCAGCACTTTTGGCAGAAGAACATGCATGGCTTGTGGTACTGCGTCTTCCCGCACCTCCTTGCGAGAT	010802KUFA010027HT (KUFA) Actinidia eriantha young fruit Actinidia eriantha cDNA clone KUFAA01002, mRNA sequence.	264	10	3.58e-16		0	0	999	0.916667	0.458182	0.496502	72.375	34.6709	2.03286
100024846	TGCAGTAAAGGACGTATTCAGAGAATCATTAAGGTGTAATCAGACATACTGAAAGGTGTAGGCCAGTTT		0	0	999		0	0	999	0.953333	0.541958	0.496479	24.232	20.7602	1.19842
100060551	TGCAGTACCCGAAAAAAAAAAATATAGAGAGAGAGGACTTACTGATCCAATTGCCAAGCGAGATCGGAA		0	0	999		0	0	999	0.953333	0.458042	0.496479	57.9667	28.3385	2.29678
100120370	TGCAGCTAAATGGGCTAGGCCAATATCCAAATAGCTTTAGTTCTTCTCCCATGTTGAGAAAGTTAGAGG		0	0	999		0	0	999	0.953333	0.458042	0.496479	7.94118	6.24891	1.43011
100121846	TGCAGCAATTCCACATCCTGAGGAGAATCGATAAGGCCATCCATGAAAGCTACATACTCTGTAATATAA		0	0	999		0	0	999	0.953333	0.458042	0.496479	6.45283	5.29827	1.34308
100133510	TGCAGTCTCTTTAACCCCACACCCCACCCGCGAGATCGGAAGAGCGGTTCAGCAGGAATGCCGAGACCG		0	0	999		0	0	999	0.953333	0.541958	0.496479	12.5852	11.0404	1.13934
100186086	TGCAGGCTCGAAGCGTTCTTTAGCAAATTAACTACTGTTGGATTCAGATCTGATAGAGATAACGATTTT		0	0	999		0	0	999	0.953333	0.458042	0.496479	6.4	4.04969	1.56059
100193255	TGCAGGTCTAAGGAGGGTCATAGCCTACGTAATCTTATCCTTATTTTAGAGAAAAATTGTTTTTTAACT		0	0	999		0	0	999	0.953333	0.458042	0.496479	17.1569	15.4797	1.18485
100024198	TGCAGCTACTCGATGAGCACACATGATTCCTGAAAAGGAAACAGCTATAACTCCTTGCCCTGGAAAGCA		0	0	999		0	0	999	0.946667	0.542254	0.496429	26.3352	18.7424	1.65184
100180819	TGCAGTTTTAAGTTCTATAATCTGCTGCACTTGGTTGTAACTATTACTGGTCTTCGTGCTACGAATTTA		0	0	999		0	0	999	0.946667	0.542254	0.496429	9.74725	8.55184	1.33313
100190364	TGCAGTGTTCTTATACATAAGAGATTAGGCCTTCCTGCAACATTAAAGGGACAGGTGTAGTAAATTAAA		0	0	999		0	0	999	0.946667	0.542254	0.496429	309.286	206.912	1.64435
100023931	TGCAGCAGAAGCACTAGTCTCAATCTTGCTTTTGACTAAAATAAACTTGCCCTCATGGTCTCTAATCAC		0	0	999		0	0	999	0.983333	0.542373	0.496409	5.03468	4.53872	1.2629
100001719	TGCAGCCTTTAGTGTTGACCCTTCACACACAAAATAGAATTTGGTAGAAGCTCCTTCTTGCTGTTCACA		0	0	999		0	0	999	0.903333	0.457565	0.496398	108.482	89.4836	1.38308
100028598	TGCAGTTGCTAAGACGGCGGCGATAGACAGGGAGGCCTATCGCCGGACAAGGAAGAATAAGATTAGGGG		0	0	999		0	0	999	0.94	0.457447	0.496378	16.4459	12.6554	1.37109
100161025	TGCAGTTGTACTTGGGCTCTAGTTTCCTGCACAGCCCATCTAGGACCGACTTCCTGCGAGATCGGAAGA		0	0	999		0	0	999	0.94	0.542553	0.496378	97.4918	50.9345	1.82375
100179195	TGCAGCGAAGAATGACCTCGAGTTCTGCATCGGACACGCTACGGACCACCTGTTCGTACCGGTCCGGTA		0	0	999		0	0	999	0.94	0.457447	0.496378	81.7935	55.3144	1.7053
100195423	TGCAGTCCACACAATCAAAGAAATACCTATGCCTTAGCCACAAGCATGCACCAAGTTACCATTTTAAAA		0	0	999		0	0	999	0.86	0.457364	0.496364	199.925	159.692	1.34099
100121851	TGCAGCATCCTCAGTTTCATGAATTAAAGTCTTAAATACTAGAGCCAGTTCAAACTGTTTAGCAAATAT		0	0	999		0	0	999	0.976667	0.457338	0.49636	31.7682	21.7467	1.76166
100121731	TGCAGAGACAAATTCCTTTATATTTAGAACCAAAAGAATGCATAATATCTTGACTTTCCTAAAAATCAA		0	0	999		0	0	999	0.896667	0.457249	0.496345	74.0683	70.1903	1.21987
100000793	TGCAGAAAGTTTTAAGTTATTACTTTGCAGCAACCTGGTGATGGTTTTGCTGCTGGCGAGATCGGAAGA		0	0	999		0	0	999	0.933333	0.542857	0.496327	24.4254	15.3717	1.50684
100179978	TGCAGCGGCGGCCTTCATCTTGGCGACAACCATCTTGGCAAACTCAATCATCCTGTCCGGCTCCGGTAT		0	0	999		0	0	999	0.933333	0.542857	0.496327	136.152	68.1728	2.14364
100195487	TGCAGTTGCTGGAACTTTGTAATAGTAGTGTTCTGAGGCAGTTCAATGAGCACCAACAAGAAATGGGTG		0	0	999		0	0	999	0.933333	0.457143	0.496327	38.2195	31.2802	1.35762
100024743	TGCAGGTCCAGGTTTAATCCTACCATTTCCATCATAGTTGAGCTTGATGAAGGTTGACCTGTCGAAGGG		0	0	999		0	0	999	0.97	0.542955	0.49631	72.733	57.0501	1.42792
100000195	TGCAGAGTAAAATGAGTGTCTGCGTGTGTGTCCTTCCACATTTCAATTCGAACCATAGTTGTCAAAGCA		0	0	999		0	0	999	0.963333	0.456747	0.496258	16.2933	10.3721	1.4978
100027828	TGCAGCCACTTGGTACAATCTTCTTCGCACCGGAGGGAAGCTTGACTTTCGCGAGTGGGGCGAGATCGG		0	0	999		0	0	999	0.963333	0.456747	0.496258	144.895	63.5603	2.2509
100154614	TGCAGCTGAGAGCTTGAGACCGCTGTATGACTAGCCAACCTTTACAGGCTAATTAGTTGAATTTTAACT		0	0	999		0	0	999	1	0.456667	0.496244	5.99329	6.72319	1.10149
100179271	TGCAGAAACGATGAAGAAAACTGAGGAAGACCCGTCATTTTAAATTTAATCATATTCTTCCTCCATGGC		0	0	999		0	0	999	1	0.543333	0.496244	5.16185	5.04401	1.15469
100000025	TGCAGGCTGTGCGTGGCCCCGCCGCACGCTCTGTGTGGCCCTGCCGCACACCATGCACATTGCGAGATC		0	0	999		0	0	999	0.883333	0.543396	0.496234	79.9215	57.0412	1.39252
100120534	TGCAGCTTGTTGATTTTGAAAGCTGGAAAACAGTTCTGGCAAGATCAGAAAAGAACTCAGGTTCCATTG	CCFS2512.g1_O04.ab1 CCF(STU) sunflower Helianthus annuus cDNA clone CCFS2512, mRNA sequence.	598	1	3.61e-11		0	0	999	0.92	0.543478	0.496219	162.67	163.676	1.19441
100171277	TGCAGCTTGCACTACTACTGCATCAAGAGCTGAACAGTTCTCCCAGAGTCTCGCGGGTGCCTCGTGCGC		0	0	999		0	0	999	0.92	0.543478	0.496219	173.384	124.016	1.6129
100181331	TGCAGATGTAGAGAGACCCCTGGACCAGCAAAGCACCAGATTCCACTGTACTTCTTCCCTGGTGATCCC		0	0	999		0	0	999	0.92	0.543478	0.496219	25.1196	15.6579	1.57483
100198413	TGCAGTATCTTTGCCGTCGAAAACAGAGAGATTCCCCGCGGCTGTCTCCACCGCCGGTGGCGGCTGCGG		0	0	999		0	0	999	0.92	0.543478	0.496219	6.91758	4.95128	1.53669
100186671	TGCAGAGATCTTCTCCTTTCTCCTAGCTTCACCCTCTGCACTGCTAAGAGCACTGTCAAGGGCTGTCAC		0	0	999		0	0	999	0.956667	0.456446	0.496206	8.56	6.63172	1.44896
100189711	TGCAGATATTTCAAGCCATGCAGTTATGAACCAGTTAGAAAGCTTGGACAGGATGGCTTGGTGGCTCCC		0	0	999		0	0	999	0.956667	0.456446	0.496206	12.3182	6.39471	1.83005
100195042	TGCAGAAACTCTTGGGTTCTTCCAAGTAGTGAACCATGGTGTGCCGGTTGAGCTGCTTGAGAGTCTCAA		0	0	999		0	0	999	0.913333	0.543796	0.496164	13.85	7.55754	2.01571
100156611	TGCAGGCTCTACCTCTCACCCCTCGTCTAATGTCGTGCATCCAACTACCAATTCCAGCACTTCCAACCC		0	0	999		0	0	999	0.95	0.54386	0.496153	18.2983	15.5794	1.38278
100206457	TGCAGAAAAGCCTTGGGCAGCTAAAGAATAGCGAGATCGGAAGAGCGGTTCAGCAGGAATGCCGAGACC		0	0	999		0	0	999	0.87	0.455939	0.496117	469.485	395.843	1.14308
100000555	TGCAGGGGAGGCCACTGTAATTTAACCCCCTCTTTTTTTTTTTAATTCAGAAATCCTAATCAATTATTG		0	0	999		0	0	999	0.906667	0.544118	0.496107	15.2819	11.6824	1.45369
100001076	TGCAGATGGGTTAAAGAAGACTCTGTTTCCTCTCTTCCCTATTCTTCTTCTTGAGCTCTGAGATTGAGG		0	0	999		0	0	999	0.906667	0.544118	0.496107	15.7249	13.6218	1.34122
100000888	TGCAGCCTCGCAGACTTGGGAGGGGATCCCCCTACTGCGAGATCGGAAGAGCGGTTCAGCAGGAATGCC		0	0	999		0	0	999	0.943333	0.45583	0.496098	33.8662	19.8793	1.55263
100002082	TGCAGAGTTTCCATGCTTTCTTTGAATTCCAGGAAAAATTTTGAGCCCAAGGGCGAGATCGGAAGAGCG		0	0	999		0	0	999	0.943333	0.45583	0.496098	113.306	101.791	1.06512
100190096	TGCAGGCTTTACTAAGCAGCAGTTGGCGGCAGTTGCCAAAAGCTTCGCGGATTTTCGCTCGCCAGTGTA		0	0	999		0	0	999	0.943333	0.45583	0.496098	15.2597	8.6661	1.86248
100000896	TGCAGCTATTGTATGAGTAGGAAGAGGAATACTTATGTGTTCGGGCGTTTGCGAGATCGGAAGAGCGGT		0	0	999		0	0	999	0.936667	0.544484	0.496042	61.0056	37.3724	1.59405
100185351	TGCAGAAATCTGGTATTGCAGTGTCTCCTAAAGAAAAAAGCTTTTGTTCTCGAAGTTCATTAGTGCGAG		0	0	999		0	0	999	0.893333	0.544776	0.49599	131.096	85.6405	1.5936
100001661	TGCAGTTCAGCACAGAGATAATCATCTCATTTACCTTTGGATCTTTTGGGTTCCTCTTCAGGGCTTCTG		0	0	999		0	0	999	0.93	0.455197	0.495985	6.4557	4.87904	1.61374
100001573	TGCAGGCAAACCCCCTGGTGAAAGCCATACAGAGAAGTGGGACTGATCCCCTCTTGCTGCCACTTCAGA		0	0	999		0	0	999	0.966667	0.455172	0.495981	6.27451	5.55688	1.2115
100027178	TGCAGTCGCAGATTCGGAGATTGAATGCGAATGTGAAGAAGAAGAAGATTCTGCCACCGCAGTCTCTTG		0	0	999		0	0	999	0.966667	0.544828	0.495981	14.2652	11.6009	1.35257
100160832	TGCAGCAAGTTTCAGAAGAACTTGAGCGAGATCGGAAGAGCGGTTCAGCAGGAATGCCGAGACCGATCT		0	0	999		0	0	999	0.966667	0.455172	0.495981	332.09	148.544	2.07365
100193909	TGCAGCTTCTCTCCCTGAAAGCTCGCCTACAAAGAATTGGCGAGATCGGAAGAGCGGTTCAGCAGGAAT		0	0	999		0	0	999	0.886667	0.454887	0.49593	226.623	178.506	1.24634
100000173	TGCAGAGCCCCAGTCAAAGTCAGAGTGTTGCAACTTGGGGTCCCCTGAAACTCAGAAAAGCATGCGGCT		0	0	999		0	0	999	0.923333	0.545126	0.495927	26.1489	15.5447	1.83155
100000231	TGCAGATCTCTCCCTATCAATCGGCTCCATCTTCTCCACCTAAACTGTCACGTGTCTTAATCATAATTG		0	0	999		0	0	999	0.923333	0.545126	0.495927	11.6398	7.60407	1.76363
100119561	TGCAGAGAATATAGACTTTAGTAATATAATCATGTAAAATAATGATTCAAGTTCTTAGATTTGATTACT		0	0	999		0	0	999	0.923333	0.545126	0.495927	10.2581	7.22957	1.55655
100000832	TGCAGAGGGACAGGTAAATGGCTCGGGAAAGCTGTAAGTGGTGGAAGCTGTATCTGCGAGATCGGAAGA		0	0	999		0	0	999	0.96	0.454861	0.495925	34.7756	22.6168	1.42534
100190411	TGCAGAACACCTAGCTTCTAGCTTCTAACAGGGAGAGGTGACATGTGCTACACAACATTTGGAACATCT		0	0	999		0	0	999	0.96	0.454861	0.495925	53.7662	37.9605	1.66085
100201751	TGCAGAAAGGAATAAGAGATTTGAGTACTCTCAAAAGATTGACCTATGTTTCAAAATGATCCACACTGA		0	0	999		0	0	999	0.96	0.454861	0.495925	70.8421	39.7181	2.09414
100000457	TGCAGCTTTCTCTTACCTTTTTTAATCCCCTGGATAAGGCAGCTCCTTCTAATTTGAAGCTGAGCTAGA		0	0	999		0	0	999	0.953333	0.545455	0.495868	127.842	60.0107	2.54749
100000747	TGCAGTTGATATTGGTGAGTTGATGCTACAAACCACTTTTAGTGTTGTAACAAGTATGTTATGGGGAGA		0	0	999		0	0	999	0.99	0.454545	0.495868	27.6757	22.6609	1.36314
100023933	TGCAGCAGAATGTCCAAGAAACTCCAGACCAACCATCACCTTCAGCCCATATTTTGAAAGTTTAATACC		0	0	999		0	0	999	0.953333	0.454545	0.495868	88.7895	46.2235	2.17733
100024755	TGCAGGTCGCCGTACATAGGGTTTCCGGAACTCTTTTCGAACTCGAATCCTGTACCTATCTCGTGGTTT		0	0	999		0	0	999	0.916667	0.545455	0.495868	28.8624	19.4063	1.69341
100156759	TGCAGATTGTTGTCTTCTACATGAGATCTGGAAGCGGCATTAATTTCCTCAGCAACATTAGCATCATCA		0	0	999		0	0	999	0.99	0.545455	0.495868	65.0894	61.2306	1.19859
100172496	TGCAGTAGAGTATCATATGCTTCAAGGAGATATTGACTCTGTCCATCTACTAGTCCAGCCTTAAAAATT		0	0	999		0	0	999	0.953333	0.545455	0.495868	35.6957	28.4369	1.40023
100189833	TGCAGCATCATCGCCATCTTCGTAATATTCAAATCTCATATAATCAACACAGAAGAGAGAAACCCAAAA		0	0	999		0	0	999	0.953333	0.454545	0.495868	5.16234	3.85023	1.52197
100207483	TGCAGTTTTATCAATTCTAGTTTATTGGGCAAGACATTGATATTTGGTTGCGTGGCTCTTACATCAATA		0	0	999		0	0	999	0.953333	0.545455	0.495868	345.539	231.392	1.56622
100172504	TGCAGAAAACTTCGGCGAAAGCAAAGAATTGTCTTCCATTCTCTTCTCTACATGGAATGTACATGATTT		0	0	999		0	0	999	0.983333	0.454237	0.495812	5.37333	4.65553	1.26164
100195113	TGCAGAGAAGAGGAAACTTCTCGATAGGATACATGGTGCGTATTCCGCACTCATGGACACAATACCAAA		0	0	999		0	0	999	0.983333	0.545763	0.495812	99.5618	91.2888	1.33361
100000675	TGCAGTCCTTCATGGCCAGCAACCCTTACCCTACTACCTTCTTTCTGGGACCTTGGGCAGACCAGCCCG		0	0	999		0	0	999	0.946667	0.545775	0.495809	13.0161	11.806	1.22319
100001228	TGCAGTAACAAACTTAGACTTGATCATCTTTTAAAAATAAAATAAAATAAAAACTAAAAAAACAGGTTC		0	0	999		0	0	999	0.946667	0.545775	0.495809	11.8324	7.68002	1.7721
100025917	TGCAGGTCAGAATCAAAACTTGAGAAGGAAATCTCCAACTCTGCCTGCCAATAAGGGTCTCCACATTAG		0	0	999		0	0	999	0.946667	0.545775	0.495809	21.3636	13.03	1.8449
100026490	TGCAGGTTAAATTCAGTAGTGTTTATATCATCCTGTAACTTTGCAATTGCTTCACTTCTAGTTATTATT		0	0	999		0	0	999	0.946667	0.454225	0.495809	15.6144	13.9898	1.19666
100119194	TGCAGAAAGTCATACTTCATTGCTTTTACCATTCACATAATTTTTGTGATGCAACACTGCACATAGTTT		0	0	999		0	0	999	0.946667	0.454225	0.495809	13	7.91677	1.89887
100001850	TGCAGCAGACATGTGCTTGTTGAGCAATTAATTTCTCCCCAGTTGTTTCCTCTCTTTTTGGATATTTTG		0	0	999		0	0	999	0.94	0.546099	0.49575	5.97326	4.48936	1.49182
100000679	TGCAGTCTACTGCGGTCTTTGACATATATAGACTAAATAGAACCAGCAAAATTTCAAGGAGAGAATCAG		0	0	999		0	0	999	0.933333	0.546429	0.495689	30.871	16.2994	2.31503
100000745	TGCAGTTGAGAAACCAAAGACCTGTCCATCCAAGAAGAGCTAGGGACCCTAACACCACGAATCCTTTAT		0	0	999		0	0	999	0.933333	0.546429	0.495689	24.7722	22.462	1.18614
100208918	TGCAGATCCACAACAGATCTCACCAACCCCTGCCCCTGAAAGCAGAGGATCCAACCCTCCTTCTCCCTC		0	0	999		0	0	999	0.933333	0.453571	0.495689	34.65	18.8223	1.90291
100120837	TGCAGGGCAAAGACGAGAGGTATGTACATACTGGAGATTTCCGATTCTCTAATTCGATGAAGCAAGAAC		0	0	999		0	0	999	0.963333	0.546713	0.495636	86.1167	45.3407	1.8498
100171017	TGCAGCCAACAAATGCATTAGACAAGTACTTGGGTCTTTCATATACCAGCGGCAGACCCTATAAGGCAC		0	0	999		0	0	999	0.963333	0.546713	0.495636	79.4607	52.4068	1.72588
100198211	TGCAGAGATTTCCGATGTCCTGGCTATCATATCAACGTGTGTAAGCTCAGGGTGGTGAACTACGATCGT		0	0	999		0	0	999	0.963333	0.453287	0.495636	15.0872	9.87161	1.75571
100000510	TGCAGGATTTTGATGAATACTGGGTTGGTCACATCAGAAAGCATAGATGTGGCTAGCTGTGACAGTACA		0	0	999		0	0	999	0.926667	0.546763	0.495627	16.633	14.2981	1.28343
100026193	TGCAGAACAGATTAAGTTCATTTAAGGTCGAAGGCACAACTTGAATAACACTTAATAACTTCAGAAAAT		0	0	999		0	0	999	0.926667	0.453237	0.495627	10.4286	7.71279	1.63484
100027679	TGCAGATTATGTTTTTTCAACCGGTTTGTGTCTTCCTTTCTTTCTTTCTTTTTTTTTTCCAAAGACTAT		0	0	999		0	0	999	0.926667	0.546763	0.495627	5.15301	3.8749	1.4657
100133368	TGCAGCGAAACCCACTATTGGTGCGAGATCGGAAGAGCGGTTCAGCAGGAATGCCGAGACCGATCTCGT		0	0	999		0	0	999	0.926667	0.546763	0.495627	213.747	106.727	1.92436
100195827	TGCAGGGATCTCCGAACACTGTACTATAACATGCGAGATCGGAAGAGCGGTTCAGCAGGAATGCCGAGA		0	0	999		0	0	999	0.816667	0.546939	0.495594	239.202	219.943	1.07498
100155082	TGCAGGTAGAAAGCACCCGAGAGGAGGCCAAGGGATACTATCACACCTGTTAAACTAATTAGGAGCAAC		0	0	999		0	0	999	0.956667	0.452962	0.495575	38	18.9713	1.85124
100171920	TGCAGTGATGTGTGTGTGAGAGAGAGACCCGAATGGAACAGTGGCCTAAATCAATATGAAGAAGGGAAA		0	0	999		0	0	999	0.956667	0.452962	0.495575	8.02069	7.30278	1.22464
100179170	TGCAGTAAGTATTGGCGTCTTCCACGGCAAACCAATGTGTACAATTGAGGGAGTGCCTCAAGATTCGTA		0	0	999		0	0	999	0.956667	0.547038	0.495575	36.1934	27.897	1.47948
100112826	TGCAGTGTTGGACGTGCCATGCGAGATCGGAAGAGCGGTTCAGCAGGAATGCCGAGACCGATCTCGTAT		0	0	999		0	0	999	0.92	0.547101	0.495563	117.834	83.8398	1.40045
100205032	TGCAGCCTTCTTAAAGCCCCTGACATTCCAGTATAGAACTCTCATAAGTCACCATTGGTGATGACCAAG		0	0	999		0	0	999	0.92	0.452899	0.495563	79.897	49.1272	1.73805
100001061	TGCAGATATGGACATTCTTCCATGTATGTCTGCATACCCTTGCTAAGATCTTGTAACCCAATGAATCTG		0	0	999		0	0	999	0.986667	0.452703	0.495526	18.3333	17.5707	1.25478
100180181	TGCAGGAAAGATAAAACACTGTTTGTTCATTTTGAAATCAAAATCAAAACACTCAACCTTAATAGTGTG		0	0	999		0	0	999	0.986667	0.452703	0.495526	22.4631	22.1243	1.21522
100000448	TGCAGCTTCTTATTTGCCTCGTGTTACCGAAAAGCTTGGATAGGGAAAGATGCATCGCCATTGTGATCT		0	0	999		0	0	999	0.95	0.452632	0.495512	35.487	24.5228	1.6553
100000972	TGCAGTTTCCGGGAAAAAATCAAGAAAAAGAGATACAAGCAAACACTTGCGAGATCGGAAGAGCGGTTC		0	0	999		0	0	999	0.95	0.547368	0.495512	116.277	50.4598	2.16721
100023108	TGCAGAAAAAGAATCATTGATTAGCTTATTTTTCCAACAAGCATAATTACGATCAATAACCCTACTGGA		0	0	999		0	0	999	0.95	0.452632	0.495512	157.128	73.9235	2.26431
100157113	TGCAGCTATAAAGCCTCCTACACCTGTTGTGGAGGAAAAAAAGGTGGCTTGTCTGTGTAAAAAAAAAAA		0	0	999		0	0	999	0.95	0.452632	0.495512	24.7285	18.6522	1.64435
100180401	TGCAGGTATTAAAGGAAGCAGTTCTTGCTCCATTCAAATTTTTAGGATCATATTCATGATCATCAGATT		0	0	999		0	0	999	0.95	0.547368	0.495512	107.459	85.3027	1.44486
100208948	TGCAGCTCTGGTGCACGGCCACTGGTTTTTTTTTTCCCCTCTCTTTTGACATCGCCGGATATCGGCAAA		0	0	999		0	0	999	0.95	0.452632	0.495512	34.6968	18.5762	2.02593
100025941	TGCAGGTTCTGTTGGCTACTCCGTAGTCCGTAGAGCTCTGTACGCTGTACTTGTGGGTCCTGTGACCCC		0	0	999		0	0	999	0.98	0.452381	0.495465	48.894	42.0079	1.29158
100000596	TGCAGGTCTAACCAAGACGCCTCTGTTCAGACCTCGCCTCCGAAAATTTCACATTCTTCTTTGTTCCAG		0	0	999		0	0	999	0.943333	0.547703	0.495449	83.6882	43.9225	2.27511
100119826	TGCAGATGAGTTTGCAAACAAGACAGTTGCTGCTCTGTTGGAGAAGAATCCACCAGCCTGGTTCTCTTA		0	0	999		0	0	999	0.943333	0.452297	0.495449	12.1321	9.32172	1.46249
100155927	TGCAGCAACTATGGAGGCTGAAGCTATTAGGGACGGACTTTTATTGGCTGCTAGGCTGAATATTATTTC		0	0	999		0	0	999	0.943333	0.452297	0.495449	13.9804	8.39816	1.60573
100121052	TGCAGGTTTGATGAAGTATATGTAAGGGTTTTGCCTTTTAATAAAAGTGAGAGTATGAACATTGATCAA		0	0	999		0	0	999	0.906667	0.547794	0.495431	5.42105	4.72191	1.30135
100028574	TGCAGTTATGTATCTGAGTATAGTCAAGGATTCTAGGTTATTTCGATCAGAGGTAGATTGGCTTCCTTC		0	0	999		0	0	999	0.973333	0.452055	0.495403	8.36	6.93905	1.30823
100122544	TGCAGATGGAATCAATTAATCATGCAATACAGTCTACCTACAGCAGCAGGGGGCGGAAAAAGAAGCACT		0	0	999		0	0	999	0.973333	0.452055	0.495403	30.1448	17.8055	1.60757
100001408	TGCAGCTAACACTTGAATCAGCAATGGCATGCGTTGAAGAACACTTGTAATCTTTCAGTTTACCCCATC		0	0	999		0	0	999	0.936667	0.548043	0.495384	39.3138	26.6642	1.74984
100189487	TGCAGATCTCTTATTACTAGGCTACCACCATGAACCTGATTGAGCTTTGACCGTCGGTGTACTTCCAAT		0	0	999		0	0	999	0.936667	0.548043	0.495384	35.9358	22.6377	1.87663
100197408	TGCAGTCCACCGCGACCCCTCGATTTGGGGGCGAGATCGGAAGAGCGGTTCAGCAGGAATGCCGAGACC		0	0	999		0	0	999	0.9	0.548148	0.495364	202.296	175.81	1.12641
100121574	TGCAGTTTCCGATGGTTTGAATGAAACCGCTTCAAGCAGTTCTATTCTGAACCTTTGGATGACGGGGGT		0	0	999		0	0	999	0.966667	0.548276	0.495339	32.8833	23.5103	1.74461
100172118	TGCAGTTTCTGCAAAAAACCAGGACACTCTTGCGATTTGCAGAATAAGGAATATTACTGAGGCAAGAAA		0	0	999		0	0	999	0.966667	0.451724	0.495339	16.2069	9.61098	1.64249
100023761	TGCAGATAATCTCAAAGAGGAGGAAGACAATGAACCATTCACCTTCAAGGTTATCCTCACCGAAGCAGA		0	0	999		0	0	999	0.93	0.451613	0.495317	12.4233	8.55935	1.64559
100024266	TGCAGCTGAGATGTTATACCATTTAACTGGTTGATTGTGCACCTCGTTGAGATGTTACATGCATGTGGA		0	0	999		0	0	999	0.93	0.548387	0.495317	5.65761	4.72932	1.32908
100027713	TGCAGCAACCATAGCAGGTATGAGAGCAGGATTTTCTCATCATCAATGAAACCAGAGCTGAAGGGAATA		0	0	999		0	0	999	0.96	0.548611	0.495274	16.7377	12.3469	1.5526
100119902	TGCAGATTGAATGCTTTTGACTATTCAATATTGTTAATTTTTTACCACAGAGAGCTTCCAAGTAACACA		0	0	999		0	0	999	0.96	0.451389	0.495274	35.5882	30.7725	1.37981
100153911	TGCAGATATGCCGATTCTATAAATCAAATATCAAACCTGCAAAAACCAGGTATATCAGGCACCAAAGGC		0	0	999		0	0	999	0.96	0.451389	0.495274	188.784	78.4042	2.54328
100204386	TGCAGAGGGCTCTGGAAGTCTTAACCATCATTGTGAGTGCGACGCAATTTTTGTGCGTCGGTACAATCC		0	0	999		0	0	999	0.96	0.548611	0.495274	197.721	96.8736	2.22015
100001107	TGCAGCAGTAAGATGAATAAGCACTGGTAGTCTATGGCTCAACAGTAGTCACCTGTTGCCATTCCCCAT		0	0	999		0	0	999	0.99	0.548822	0.495233	7.77901	7.07933	1.14886
100196779	TGCAGAGAGAGAGAGAGAGAGAGAGAGAGTATTACATGAAGAGAAAGAAGGCAGTTGGAGGGCGAGATC		0	0	999		0	0	999	0.886667	0.548872	0.495223	70.9784	65.1389	1.07883
100000473	TGCAGGAATGTTCGCTGGTAAACTTGCTAAAATCTGAGCGGTCCCACTAGAATCGCTCCCAGACTTGCC		0	0	999		0	0	999	0.953333	0.451049	0.495208	44.4	22.5232	2.1174
100028383	TGCAGGTGAGGTTTACCTATGTTTTTTTTGTATGCTCTGAGGAGTATCATTCACATTAAATGTCTTGCA		0	0	999		0	0	999	0.953333	0.451049	0.495208	7.82468	6.3175	1.37366
100155086	TGCAGGTATCTCACCTTCAGATGTCGTAGCCAAGATTATGAACAGTTTGAGCTCCGGAAAGGTCAAGAA		0	0	999		0	0	999	0.953333	0.548951	0.495208	23.0281	18.1146	1.45926
100182401	TGCAGCAGACACAATGTGCCCCAAATGGGCAATGGAGCGAGATCGGAAGAGCGGTTCAGCAGGAATGCC		0	0	999		0	0	999	0.953333	0.451049	0.495208	356.437	161.138	2.18264
100119123	TGCAGCATTTCAGATTGAAAGTAACCAAAAATATCAAAATATATTTTCATTTCCTGAATTGAACGTAAT		0	0	999		0	0	999	0.916667	0.549091	0.49518	46.1406	39.776	1.37583
100001842	TGCAGCAACCTCGAGTCAAATTTGGGAACACCAATCTGAGCAACAGTCAGTGAACCAAAGAAATTCCCC		0	0	999		0	0	999	0.946667	0.549296	0.49514	8.35912	7.36261	1.22255
100182405	TGCAGCCGTCCAATGCACGCTAGAGTGACTGGCGAGATCGGAAGAGCGGTTCAGCAGGAATGCCGAGAC		0	0	999		0	0	999	0.91	0.549451	0.495109	89.0368	50.341	1.62823
100025715	TGCAGCTATTGTCAGGGTTTTCACCCCTAATCGCTTTTCCATGCTGCTCTCAGCCTGCTGCCCAGATTT		0	0	999		0	0	999	0.976667	0.450512	0.495102	23.1067	20.1934	1.29749
100185639	TGCAGATCTCCAATTCAGTAAGCTTGTTTAAAGATCAAGACCGGTAGGTATGAGATATAGCAAGAGGGG		0	0	999		0	0	999	0.94	0.450355	0.495071	35.3613	29.4294	1.36901
100186155	TGCAGGTTTGCACCAAATTTTAACATAAGTTTTGGCTCAGCAATCATAGATCTCCTCCATTTTTTTTTC		0	0	999		0	0	999	0.94	0.450355	0.495071	43.0256	29.7272	1.65856
100215710	TGCAGGTTTCCGACAACCCTAAGACGTCGTATGCGTTCTTTCCGGCGAATTCGTTTGGAGGAATGGCTG		0	0	999		0	0	999	0.94	0.450355	0.495071	166.741	117.659	1.74339
100000580	TGCAGGTACCAAAAGCGGGTCTCTAATATAATTGATGATGTTTTGGAGTGGTCTCCAAAACTGGCTTTA		0	0	999		0	0	999	0.903333	0.549815	0.495037	8.20207	6.57721	1.43625
100119700	TGCAGAGGGTTGCATGGACATACATGGGAGGCTATGCAATTACATGGGGGGGTAAATGATGGAATTTGA		0	0	999		0	0	999	0.97	0.450172	0.495034	52.7315	40.5273	1.46788
100000883	TGCAGCCCAAAATTTGTGGCATGCGAGATCGGAAGAGCGGTTCAGCAGGAATGCCGAGACCGATCTCGT		0	0	999		0	0	999	0.866667	0.55	0.495	79.5904	50.5835	1.52715
100001119	TGCAGCCAGGAGGGCACTAATCACCAGATCAGCACCATAATAAATACATTTTAATATACTCTACTCATA		0	0	999		0	0	999	0.933333	0.55	0.495	16.0695	15.9213	1.17479
100119284	TGCAGAAGAAGCTAATCACTAAGAAAGACAAGATCGTGTTGCTGATCCAATGGATGATTCTGATGATAA		0	0	999		0	0	999	0.933333	0.45	0.495	14.3822	10.2662	1.64595
100189638	TGCAGAGAATGTAAAATTAGGAAAGAAAAATTCCAGGGTTAAGGTTCAATTTATATTCCTCCACTCTAC		0	0	999		0	0	999	0.933333	0.55	0.495	5.59474	3.67337	1.49392
100023270	TGCAGAAGAGGTATCCAATTGGTGGAGGATAAAAGGCTAGAATTGCTGAGGAGTCAGGGTGGACGATTC		0	0	999		0	0	999	0.963333	0.449827	0.494965	11.7383	7.61965	1.57038
100025504	TGCAGATAATGTGGGACAGAAGGGGGTAGCAAGTGATAGCTAGAATGGGAATATGCTGGATGGTGGCAA		0	0	999		0	0	999	0.963333	0.449827	0.494965	20.7682	16.1694	1.49989
100119731	TGCAGAGTGGGGTGGAGCAGGCTGCGTTGGCTGTTCAGGCTCTATTCCCTGCTTTAGTGCTGTTGGTCT		0	0	999		0	0	999	0.963333	0.449827	0.494965	66.3487	38.3379	2.10574
100122319	TGCAGAAAAAATTAGGAAAATATAGTAGGATTCGTTGTGATGAAGAAAAGTAGAACATAATGAAATGCA		0	0	999		0	0	999	0.963333	0.449827	0.494965	38.4868	32.5287	1.36982
100120932	TGCAGGTACTGCCTTGAAAAAAATGGAAGATGAGAAGGGAATTGTTGTTCGATTTGTAATAGGGAGAAG		0	0	999		0	0	999	0.926667	0.44964	0.494928	9.00625	7.07239	1.45724
100133257	TGCAGAAGGAAAAGAGAAAAAAAAAGGCGAGATCGGAAGAGCGGTTCAGCAGGAATGCCGAGACCGATC		0	0	999		0	0	999	0.956667	0.550523	0.494895	80.7901	46.0785	1.69747
100180073	TGCAGCTGAAATACTATGGCTTCGCCAACTGTTGTGTGATCTTGGGGTTTCATCCTCCCCACCGAAGCT		0	0	999		0	0	999	0.956667	0.449477	0.494895	90.8591	35.7733	2.69707
100193853	TGCAGGAGAGCGGTTCACCCAAACACATGTAGGCGAGATCGGAAGAGCGGTTCAGCAGGAATGCCGAGA		0	0	999		0	0	999	0.956667	0.449477	0.494895	72.1457	58.7587	1.21007
100000341	TGCAGCATTTATGAAGTATGATCTGCTCATAAACATGAACAATTCACTCTACTTGCTAGTTATTAAATA		0	0	999		0	0	999	0.92	0.449275	0.494854	47.0186	37.3018	1.46303
100025811	TGCAGGAGAGACAAATCGCAAGAGGAGGTTACAAAGTCGGGCTGCATAATTATTAAGAGATTAGCTACT		0	0	999		0	0	999	0.92	0.449275	0.494854	6.14465	5.24475	1.31803
100121328	TGCAGTGCAAGTCTTTATCAAAATACCCTGCCAATCATTATGATCTTAGGCTGGAATGATGCCAAGTCG		0	0	999		0	0	999	0.95	0.550877	0.494823	61.4432	49.1746	1.39251
100197009	TGCAGTCGACCACTAGACCTGCCTGGAAGACAAGAAGACACGCAAGGAGTGATAATAATAAGAAGAAGA		0	0	999		0	0	999	0.95	0.550877	0.494823	5.34066	3.69205	1.49476
100156379	TGCAGACGAGCCTGATCCTCTTCTCTCTCGATATTTTCTTTTAATATTTTAACCAAAATGTAGGTGTGA		0	0	999		0	0	999	0.98	0.55102	0.494794	19.9553	17.1092	1.44444
100001074	TGCAGATGCTGTTCGGCAATTTCATTGGCTTTTTGAGGTACTGCTAATGAATTTGGTTAAACTTTGCTT		0	0	999		0	0	999	0.943333	0.551237	0.49475	14.1297	12.4033	1.35648
100001214	TGCAGGTCTGGATGATTTTCTTGTTTTGGTTATCAAATAAATGCAACAACATTACATTAATAAAACACT		0	0	999		0	0	999	0.943333	0.448763	0.49475	10.9333	7.91089	1.52175
100120477	TGCAGCTGCTGCTGAGCTTGGGTGGCATCGGATCCGATCACAGCAGTGGTCGACTATGACCTGTTGCAA		0	0	999		0	0	999	0.943333	0.448763	0.49475	17.6076	11.5242	1.73658
100187463	TGCAGCATTTCTTCGGCATCCATTAATGGCGAGATCGGAAGAGCGGTTCAGCAGGAATGCCGAGACCGA		0	0	999		0	0	999	0.943333	0.551237	0.49475	382.764	195.898	1.87381
100201970	TGCAGGATGGGTAGCTGTTTGCCTTTATGATTATCTTCATGAGTTATCCAGTTGTGGGGATGTGCAGGG		0	0	999		0	0	999	0.943333	0.448763	0.49475	77.4177	50.9854	1.75468
100204308	TGCAGAAGATGCGAAGGAGCCCGAGAGTGACCCAGTTAGCATGGAGGGAGATGTGGAGGAAAACGTGGG		0	0	999		0	0	999	0.973333	0.55137	0.494722	64.3859	49.7007	1.49285
100001393	TGCAGCTTTTCTTGTTCTAAGTGGGTTCGGTCATCAGTTGTGCCACCGGAGTTAGATTTGTCGCAATTG		0	0	999		0	0	999	0.936667	0.551601	0.494675	26.8541	17.7016	1.88455
100157008	TGCAGGTAAAGTTATTATTTTTAGTGTTGATCATTAATTATAGCTAGCTGGGCGGCTGGGCCTGCTGGC		0	0	999		0	0	999	0.936667	0.551601	0.494675	24.3934	16.424	1.74067
100024134	TGCAGCGAAGGTTCGCGTCTACCACAGATAATGATATTTTTTGTTTTTACCGATCTCCGCATCCACGGA		0	0	999		0	0	999	0.966667	0.551724	0.494649	87.1081	66.1174	1.53278
100026621	TGCAGCATTTAAGTGCTAAACAGCAAAACCCAGAAAGAAGAAGGCTTTCATTCAAGTTGACTGTAAGTG		0	0	999		0	0	999	0.966667	0.551724	0.494649	73.5056	35.4555	2.0992
100026856	TGCAGGACTAGAATCAGCCGCTTCCAATAAAACCAATGCGTTAGGTTAGCACTTAGCACGGCAGATCTC		0	0	999		0	0	999	0.93	0.551971	0.494598	103.39	52.6702	2.41468
100190303	TGCAGTGATGTTAATTATTGTCGAAGGTGATGACCCAACAATAGGGACTCTGCACCACCTCTTTTTCAT		0	0	999		0	0	999	0.93	0.551971	0.494598	8.3587	6.72452	1.39685
100120574	TGCAGGAAAAAGAGTAGGGACAAAAAAAAAATCCAATATTATTATGTTCTTTACCAGCTTGCAGTTTTT		0	0	999		0	0	999	0.99	0.447811	0.494553	18.4189	16.6539	1.09784
100002098	TGCAGCTCGGACATCACTCGTCACGTGCGAGATCGGAAGAGCGGTTCAGCAGGAATGCCGAGACCGATC		0	0	999		0	0	999	0.953333	0.447552	0.494499	124.763	77.6166	1.51624
100023209	TGCAGAAATTTTAGGATTTCACTAGGAGCTAAAACAATTCTACAGAATTGAACTCTTCCTCAAAAAATC		0	0	999		0	0	999	0.953333	0.447552	0.494499	14.3041	11.5902	1.41263
100024644	TGCAGGGCTGGACCGTCGGTGCCGAAGGGGCTTTTGTGATGCACCGCGTCCCCGTGACCTAGACAGCGA		0	0	999		0	0	999	0.953333	0.552448	0.494499	31.1611	19.446	1.80386
100024979	TGCAGTCCATTCAGAGATCACTCCTCAGTGTTTACAACCAGGTGCCGTATTTGGACATTTGCTAGGGCA		0	0	999		0	0	999	0.953333	0.552448	0.494499	6.20968	4.71831	1.49923
100171034	TGCAGCCACTATCAATTCCTGTCCAAAATGTATCTTTAAAACAACATCAATGGAGTATGAACAGAAAAC		0	0	999		0	0	999	0.953333	0.552448	0.494499	6.74054	6.18959	1.22691
100189799	TGCAGCAGAGCATGGGAAAAAGAAAGGAAAATAGTGGATACAACATGAATGTACTTAAGACATTTTTGG		0	0	999		0	0	999	0.953333	0.447552	0.494499	159.239	81.4305	2.32519
100206692	TGCAGCTGCACAAATATAGTGGTTCCCACCCACCTTGTGAAAGCTGCGGAACCTGATTGTTTCATGGAC		0	0	999		0	0	999	0.886667	0.447368	0.49446	184.75	136.853	1.51628
100000149	TGCAGAGAAGATCTCACAGTATACCAAACAACAGGATGATCAATTTCTAGTACACAATAAACAAAAATG		0	0	999		0	0	999	0.946667	0.447183	0.494421	6.74839	4.58693	1.63989
100000152	TGCAGAGAATATTTTCACGAGTGGATCCCCAGTCCCACCTATAAACTCTCTATAAATACTCAAATCATT		0	0	999		0	0	999	0.946667	0.447183	0.494421	6.28205	4.60879	1.49836
100000332	TGCAGCATATATAACCTTGTTTCTTTTTCTGTAGGACTATGAAAACTTCATAAGCTATGTGTGCAATGC		0	0	999		0	0	999	0.946667	0.447183	0.494421	17.4936	12.6853	1.33158
100000706	TGCAGTGGTTGGACTTTGGAGTAATAACAGAGGCATCAGAAGTTGAAACAAAAGCCTAAAAACAGGCTA		0	0	999		0	0	999	0.946667	0.552817	0.494421	9.91257	7.85059	1.42024
100123735	TGCAGTTTCTTATGCTTCTCTCTGCTGTTTCTTGCAGATCCATGTGACTCAGAAACTCTCCGGCCAGTA		0	0	999		0	0	999	0.946667	0.447183	0.494421	21.8782	14.0267	1.88846
100185776	TGCAGCCACCACATCGGTGCAATAAGCATCTAGTGACTGGATGCCCCTTGGGGTGTGTATGGATGCTCC		0	0	999		0	0	999	0.946667	0.447183	0.494421	5.64474	3.91926	1.65669
100195419	TGCAGTCAAAGTACAAAGCTCTTCTGTGGTGGTCTTCAATCCATTTGAGGGGAGGAGGGATTGATTAAA		0	0	999		0	0	999	0.946667	0.447183	0.494421	17.6358	10.835	1.86386
100025209	TGCAGTTGATTAGGTATTTTGTTTCAAAGATTACTTGTAGAAATGTGATTTTTGGTATACTGGCGAGAT		0	0	999		0	0	999	0.976667	0.447099	0.494403	44.6803	31.8027	1.38594
100119508	TGCAGACTAGAGATTATTTTCATGTATGGCGACGAATGAAACCCCTCAAGCCCCTAAAAGCCTTAGATT		0	0	999		0	0	999	0.976667	0.552901	0.494403	95.8278	76.7913	1.60033
100186741	TGCAGGGAACATTGATAGATCAACAGAAAGACAAGGTTGGGGACCCAAGAAAAATGAAAACATAGAAAA		0	0	999		0	0	999	0.873333	0.553435	0.494289	285.903	220.272	1.42027
100025144	TGCAGTTAAGGGAAGTTGCCCAAAGGACACCTTAAAGTTTGGTGTTTATGCCAATGTTCTGAAAAATGA		0	0	999		0	0	999	0.903333	0.553506	0.494274	8.29843	6.86519	1.4529
100000698	TGCAGTGGAATATGCCTTGGTACTCGGTGTACCATCCTTCCTTGATCAACCCAGGTGTCTTGAAGTACA		0	0	999		0	0	999	0.933333	0.553571	0.49426	40.4481	19.3681	1.93723
100160937	TGCAGGCACGAGCTCTGTCTCCAACATTGCTCCACTTTCCTCTCTGGTTGCGAGATCGGAAGAGCGGTT		0	0	999		0	0	999	0.933333	0.446429	0.49426	68.2416	60.1086	1.0964
100000766	TGCAGTTGTATAATGACATTTTATATTCACTCTCTTCTTTGAACTGAAAATGCAGATGTACATTTAGTG		0	0	999		0	0	999	0.963333	0.553633	0.494247	36.8362	28.0629	1.48739
100027404	TGCAGAGATGGGAATTACATGATTTCAAAAACTCTTAACTTAGAAATTTTTATAGTTGAGACATACCTA		0	0	999		0	0	999	0.963333	0.446367	0.494247	93.9933	42.5425	2.79418
100153602	TGCAGACAGTTAGAAATGGGATTCACAACTCACAACATAATTGGAAGTGAAACTCAAATGCTCAAAGAA		0	0	999		0	0	999	0.963333	0.553633	0.494247	13.0165	11.3518	1.27372
100186233	TGCAGTCATCCGAGGAATCCCTCTCCCCATTTCATTCACAGTATAAGTAATAAATAATTAAATAAAAGT		0	0	999		0	0	999	0.963333	0.553633	0.494247	21.173	19.7526	1.26167
100215963	TGCAGTATATTCTTCAGCAGGTTGTTCCAGGTCAAGTTTCTTCGGCTTCTGTGGCTTTTGTCTTTTTTT		0	0	999		0	0	999	0.963333	0.446367	0.494247	20.4189	12.9218	1.71035
100196814	TGCAGATAATTATTTTCCCATTGTGATTGATCACATGGTTTTGTGAGGACCAGCGAGTATGGTTTATAC		0	0	999		0	0	999	0.993333	0.553691	0.494234	50.9722	49.1922	1.23143
100000003	TGCAGATTTGTTTAAGAAATCAGAGACTGAATTTGTTTCATTGTAACAATAAGTGATCTTCTAAGAGAT		0	0	999		0	0	999	0.926667	0.553957	0.494177	44.7097	26.1859	1.8156
100000485	TGCAGGAGACGTGCTCTTGCTTTGGCCTGCTACTGTCGGAACCCATTTAATTTCCGGCCCGCAAATGTT		0	0	999		0	0	999	0.926667	0.553957	0.494177	11.0598	8.98136	1.37202
100000654	TGCAGTATCTCCGCACGTGCTTCTCAATATTCTCACTCATGACGTGACCTGACGTTTACCTGACCTGAC		0	0	999		0	0	999	0.956667	0.445993	0.494166	36.4218	22.8035	1.51348
100001346	TGCAGCCCAACGTTGCATAGCACTAATTTCACAATCATGGACCTAGATGGTCCATGCGAGATCGGAAGA		0	0	999		0	0	999	0.956667	0.445993	0.494166	95.1812	37.9686	2.17066
100026174	TGCAGAAAGAGAGATGCATATGGTTAAAAATAACAGAAGTTAGTGCTTTACTCATACATTTATAGATGG		0	0	999		0	0	999	0.956667	0.445993	0.494166	7.77551	5.24086	1.68524
100121247	TGCAGTCAGTCATTTCTTTTGGGCATGGTATTGTAACTCTGTGACTAAGTAGTACCTGTTTGCATTAGT		0	0	999		0	0	999	0.956667	0.445993	0.494166	23.9862	13.77	1.73004
100189601	TGCAGACCATAGAGTAGAGGTAGGGGTGGAGAGGACTTGGTCAAAAACTTGAGTTTTAGTCAATCGGGG		0	0	999		0	0	999	0.956667	0.554007	0.494166	6.14286	5.32787	1.33941
100192789	TGCAGCGAAATTTCTTGCAGGTAACGAAAACAAAAAAAGGTAGGAGGGTAAAACCATAAAAGCATCAGC		0	0	999		0	0	999	0.956667	0.554007	0.494166	23.9553	15.6329	1.71887
100185361	TGCAGAACAACTAAGGTGGCTGTGTGGGACCCACCCTCATCCTCTTCATATTCTCCCTGTTGATATGTG		0	0	999		0	0	999	0.986667	0.445946	0.494156	8.71034	6.44009	1.26685
100120604	TGCAGGAATTATACGGCCAAGCACCAGCCTGTTCTCCTCACTAGTCTTGTTAATTAAGAAGAAGGACGA		0	0	999		0	0	999	0.89	0.554307	0.494101	13.2053	9.34795	1.49486
100000151	TGCAGAGAAGGGCAGGACTGTCATAGAACTCAGGCCTGCAAAGTTGAAGTAATAGCTAAAAGTGCTGAA		0	0	999		0	0	999	0.92	0.554348	0.494093	14.2181	10.8319	1.49751
100180512	TGCAGTACCAGTGCCAGCGAAGATGCCGAGAGCAGCAGAGGCAACACGGCCGAGGTGGCGATATGATGA		0	0	999		0	0	999	0.95	0.445614	0.494084	11.62	8.38862	1.5334
100182335	TGCAGAAGGAAAAGAGAAAAAAAAAAGGCGAGATCGGAAGAGCGGTTCAGCAGGAATGCCGAGACCGAT		0	0	999		0	0	999	0.95	0.554386	0.494084	290.321	167.789	1.68571
100026139	TGCAGGTGCTCAAGGCAGATGATGTTGATCTGATGATCATTGCCAGAGGCACACCTGGATTTTCAGGTG	SCASC2NG_T3_015_H05_19DEC2006_033 SCASC2NG cell culture from Sanguinaria canadensis Sanguinaria canadensis cDNA, mRNA sequence.	211	4	2.77e-17		0	0	999	0.98	0.445578	0.494077	72.3636	60.0865	1.37725
100000428	TGCAGCTCTTTTTTTCTCCTCTGCCATACCTTGTTATTTGGTTTCCATTATCCGTCCTAGAAATGTGAT		0	0	999		0	0	999	0.913333	0.445255	0.494006	5.4472	4.75342	1.32643
100133622	TGCAGCAGCTCTTTGAGCAGCAGCATCGTTGCAGCTACTCAAGAACTTCACAAGCGAGATCGGAAGAGC		0	0	999		0	0	999	0.913333	0.445255	0.494006	217.853	129.522	1.62077
100000423	TGCAGCTCTCATCTTGTCTTTAAGTTTTGATACAATTTTTCTAGGTTTTTCCCGTTGGCTAACAAATCA		0	0	999		0	0	999	0.943333	0.44523	0.494	15.2767	9.99114	1.95718
100000836	TGCAGAGTTGTCTCCAGGCTTTAGAGCTCCCGGACAGGCCACGGAAGCCACCAGCGAGATCGGAAGAGC		0	0	999		0	0	999	0.943333	0.44523	0.494	129.921	79.5042	1.6036
100185654	TGCAGATGCTTGATTGCATAGGTGACTCTGATCCACGTTTTGGTATCATTGGAGTGTATGGTATGGGGG		0	0	999		0	0	999	0.973333	0.554795	0.493995	18.8407	15.7299	1.41993
100189719	TGCAGATCTTTGGCCAATTCAATCCGACCCAGTCAATTTATATCGGTCGATATCGGTATCGGCAGAGAC		0	0	999		0	0	999	0.973333	0.445205	0.493995	20.6	18.2396	1.2309
100023378	TGCAGAATTTGAACTGATTCTGACAACAGAATAGTGATTTTCTGAAGAGTCCTAGTGCTATAAGGAATG		0	0	999		0	0	999	0.906667	0.555147	0.493918	14.6979	8.10558	2.0745
100119991	TGCAGCAAGTTACAACGCCACCAAAAATCAGAAAAGGGGGAGATATTAGGGAGAGTTACCTCGCCACTG		0	0	999		0	0	999	0.936667	0.44484	0.493915	5.94231	4.69484	1.45726
100000440	TGCAGCTTCAAGGAAACCATTTTCCCTCCCCCCTTCCTCTTCCTCTTCCTCTTCCTCTTCCTCGCGAGA		0	0	999		0	0	999	0.966667	0.555172	0.493912	25.5615	19.4356	1.2271
100000082	TGCAGAAGCCCATTTATAGACTGGGCCCTAAAATTAAGTCCAGGAAAGCTAATGACAGGCCCATGCGAG		0	0	999		0	0	999	0.96	0.444444	0.493827	76.7297	33.5691	2.25078
100000356	TGCAGCCCTAACCCTCTCCATGTGATGTGAGAGTTGGCTCTCTGCCTTAGCCTGCTAGTATTGTCTCCA		0	0	999		0	0	999	0.96	0.444444	0.493827	35.054	31.2516	1.25222
100000374	TGCAGCCTTTCGCCCCCTTTGCCAACCATCCCTATTCCTGTCCCTGTCCCCACTCCCCACACCTCCACG		0	0	999		0	0	999	0.93	0.444444	0.493827	9.83439	5.81766	1.63561
100023617	TGCAGAGGCTGGTTTTTACGTCTTCTCTTAAGGGCTTGGGACTGGTCTTTTTTATCAAACCAAACTCGT		0	0	999		0	0	999	0.9	0.555556	0.493827	22.8095	15.5531	1.57564
100024168	TGCAGCGTCAAGTGCAGGTCAGAGATAGACCACAAGCACCCTTGACCTTCACCCTGTTTCCACTTTACG		0	0	999		0	0	999	0.96	0.444444	0.493827	6.2028	4.8032	1.38915
100215551	TGCAGCGATCGCCATAGGGGAGAGGCTCAGAGGGAGTGAGGGATGCAGAGACTGAGAGACAGAACGAGA		0	0	999		0	0	999	0.96	0.444444	0.493827	376.667	169.85	2.10132
100024697	TGCAGGGTTTTGTAGCATGGACTGGACTTCATACCTCCCCCCCACTTTACAACTGACAAGATTTCTAGC		0	0	999		0	0	999	0.953333	0.444056	0.493741	16.6276	8.65424	1.86581
100192712	TGCAGCAATTTTCACACTTTTGCCACTTTTATATAGACGTAGAAGGCACACCATCTGTAGGAATTTTTT		0	0	999		0	0	999	0.953333	0.444056	0.493741	7.35484	5.13777	1.54849
100180462	TGCAGGTTGCTTTGTTCTGTTATTCCTAATGTCAAGTTCATCCACACTCTCCGCGAAGCCAATTTTGTA		0	0	999		0	0	999	0.893333	0.55597	0.493735	100.11	56.9022	1.8414
100023859	TGCAGCAAAGCTGCTTGACTGTACTGAAGCATTCGTCATCGAGTGAAAGAGCACCCAAACGCTCCATCA		0	0	999		0	0	999	0.946667	0.443662	0.493652	6.03333	4.23701	1.51569
100120980	TGCAGGTGCACCCCAAAAGGACTTCATGGTTGGTGGCTGGTTAGTGGCTGTAGGTGGCTTGGAACGGTT		0	0	999		0	0	999	0.946667	0.556338	0.493652	12.9457	9.65814	1.46673
100205035	TGCAGCCTTCTTAAAGCCGCTGACATTCCAGTATAGAACTCTCATAAATCACTATTGGTGATGACCAAG		0	0	999		0	0	999	0.946667	0.443662	0.493652	38.4437	23.2147	1.80011
100119790	TGCAGATCCTTGATTGAAACGACCAGGCCCTTGTTTTTCATGAGAATACAAGAAAGCATTAAAATCAAC		0	0	999		0	0	999	0.916667	0.556364	0.493646	7.53646	5.92389	1.48181
100026128	TGCAGAGGACTGTTTGGAATCAGAAGCATCTAAAGGAGTTCATGTGGCATCTCTTGTGCTGGCTGTCTA		0	0	999		0	0	999	1	0.556667	0.493578	35.1356	39.9738	1.00492
100027484	TGCAGAATGCAGCGATGAGTGTAGTATATGTTCCCTCATTAAGAGTCACTTCATGCCTTTTCATTTCAC		0	0	999		0	0	999	0.97	0.443299	0.49357	13.9379	9.76498	1.41582
100179506	TGCAGAGCAAGAAAAACAGATTCCACTGTGCTTGAGAGAGAGAAAGGGAGAGGGAGAGTTTTCGCTTAG		0	0	999		0	0	999	0.97	0.556701	0.49357	6.25946	5.22858	1.31512
100000464	TGCAGGAACATTGGAATCATTTCTTAGTTTTCCATTGTCACAACCTCAAATTGAATTTGATGAGTCCAT		0	0	999		0	0	999	0.91	0.443223	0.493553	43.3567	32.4092	1.42003
100201876	TGCAGCAAATTGCCAATCCGTCTGGGTTAAAATTTGACATAAAAAAAAAAAAAAAAAAAAAAAAACCCT		0	0	999		0	0	999	0.91	0.443223	0.493553	6.41975	4.1107	1.82718
100187601	TGCAGAGTATTAGCTCTGACATTTCGGGCTTCACGGGTGACGAAGCTACGAGGCGAGATCGGAAGAGCG		0	0	999		0	0	999	0.88	0.443182	0.493543	169.272	134.561	1.23537
100201053	TGCAGTCTCTCTCCTTCCCCCATGTGAAATGACCTATACAGACAATAGAGAGAGACAGACTGGAAGGCG		0	0	999		0	0	999	0.88	0.443182	0.493543	189.906	139.141	1.4002
100195312	TGCAGCTTTTGTTTTATCCAGGAACGCCAACATGGTGCTAGACACCTTAGCAAAGAAAGCCAAGACACA		0	0	999		0	0	999	0.993333	0.557047	0.493491	25.3462	26.4653	1.11154
100153722	TGCAGAGAGACAGTAATCGACCCGATAGAAAGAATTGAACAACTTTCGCCAGAAAGATCGAATCTTACC		0	0	999		0	0	999	0.963333	0.557093	0.493481	65.7081	50.8186	1.45905
100155990	TGCAGCCCACCTTTCATAACATTTCAACCTCTTCCCGCTCTTAACCCACCCATGGTTAACCACTTCTCC		0	0	999		0	0	999	0.963333	0.557093	0.493481	24.7337	21.7441	1.30181
100197499	TGCAGTTGCGATAGTTGAAGTTGCAGAGAGAGAGACAGAGAGATGTTGAAGGCGAGATCGGAAGAGCGG		0	0	999		0	0	999	0.963333	0.442907	0.493481	385.407	194.43	1.92006
100025274	TGCAGTTTGACTCAGTAAATACCATTTTCTTTGTTTTATCTGATGTAGCCACATATGTGACTTTTCTGT		0	0	999		0	0	999	0.933333	0.442857	0.493469	47.1634	36.7696	1.59058
100122082	TGCAGGGTGGGCTAGAGAGGAACCATCAAGGAGGAGACAAGAAGCTAACATCTTTGTCGTCGTTGCCTT		0	0	999		0	0	999	0.933333	0.557143	0.493469	5.14136	3.93746	1.46228
100154152	TGCAGCAATAATGAATAGCATGAACATTGGGGAGATCCAAAGAGTGAGGCACAGTGATGCCAGTGACCC		0	0	999		0	0	999	0.933333	0.442857	0.493469	9.61783	6.90936	1.57763
100171261	TGCAGCTGTCAATGCACTCATCTGAACCGCATGGTGACCATACGTGACGGATGCCTGGCCTTCCAAACC		0	0	999		0	0	999	0.933333	0.442857	0.493469	14.8267	10.0649	1.71761
100186065	TGCAGGCGGATATTGTGCTGATCTGTTGCCGCCCCCCCACCAGAACCCCTCCAAAAAAAAAATAATGAT		0	0	999		0	0	999	0.933333	0.557143	0.493469	9.41622	6.84617	1.52634
100203422	TGCAGGGAAGCTGAGGAGCGTGTAGTGAAGTGCCTTGCCTGAACCACGTGGAAGCTTGACCCGTTCAAG		0	0	999		0	0	999	0.933333	0.557143	0.493469	120.323	50.6569	2.27161
100000206	TGCAGAGTTCATGGCAAGAATATCAGGTGATATCTCCCAGCTTCCACTCCTCCTACCCCAACTTGAGTG		0	0	999		0	0	999	0.903333	0.557196	0.493457	31.0259	25.511	1.38399
100024602	TGCAGGGACCTCTTCGTCCCACAGGATGACTGTGGGTGTAAATTCTTCTAAAGTTAGGGACCTAAGCCG		0	0	999		0	0	999	0.903333	0.557196	0.493457	46.8112	29.8537	1.81531
100000916	TGCAGGAGCAACTGCACCGCCAACTCCACTCACCGCTATGCGATTGCTTCGCGAGATCGGAAGAGCGGT		0	0	999		0	0	999	0.956667	0.442509	0.49339	142.438	67.6507	1.96199
100023225	TGCAGAACATCAACATTCCCTCTGCACTTATAAGCAAGACACTTGGGGACAGCATCAAGAAAGCTGTAT		0	0	999		0	0	999	0.956667	0.442509	0.49339	6.19728	5.21854	1.31548
100170431	TGCAGACAGGGCTTCCGGTAGGACCCAATCAAATGCATGGACCAAAGTAGCAGTCAAGAGCTGCACCGT	Ga64 Gevuina avellana nut in development Gevuina avellana cDNA clone Ga64 5', mRNA sequence.	773	1	3.58e-16		0	0	999	0.956667	0.442509	0.49339	11.4545	6.76346	1.57473
100206231	TGCAGGTGAGAACTCACATGAATTTACAAGGTAAGAGAACACTAAAGGGTTCGATATCTGAAGTGTAAG		0	0	999		0	0	999	0.956667	0.442509	0.49339	35.7303	29.091	1.46956
100208196	TGCAGCAAGAAAGCGACAGTGACAGTGATAGCACAAAAGGCGAGATCGGAAGAGCGGTTCAGCAGGAAT		0	0	999		0	0	999	0.956667	0.557491	0.49339	559.104	278.871	1.85782
100133678	TGCAGGAAGTTCATTGTTGCCTTTGGATTTTGCAGTCTTGGATGCGAGATCGGAAGAGCGGTTCAGCAG		0	0	999		0	0	999	0.926667	0.557554	0.493375	251.909	137.721	1.79836
100000633	TGCAGTACCTAGGAGAGAAGAAAAGAGCTTCATCTTATTTTCTTCAAGATAGTTTAACCAACCAAGCAT		0	0	999		0	0	999	0.896667	0.442379	0.49336	117.193	94.0137	1.38284
100122075	TGCAGGGGTCATGCAAATACATAGGTCCCCTTCCCTTCTGCCGAGTGGTTTAGAAGGCGCTTTTCGATC		0	0	999		0	0	999	0.896667	0.442379	0.49336	23.1899	18.9253	1.27216
100170430	TGCAGACAGGGCCTCCGGTAGGACCCAATCAAATGCATGGACCAAAGTAGCAGTCAAGAGCTGCACCAT	Ga64 Gevuina avellana nut in development Gevuina avellana cDNA clone Ga64 5', mRNA sequence.	773	1	5.95e-19		0	0	999	0.98	0.557823	0.493313	13.0319	11.1049	1.11526
100170140	TGCAGACTTGTAAAGCCTTTATGATGGCTTCTCTAGCCAAGACTGTTGACTAAAACGTTGCGAGATCGG		0	0	999		0	0	999	0.95	0.557895	0.493296	320.94	143.335	2.21089
100174521	TGCAGCCCTAGGCAAGAAGTGACAACAAAGCTTTCGCGCGAGATCGGAAGAGCGGTTCAGCAGGAATGC		0	0	999		0	0	999	0.95	0.557895	0.493296	8.00549	5.43543	1.4155
100060529	TGCAGGTCCGAAGCAGCTCTGCAACTGAAGCAGCGAGATCGGAAGAGCGGTTCAGCAGGAATGCCGAGA		0	0	999		0	0	999	0.86	0.55814	0.49324	168.025	146.758	1.15846
100214733	TGCAGACGATCTTTAAGTGCTCACTGGATGAAATATCAGAAGCTGGTCTCTCCAAAGAGATGATGGACA		0	0	999		0	0	999	0.943333	0.441696	0.493201	358	194.129	1.89273
100171726	TGCAGTAATGCTACTCAGTCCCTGTTTGATAGAAGCACTTCCAAGGCCAACAACCTCACCAAGAAACGA		0	0	999		0	0	999	0.913333	0.558394	0.49318	7.40957	4.23226	1.85849
100180590	TGCAGTTCCGCTAGCCCACTTGGGACTGGACACGCTATTTTGTCAGCTGAAAAGTCAGCAAGTAGGATA		0	0	999		0	0	999	0.913333	0.441606	0.49318	45.4591	36.411	1.4134
100000041	TGCAGAAACTTATCAGGCTTCCATTATAGGCCCTGCAATTTAGACTTCCAGGCATCCATGAAGGAACTT		0	0	999		0	0	999	0.936667	0.558719	0.493104	23.9418	17.6015	1.55679
100122111	TGCAGGTGGATGCTTCCTTTATGGACTGGTCAGTGGATTGAAACAGGTTGACAGGGGGGATGGGATGAG		0	0	999		0	0	999	0.936667	0.441281	0.493104	6.52	4.73951	1.5212
100156217	TGCAGTGCATGGTGGGTGGTAGAGAGAATATCACGACTCTGCATATGCTCAAGGTTGAATAGCAAAGAA		0	0	999		0	0	999	0.936667	0.441281	0.493104	82.6903	34.4342	2.59744
100186068	TGCAGGCGGATATTGTGCTGATCTGTTGCCGCCCCCCCACCAGAACCCCTCCAAAAAAAAAAATAATGA		0	0	999		0	0	999	0.936667	0.558719	0.493104	34.2216	19.6009	1.99881
100214310	TGCAGATGACGAGTCAGACCTTAACAAAGTTCGACCTGGTAATGTTCGCACCGACAAGCGAGATCGGAA		0	0	999		0	0	999	0.936667	0.558719	0.493104	264.16	123.016	2.03816
100027867	TGCAGCCGCATTCCTCAATGCATCAAGGGAGATCAGCCTAAAGTTTACCCTCCCGATTAATGCAAAGCA		0	0	999		0	0	999	0.906667	0.558824	0.49308	11.7368	8.66658	1.55245
100153992	TGCAGATGACTGTCTATAAGGCTGGAGCTTAACAAACACCCAATCCCCTACTTGGAAGGTGACCTAAAG		0	0	999		0	0	999	0.99	0.558923	0.493056	60.2418	59.2847	1.05058
100000532	TGCAGGCTTGAGGTGGCCGGGGCTCACCAGAGAAAATTTTACTTAAGTCATCAAATGGAACATCAAAGA		0	0	999		0	0	999	0.9	0.559259	0.492977	6.27778	4.42429	1.68034
100209593	TGCAGCTTCTTTGGAAGTTAGGAGACATGATCATGTCAAGCATGGAGCTCCAGAACACAGCGAAGGAAG		0	0	999		0	0	999	0.953333	0.440559	0.492934	246.192	110.464	2.4291
100160864	TGCAGCCATTGCCATCCCCTCTCTCTCTGCGAGATCGGAAGAGCGGTTCAGCAGGAATGCCGAGACCGA		0	0	999		0	0	999	0.923333	0.559567	0.492904	85.027	65.5942	1.25824
100190115	TGCAGGGTGATTTTAGCGAAGATGCCAGTACATGGGTTTGTGCTTTACTGCTTGCAATACTGTTCCAAG		0	0	999		0	0	999	0.863333	0.440154	0.492837	119.965	101.121	1.32832
100001934	TGCAGGATTGCGTAGGAGATTTCTGTAAGATAAGCTGTGGTTTTTCTTGTTGACATGAATTGTGCTGTT		0	0	999		0	0	999	0.946667	0.440141	0.492834	6.28667	3.72261	1.86042
100119813	TGCAGATCTTACTTTTTCTCCCTACGGAACTTCAACCTTGAAGCTAATAGGGTTGAGAGTCAAAGGCCT		0	0	999		0	0	999	0.946667	0.559859	0.492834	77.5784	52.4628	1.71477
100196875	TGCAGCCTCCGGGAAATCCCCATGAATCCTGTGGCTGTGTATAACTCCCACATGAAAAGTACCATTCAA		0	0	999		0	0	999	0.946667	0.559859	0.492834	107.282	57.9685	2.19694
100023648	TGCAGAGTCAAAAGGGTACCGTGCAAAAGACGACCATTTTTTTAGCTACCAGCTACCCCACCCATTCTT		0	0	999		0	0	999	1	0.56	0.4928	6.14773	6.08564	1.09823
100001765	TGCAGAAGTGGCACGTCCAGTGGATTTTAACTCTTTTGAGAATACATGCCAACCAGTCCAAAGTCCAAA		0	0	999		0	0	999	0.97	0.439863	0.492767	13.2083	11.1604	1.28629
100196753	TGCAGAATGCTCATAGAGTGGTCGCTTGGGACACTTCGGATGGGGATGGTCGGTTGCAAAATTTTGTTC		0	0	999		0	0	999	0.97	0.439863	0.492767	26.4196	18.864	1.59907
100000936	TGCAGTACCCGAAAAAAAAAATATAGAGAGAGAGGACTTACTGATCCAATTGCCAAGCGAGATCGGAAG		0	0	999		0	0	999	0.94	0.439716	0.492732	15.1497	8.36933	2.04784
100001065	TGCAGATCAAAGAACTCTGTTTTGGTTAAGCAGATACCTGGAGAGCTAAATATCAGTGGCCAAGGATAT		0	0	999		0	0	999	0.94	0.439716	0.492732	18.0064	11.5556	1.91345
100205676	TGCAGTCGCTTGCCGGTCGATTTGAAGACGACAAACCTCGAAAAGTACGTTAAGTCTAGACTTACCAGT		0	0	999		0	0	999	0.94	0.560284	0.492732	132.727	109.649	1.36415
100122158	TGCAGTCAGTGTGTTCGAAGCATCACCCCCAAGTGCAAATAGATAGAAAAAGAATAAAAAAAAAAAAAA		0	0	999		0	0	999	0.963333	0.439446	0.492667	45.517	22.1471	2.34546
100198496	TGCAGTTCTTTCAGAATCTCTATACAACACAGCAGCCACACCTAAATGAAGATTATTTCATACCCATCA		0	0	999		0	0	999	0.963333	0.439446	0.492667	98.898	65.2633	1.73606
100201819	TGCAGAGGTCGAGGGCCGAGCCTCCGAGCGAATATTCATCAATCCGAAATCGAATTCCTCTCTGGATCA		0	0	999		0	0	999	0.963333	0.560554	0.492667	128.183	85.6496	1.71195
100211954	TGCAGATTACGGGGATAAGAGAGAGAATAGGTAATATTAATAGAGGGTTAGGATATCTGTAAATTAAAT		0	0	999		0	0	999	0.963333	0.439446	0.492667	52.5714	26.8033	2.2235
100001348	TGCAGCTATGCAAGGGCTAACCTAAGCGAGATCGGAAGAGCGGTTCAGCAGGAATGCCGAGACCGATCT		0	0	999		0	0	999	0.933333	0.439286	0.492628	272.578	118.719	2.13578
100154087	TGCAGATTTCTCATCTGCCGCAGTCATGCACATGGAGCAAATTTAAGGAGGATGACATTGACTGGTTGC		0	0	999		0	0	999	0.933333	0.439286	0.492628	122.449	76.7758	1.77622
100179536	TGCAGAGCTGCAACAGCACCGACGAGATAGCTGACATTCCGCTGGCGGTACAGTAGGCGGCCTCTGTTC		0	0	999		0	0	999	0.933333	0.560714	0.492628	9.71503	5.94418	1.80158
100186123	TGCAGGTATTCAGGTCAATCTATCAACATTGAAAAGACCCGAGCCCAGTTCAGCTCAAATGTGACGGGA		0	0	999		0	0	999	0.933333	0.439286	0.492628	7.67123	4.61847	1.84647
100024365	TGCAGCTTTTCACCTATTATCCTTTTCAATATGTGTATCCAATCTATAGTAGTAACTCACAAACAGATG		0	0	999		0	0	999	0.986667	0.439189	0.492604	6.2766	5.7638	1.20521
100195436	TGCAGTCTCACTCAAAGCAAACCACGAAGGGCAGAGAGCTGCCTTCCAAATAAAGCGAGCGGGCCTAAA		0	0	999		0	0	999	0.986667	0.560811	0.492604	91.4426	88.2166	1.13913
100001168	TGCAGGACTTTAGTGATCACCCCTTCGTCTCTCATAAGTTCTCTCAACAGTGAACAGCCTTGCTTTTGG		0	0	999		0	0	999	0.956667	0.439024	0.492564	10.6897	8.21648	1.45403
100000217	TGCAGATAGTATCCCTCTAGAACACATTACCCGAATCTTCCCTATTCTCGGTTGATACCAGAAGCTTGA		0	0	999		0	0	999	0.926667	0.438849	0.492521	14.7533	12.6121	1.31059
100023672	TGCAGAGTTGTGGGTCAGATACATGAGTGGGCTTTTTGTTGGTAGGACCTTCCATTCTGATTGGTAGAT		0	0	999		0	0	999	0.926667	0.438849	0.492521	58.4459	29.5582	2.47552
100123996	TGCAGGTGAAGGCGTTTGTTGGGTGAAATGGGAGCAATTATGTTGTAGTAAAAAGGAAGGGGGTTGGGG		0	0	999		0	0	999	0.926667	0.561151	0.492521	11.956	9.23552	1.44541
100155331	TGCAGTCAGGTGATGGTTAGAGCCAGAATCAAGCAACCAATATGAGGGAAGTAAAGTGGTAAGAGTAGC		0	0	999		0	0	999	0.926667	0.438849	0.492521	12.6194	8.4512	1.70617
100180061	TGCAGCTCTGCTTCTGCCACTGATTAGAATTCCCCGAAATCGAAATTTGTCCAGTAGTAAATCCATCCA		0	0	999		0	0	999	0.926667	0.561151	0.492521	15.2408	10.0743	1.81075
100001084	TGCAGATTCTCAGCAGAAAGAGGAGAAGAGCTCAAATTGGAATCCGATTTCAACAAAGGTCGCTCGTCC		0	0	999		0	0	999	0.98	0.438776	0.492503	17.7297	16.7003	1.25403
100001290	TGCAGTTAGCAGTTAGTGGTGAGGTGTAATGAACATTCAACAGCTAAAAGGGCCTAGCCATGCACTTCA		0	0	999		0	0	999	0.95	0.561404	0.492459	14.9684	14.7412	1.09848
100023670	TGCAGAGTTGCAGAATGGGTAATAAGCTCCAATGAGAAGCTTAACAAGGGATGAAGTTCCATGTGATTT		0	0	999		0	0	999	0.95	0.438596	0.492459	6.03448	5.31415	1.24941
100189704	TGCAGATATTTAAGTGTAGATTTGAAGTCCTCCTTGTGACAAGAATGGTGCTGCGAACTTCATTTAAAA		0	0	999		0	0	999	0.95	0.438596	0.492459	19.4014	13.7032	1.66582
100190357	TGCAGTGTTATGGGAACACATTTACCAGTTCAACTACTCCTAAAGCTAAGAGAGCTTCAACTGCTAATG		0	0	999		0	0	999	0.95	0.438596	0.492459	21.8014	12.593	1.92323
100154080	TGCAGATTTAGTCTCCTAATTAATCTCCAACCATAATCCCTCCCTTGTTTGATAGTCATTGCCTTCCAA		0	0	999		0	0	999	0.92	0.438406	0.492412	47.6115	32.5859	1.78443
100025948	TGCAGTAAAATATTACGTTGTTAAATTATCCTAATCAGTAATGATAATAGCTTACCATCATAAATATTC		0	0	999		0	0	999	0.943333	0.438163	0.492352	12.4481	10.8023	1.3758
100026116	TGCAGTTTTTTTAGCTAAGAAAGAAACTAAATGGTTTGTTTCTCGCCCTACAATTTGTAATAAAACCAA		0	0	999		0	0	999	0.943333	0.438163	0.492352	16.5616	10.605	1.87034
100191193	TGCAGAGGATGTGGAGTACACCGAGACCTAGAAATGAGATAAAAACAGCTTTGCGAGATCGGAAGAGCG		0	0	999		0	0	999	0.943333	0.561837	0.492352	131.489	59.3494	2.14338
100201847	TGCAGATGCACGGCTCTCGTTCCCCCACTATGAAGGACGGGTCAAGGCAACTGCGTTAAAGTGCGAGAT		0	0	999		0	0	999	0.943333	0.438163	0.492352	361.417	184.135	2.00979
100195185	TGCAGATGCTGACCCTCCTTTCTCCTTCTCTTCATCACCGCCAGTGGTGCTGCCATTGCCACTTGCACT		0	0	999		0	0	999	0.996667	0.438127	0.492343	86.5816	86.9611	1.12861
100023097	TGCAGCTCCACATTTTCTGCGATACAGAACTTGTATTAGTTTATTGAGCTTCCAAATGGGTTTCTGCGA		0	0	999		0	0	999	0.913333	0.437956	0.492301	88.9295	76.4987	1.26072
100000737	TGCAGTTCGTCAAGGTGTGCAACACGTATAGCAAAACATGGGCGAATATCCCAAGATCACACAGCCGCT		0	0	999		0	0	999	0.966667	0.562069	0.492295	34.6649	30.8618	1.3745
100023146	TGCAGAAACACAAGCTCTATCGATTCAGAATATTGTTGAAGGTATAATACCCTTTATGGGTCCAATCAC		0	0	999		0	0	999	0.966667	0.562069	0.492295	20.2186	15.7034	1.51241
100026873	TGCAGGAGGAAACAATTGTGCAGTGGTATCAAGAAGGCTTGGCTGAAGGCAACAAGAACTCCCAGTTCT		0	0	999		0	0	999	0.966667	0.437931	0.492295	115.692	55.4526	2.27606
100172074	TGCAGTTCTTCGTGGTCGGAGAATTCACAGAAATGACAGAACCAAAACCCTAGAAACGAAAACGGCGAG		0	0	999		0	0	999	0.966667	0.437931	0.492295	53.0563	26.7681	1.89107
100190408	TGCAGAAACGAATTTTTGAGACGTTACCAAACGCAGCCTCAACCACTCCAATGCAATCTATCCTGAGCT		0	0	999		0	0	999	0.966667	0.437931	0.492295	171.055	92.6332	2.06231
100154575	TGCAGCTGAAATTTCGGTTGTTGGGTGAGAATCCAGAAGGACTGAAAAGGAAACCCCAGAAAAACCATT		0	0	999		0	0	999	0.936667	0.437722	0.492243	10.3247	6.39286	1.69081
100000163	TGCAGAGATATCTCCAATTACTCTCTCTCTCTCTCTCTCTCTCTCTCTCTCGTGTCCAAGGAGAGCGAG		0	0	999		0	0	999	0.906667	0.4375	0.492188	6.84516	5.56503	1.32164
100160916	TGCAGCTTGGCTTTTTTACTTGGCTAAATGAGCTTAAATTCTCAGGCGAGATCGGAAGAGCGGTTCAGC		0	0	999		0	0	999	0.906667	0.5625	0.492188	259.118	153.76	1.69621
100121329	TGCAGTGCAAGTCTTTATCAAAATACCAAGTCAATCATTATGATCTTAGGCTGGAATGATGCCAAGTCG		0	0	999		0	0	999	0.983333	0.562712	0.492134	37.3944	29.6229	1.54208
100121953	TGCAGCTGCAAACATCAAGTCCCTCCTTCCACTGCTACTCTCATTCTTACCATCATTGTTGTTACTCAA		0	0	999		0	0	999	0.983333	0.437288	0.492134	13.2466	12.5095	1.18828
100133650	TGCAGCCTTTGCTTAAAGAGCATGCGAGATCGGAAGAGCGGTTCAGCAGGAATGCCGAGACCGATCTCG		0	0	999		0	0	999	0.93	0.437276	0.492131	215.973	123.793	1.69395
100154982	TGCAGGGATTTTTGGGGTGCTGTATGTAGAAGATGGGATTAACTCGGCTAGAGTTAACTCGGGTGGGGA		0	0	999		0	0	999	0.93	0.562724	0.492131	15.7629	10.5247	1.71871
100027615	TGCAGAGTGCAGAGCTCTCTCTTGTCTTTTCTGAATCAGAGAATATGGTACATTCAAAGAAGTTCAGAG		0	0	999		0	0	999	0.953333	0.437063	0.492078	5.80137	4.24525	1.5054
100120071	TGCAGCAGACCAAGAGCAGTGAGAGAAAGGGACAAGAACGAGTCTGAGGATAAATAACTCCGGATTGCA		0	0	999		0	0	999	0.953333	0.562937	0.492078	22.8432	13.9873	1.77688
100204483	TGCAGTTGATCACTTCCACCTATTAGGGTTTTGGATCCATTAGAGTGCATCTAAACTGAAATCTAATTG		0	0	999		0	0	999	0.9	0.437037	0.492071	203.739	130.142	1.68073
100211315	TGCAGGGGACCATGAGGGATGAAATGTTTTGACATAGGCAGCAGCACCAGTTGCATGTGGGCAAGACAT		0	0	999		0	0	999	0.9	0.562963	0.492071	175.594	123.125	1.57471
100025978	TGCAGTATTTTTTGATCATCTATTCCTTCATGTTGTTTCAATTGTGCAGTATTTATCTGTGTCCCTGTT		0	0	999		0	0	999	0.923333	0.563177	0.492017	9.4837	5.45234	1.74553
100001341	TGCAGCAAAATGAGGGATAAGGGATGAATACATTTATCCACCATATGTCCATAAGGCGAGATCGGAAGA		0	0	999		0	0	999	0.87	0.436782	0.492007	211.104	148.976	1.39883
100025115	TGCAGTGGTCTCTGGTGGCAATATCTTTATGTATATCTCTGATTGTTGCTTCAAAGCATGTATATTTTG		0	0	999		0	0	999	0.87	0.563218	0.492007	21.4677	21.2158	1.1082
100028702	TGCAGCGGGGTTCTTGGCTGTGTAGTGCGGTCGGTTGGAGAAAGGTTGCTCATTGGCAGAGAGGTCGAC		0	0	999		0	0	999	1	0.436667	0.491978	11.2628	12.1104	1.00182
100155489	TGCAGTGCACTTTCCCTGGTACTTGTCCATGCTTAGAAATGGGTAAACCTACAAAGACCCACCGGTAAG		0	0	999		0	0	999	1	0.563333	0.491978	5.89831	5.75398	1.12681
100181429	TGCAGTGACAGGAACATCGTGCACATGGGTACATCCTTTGCCGTTGGGGAAAAGTAGTTTCAGGCAGTG		0	0	999		0	0	999	1	0.436667	0.491978	10.7424	10.9237	1.09531
100000542	TGCAGGGAGGAAACACAGGGACAGCCATCCTTTTCCTTCATGTGGTGAAGAAAAACTTTCCCTGGTATA		0	0	999		0	0	999	0.946667	0.43662	0.491966	12.3289	9.79689	1.34221
100025550	TGCAGATGTGGTTTTTCGATCTCTCATTACCATGCTGCTGTGGTGGAGAGGATTTTGTACCCTAAAAGA		0	0	999		0	0	999	0.946667	0.43662	0.491966	11.1157	8.4302	1.52592
100212290	TGCAGACCCCTTGTGCCATATGACAAAGAGAGAGTGACCTCTTGATGTAGTAGTGGCTGACCAATTGGG		0	0	999		0	0	999	0.893333	0.436567	0.491953	329.278	225.337	1.47571
100001725	TGCAGTACTTGGCATTCAGACATCAGTAAATCTTCTTTGTACCCATATGATTGTAGTGGAAGTTATTAA		0	0	999		0	0	999	0.97	0.436426	0.491917	32.2759	26.2133	1.35816
100179891	TGCAGCCATGGTTAGAATGTTTTCTAGGCCAAAGAAACAAGTGGCGAGAGTAGAGAGCCACTATGAGAG		0	0	999		0	0	999	0.97	0.436426	0.491917	87.3194	59.6658	1.64393
100180970	TGCAGCTCGGAAACCGGTCGACCCGTTAAGGGAAGGACGCCGAGCTGCCTTTACACGCTGGGCCCACAA		0	0	999		0	0	999	0.993333	0.563758	0.49187	46.4778	44.0153	1.23505
100215969	TGCAGTATATTCTTCAGCAGGTTGTTCCAAGTCAAGTTTCTTCGGCTTCTGTGGCTTTTGTTTTTTTTT		0	0	999		0	0	999	0.993333	0.436242	0.49187	25.0935	22.4611	1.34685
100171259	TGCAGCTGTCAATGCACCCATCTGAACCGCATGGTGACCATACGTGACGGATGGCTGGCCTTCCAAACC		0	0	999		0	0	999	0.94	0.43617	0.491852	17.6242	12.04	1.68187
100205567	TGCAGCTCTGGTGCACGGCCACTGGTTTTTTTTTCCCCTCTCTTTTGACATCGCCGGATATCGGCAAAC		0	0	999		0	0	999	0.94	0.43617	0.491852	9.8543	5.72134	1.75313
100000211	TGCAGATAAAGCCTCCTTAGTCTTGACTAACTCCACCTCAAAAATTGGAATAGTGTCCCTTGACCAGCT		0	0	999		0	0	999	0.963333	0.564014	0.491804	19.1271	17.0128	1.24715
100001632	TGCAGTCCCTCCTTGTTAGCGAGGGATTTTCCAGCAACACTGTCGATTCTGGAATCTGGACAAGGGAAA		0	0	999		0	0	999	0.963333	0.435986	0.491804	7.09934	5.67177	1.39838
100202899	TGCAGTGTTTTCTCCATTTATCTTTCTCTGACAGTTCTTTTTTTCCCCCTCCCGGTAAACCTCTTTCAC		0	0	999		0	0	999	0.963333	0.435986	0.491804	232.48	162.183	1.60992
100155652	TGCAGTTGATCATGGAGGTTATAGGTCAATGTTTGCCTCTTCTCTTTCTTCCCATTTTCTAATGCATCG		0	0	999		0	0	999	0.986667	0.435811	0.491759	113.106	116.655	1.09212
100000024	TGCAGGAAAAATATGTCTCATTATTTCCACTTCAAACAAATAGGTTCAACTTCATTTACAAAGAGAATA		0	0	999		0	0	999	0.956667	0.43554	0.49169	88.9871	67.6003	1.59659
100198216	TGCAGAGATTTCCGATGTCCTGGCTATCTTATCAAAGTGTGTAATCTCAGGGTGGTGAACTACGATTGT		0	0	999		0	0	999	0.903333	0.564576	0.49166	13.2	9.52846	1.53474
100199774	TGCAGGTTTGGTAGGTATCATATTGCAGAAGTGTTTTTTTTCGCTTTTGCCTTTTCATATGCGAGATCG		0	0	999		0	0	999	0.903333	0.435424	0.49166	194.137	195.361	1.11327
100001200	TGCAGGGTTAAGGACCTTGAGGTCCCTCCTCCTCTCTCTCTCTCTCTCTCTCTCTCTCTCTCTCTCTCT		0	0	999		0	0	999	0.98	0.435374	0.491647	9.92908	7.60053	1.37466
100023830	TGCAGATTGCCGTCCTGATGTACACTCTAGACCCTAGCCTGCTACACAAACCCAGCTGCCCTACATAAT		0	0	999		0	0	999	0.98	0.435374	0.491647	76.3732	44.9191	1.81138
100060600	TGCAGTGGAGGCAGCGACACCAGAAGCAAGGTGGCGAGATCGGAAGAGCGGTTCAGCAGGAATGCCGAG		0	0	999		0	0	999	0.98	0.564626	0.491647	58.16	51.5582	1.09389
100155346	TGCAGTCCAATGAGTTTCGACGCTAATGGCCTTGTTTTTAAGATGGGTCTTTAATGAGAATTATAATTC		0	0	999		0	0	999	0.95	0.564912	0.491573	20.1381	16.4833	1.35126
100210158	TGCAGGGCAGAAATACGCTTGTGGTCGTATTCCATCTCCCTCATGGCCACCTCACAAGCAGCACCCATG		0	0	999		0	0	999	0.95	0.435088	0.491573	71.3444	51.5816	1.52947
100000613	TGCAGGTTCTGTTGGCTACTCCTCCGTAGTCCGTAGAGCTCTGTACGCTGTACTTGTGGGTCGTGTGAC		0	0	999		0	0	999	0.973333	0.565068	0.491532	60.9676	51.2668	1.35089
100001392	TGCAGCTGATATTTTCTGCCACTTATATTGTTATTTGGATTTCTTCCCAAAGATTTCTCTGTTGTTGAT		0	0	999		0	0	999	0.973333	0.434932	0.491532	22.2465	16.2048	1.51324
100156731	TGCAGTGTACTAGATGTTGTAATCTTCTCAAAAACCAGAAAGTAACACAAAAGGAATAAAATTTTTGGT		0	0	999		0	0	999	0.973333	0.434932	0.491532	40.7724	41.2414	1.08786
100185796	TGCAGCCCATGATAGAATAAACCTCCTTGCAGGGATCTCGATCTTAGTTGGAAAGAGGCCACAAAGGTA		0	0	999		0	0	999	0.973333	0.565068	0.491532	12.7053	11.3915	1.38108
100193218	TGCAGAATCAGGAGTTCTCCTTCCAATAGGAATGCAGTCTTACTGATGACTTTTATCGAAACAGAGTAC		0	0	999		0	0	999	0.973333	0.434932	0.491532	70.363	53.4274	1.52228
100023380	TGCAGAATTTGAGGCTATGGTAGAAGCTTGTTCGATGATTCAGGTTCCATCACAGGGAAGGAAATTTAC		0	0	999		0	0	999	0.996667	0.565217	0.491493	19.4693	18.0333	1.19504
100156521	TGCAGCCTATTTAAGTTGATAATCTGTTATGCATGGGGCAGAAGTTAAATAACCTAAACACAACTAGCA		0	0	999		0	0	999	0.92	0.565217	0.491493	35.0619	36.8945	1.11428
100171805	TGCAGTCAAGAACTTCCCAGAAAGTAGAGGAATTATCGTTGGCCTTTCCAAAGGATTTGTGGGTCTCAG		0	0	999		0	0	999	0.92	0.565217	0.491493	9.02604	6.87419	1.52157
100000396	TGCAGCGTTCCCCTTTGGGATGCTCGAAAGGCCAACTCATCGGCACGATCAATCCCCTCATGGTGAAGG		0	0	999		0	0	999	0.943333	0.565371	0.491453	35.7165	21.3162	2.05403
100025394	TGCAGAATCATGATTCTTGCAAAACCGTGGTGTTTGGTTGCACCAGAATCCGGTTCCAAAGAAAATTGG		0	0	999		0	0	999	0.943333	0.565371	0.491453	10.224	9.03781	1.29757
100171020	TGCAGCCAACGATTCTCTCTTTCACAACTCCTTAGTAAAACAAGAATGGGAACTCAAGCTCCAACAAAG		0	0	999		0	0	999	0.943333	0.565371	0.491453	50.8486	21.413	2.46338
100119936	TGCAGCAAAGGCTGAGCTACTCCAAAAAAAATGTGTGGAAAGTTGTGTGGAGCTCTAAGATCCCTCCCA		0	0	999		0	0	999	0.966667	0.434483	0.491415	18.8621	15.2712	1.38606
100212954	TGCAGCTCCTAATAAGACTGATGCTAGCGGTGGCTACTTCATCATTTATGTGGCCGCTGGTGTTTATGA		0	0	999		0	0	999	0.966667	0.434483	0.491415	238.71	161.163	1.50022
100000164	TGCAGAGATCGTATCTGCAAAACAACTCTCTCTCTCTCTCTCCTTCTGTGAGTCCTCACCAAGCTTCGT		0	0	999		0	0	999	0.96	0.565972	0.491295	19.8132	15.3722	1.44922
100182475	TGCAGTAAGCAGATAGAAAGTGCGAGATCGGAAGAGCGGTTCAGCAGGAATGCCGAGACCGATCTCGTA		0	0	999		0	0	999	0.96	0.434028	0.491295	362.279	183.92	1.95651
100179972	TGCAGTGAGTAATGAATTCTCGGATGCTCTTTCAACATCTGATAGAAAGTAGTTACTTGTTCAATCTAG		0	0	999		0	0	999	0.983333	0.566102	0.491261	28.0919	26.2627	1.2105
100000494	TGCAGGAGGGTATCAACCCCGGTGCGTAGAGAACTCCATTAACGTTGCTCGGAGCCGGAGGAAGTGCTT		0	0	999		0	0	999	0.93	0.433692	0.491206	5.90323	4.57733	1.43245
100000831	TGCAGAGGATGTGGATTATAGAATGGTATTCTGAAAATAAAAAAGTTCACAAACGCGAGATCGGAAGAG		0	0	999		0	0	999	0.953333	0.566434	0.491173	122.168	56.4003	2.15069
100001558	TGCAGCTTTCCCACTCCCTTTGATTATCATATACAAAAAAAGTCTCTTCCACTTCCCTACCAAATCTCT	46RDOAG_UP_051_D08_01FEB2006_058 Brassica oleracea 46RDOAG Brassica oleracea cDNA 5', mRNA sequence.	566	8	9.88e-22		0	0	999	0.953333	0.433566	0.491173	23.3014	16.3176	1.65108
100023301	TGCAGAAGGAAGAGAAAAAGAGTTAAGCAGTTACCCATCTCTTGATGCATGTGTGTTTGAGCGTTTGCC		0	0	999		0	0	999	0.953333	0.433566	0.491173	172.899	88.328	2.30316
100154368	TGCAGCCATGGCAGTTTCGCCCATTTGAGTAGTGAGCAGTTTAAGCTCGGCCAAAATGCGCGAGATCGG		0	0	999		0	0	999	0.976667	0.433447	0.491141	38.8227	22.5078	1.69529
100205714	TGCAGTGGGCCCTTAAAGTCTCTCCTCCTTTCTAGCTCAACAGGCCCAAAAGATTGCAATGCTTATACA		0	0	999		0	0	999	0.976667	0.433447	0.491141	181.294	95.014	2.14302
100156701	TGCAGTATTGTAGAGATGGTCCAAGTGATACCACAGGAACAGTGCCACATGGCACTACCTGATTGGCCA		0	0	999		0	0	999	0.9	0.566667	0.491111	91.4133	57.9489	1.63054
100000867	TGCAGCAGCAAGCTGGCCTCTACCCACAGCCTTGTGGTGCTTGCTCCATAAGTGGCTGCGAGATCGGAA		0	0	999		0	0	999	0.923333	0.566787	0.491079	29.2356	19.989	1.39551
100120620	TGCAGGACGGCCAATGGCCATTGATCAAATAACTCGCCCAGCTTTAATGGGAAGTTTTGCTAGAGTTTT		0	0	999		0	0	999	0.923333	0.566787	0.491079	13.3906	8.37708	1.82176
100180794	TGCAGTTTATGTTCAAGAGCCCTTGGATTGGAATCTTCACTCCTATTTGTCTTATCTCCTAGTCTTAAG		0	0	999		0	0	999	0.923333	0.433213	0.491079	6.17834	4.03252	1.68429
100186727	TGCAGGTTTTGATGAAAGTTTCAGAAATTTTTGTATGTTTTGAGAACTGGCACCTTTTTTTTTTTTTTT		0	0	999		0	0	999	0.946667	0.566901	0.491048	18.6243	15.3737	1.42236
100203791	TGCAGAAATGCAGATTGTCTAATCTACTCACTTCAATGACATCTAAAGAGCGAGATCGGAAGAGCGGTT		0	0	999		0	0	999	0.946667	0.433099	0.491048	479.827	275.814	1.71613
100209246	TGCAGGGAAGCCACTGTAAATATCTGGTGAGAGAGATTGCCGTTCTTCCACCTCCAAAAAATTCAAAGA		0	0	999		0	0	999	0.946667	0.433099	0.491048	143.811	94.4204	1.71429
100119948	TGCAGCAAACGGTGAATTGTGTTGAGCATTGGATGGCTAAGAGCATTTGAGCATGTGTCTCAAGGGGTT		0	0	999		0	0	999	0.97	0.43299	0.491019	10.6761	8.58146	1.39488
100195528	TGCAGCACGTGGCTAGTCTCACGACACTGAACAGGGTCTGTCATGTCCATTCCCAAGGAGCAGAGTTTC		0	0	999		0	0	999	0.97	0.43299	0.491019	7.96503	7.03877	1.30766
100207329	TGCAGATAGAAAGGGAGAATTTATACATCGGTAGGGTCGGTTGGACACGTGCCGAGAACCCTTTAACAG		0	0	999		0	0	999	0.97	0.43299	0.491019	69.9091	53.9662	1.49223
100196897	TGCAGCTCGGGTAACAGCCAAATTTTTTCTACCTCTTAGCCTGATCTATTCCTTTCCCTTATTTGGTAT		0	0	999		0	0	999	0.993333	0.432886	0.490991	23.049	24.6086	1.05423
100171242	TGCAGCTGCCAACTTCGATCTGTATAATGCTCGGAGAAAAGAGAAAGGTGCGGCCACTGTGGTGCAGGC		0	0	999		0	0	999	0.893333	0.432836	0.490978	29.7125	27.6987	1.33393
100193083	TGCAGTGAAAACTACTGCACTAATATGCAACGGTTATCGCGTTAGGTGCTCAGGGAGCAAGAGAACTGT		0	0	999		0	0	999	0.893333	0.567164	0.490978	81.2615	56.4198	1.53158
100170290	TGCAGAACCATCACTAAAACCATATTGTTTGAAACTGAACTATTCTGTATAGAATTACTCTTAGTTCAT		0	0	999		0	0	999	0.94	0.432624	0.490921	14.1342	7.8404	2.10896
100209578	TGCAGATTGGACTCCAATAGAGGCCAAGCCGACCCATGGGCTCGACCCAAAAGATGTCAGCGAGATCGG		0	0	999		0	0	999	0.94	0.567376	0.490921	184.667	89.1175	1.97729
100000501	TGCAGGATATTAAGAGCCACTCCAATTTTTGAAACTCCTACTGTGTTTCCCTTGCCCCTACTTTCGACT		0	0	999		0	0	999	0.963333	0.432526	0.490895	7.36301	4.90719	1.71194
100023607	TGCAGAGGATAAAGATCACCAGGTATGGAGGTAACTGAAGACGCAACTGATATCGCACAACAGACCTCG		0	0	999		0	0	999	0.986667	0.432432	0.490869	17.331	16.7264	1.21037
100023912	TGCAGCACCAGGTAATGTAGCACTTCTCTTACATTCATCTCTGTCTCTCTGAGTGGAGGGTGGGAATGG		0	0	999		0	0	999	0.91	0.567766	0.490816	11.5508	7.08401	1.7503
100189931	TGCAGCGATTCCCCTTTGGGATGCTCGAAAGGCCAACTCATTGGCACGATCAATCTCCTCATGGTGAAG		0	0	999		0	0	999	0.933333	0.567857	0.490791	36.2602	23.3893	1.92584
100024040	TGCAGCCACTTCAATCAACAATGTAATCAACTTAGGGGCTAAACCCAATCGCAAAACCGACTCGACTCG		0	0	999		0	0	999	0.956667	0.432056	0.490767	26.9793	16.1217	1.59406
100186225	TGCAGTCAGTGGAATGATAGAGATATGTAAATAATAGAACCACAAGCCACGCCAGCCCCCGTCACCAAA		0	0	999		0	0	999	0.98	0.568027	0.490745	31.9722	29.4985	1.26247
100060197	TGCAGAACTGAAACAAAAATGTGATAATGCTAGAAACAGCCAAAATTATAAACAAGCGAGATCGGAAGA		0	0	999		0	0	999	0.95	0.431579	0.490637	318.425	144.072	2.40249
100154671	TGCAGCTTCCTAATGAATACTTCATGCCCAAAACAAGGCATCATCTCAAAACATCCTTCTCAGACTTGC		0	0	999		0	0	999	0.95	0.431579	0.490637	18.7862	10.0462	2.21248
100213082	TGCAGAGAGTGTTGGGTTCTTCCAAGTGGTGAACCATGGCATCTCAACCCAACTGCTAGAGAGTCTCAA		0	0	999		0	0	999	0.92	0.568841	0.490522	181.765	104.426	1.78204
100000901	TGCAGCTGCTATGGTTTCGGCCCAAGAAGCCCCGGCTCCTGCGAGATCGGAAGAGCGGTTCAGCAGGAA		0	0	999		0	0	999	0.943333	0.568905	0.490504	44	30.9062	1.37709
100185432	TGCAGACATGAAGGGTGTAATGGTGGAGGTGACGACCTTTTTGCACTGGCTTCCGCGTTAGAAGCTTTA		0	0	999		0	0	999	0.943333	0.568905	0.490504	13.4185	11.9553	1.24977
100000788	TGCAGTTTTTCGAAAAGGGTGTGTAAACAGGTCTTTGGGTTTCAGAATTACTAGAAGCACTGATTATAC		0	0	999		0	0	999	0.966667	0.431034	0.490488	24.6875	14.5375	1.73776
100154558	TGCAGCTCTGAATTCTTGAGAATCGAGTCTGGTTTTCCTACTTTGATTGCGAGAGAGGTCTCTGTTCTG		0	0	999		0	0	999	0.966667	0.431034	0.490488	6.24823	5.67957	1.27636
100155828	TGCAGACATCACCGCCTCAGAACTGTGTCCCTTCTTTAAACGCCCTCTTTCCTTGAAAAATCTAGCTTT		0	0	999		0	0	999	0.966667	0.568966	0.490488	13.7647	12.554	1.29284
100170242	TGCAGAAACGATTTTTCCATATTATAATTGCATGTAATAATATAGCTTATCCTTGTTTAAGTTCCTTTT		0	0	999		0	0	999	0.966667	0.431034	0.490488	15.6736	14.2394	1.25397
100182408	TGCAGCCATGGCAGTTTCGCCCATTTGAGTAGTGAGCAGTTTAAGCTCGGCCAAAATGCGAGATCGGAA		0	0	999		0	0	999	0.966667	0.431034	0.490488	209.625	96.3616	2.24953
100190262	TGCAGTCTTATAAGAGATCCGGGATTTTATCTCTCAGCCCAACAAACTTTTCTCCAGCACATTGATAGG		0	0	999		0	0	999	0.966667	0.568966	0.490488	13.3723	12.2218	1.22543
100123066	TGCAGTTTCAGAACTTATGCCTCGTTTCACACTGACACACATGTTCATAATATTTTCAGGTTGAGGTGG		0	0	999		0	0	999	0.89	0.430712	0.490398	54.2812	40.1508	1.62075
100133288	TGCAGAGAGAGAGAGAGAGAGAGAGAGAGAGAGATGGCGAGATCGGAAGAGCGGTTCAGCAGGAATGCC		0	0	999		0	0	999	0.936667	0.569395	0.490369	70.8906	60.8288	1.15003
100189615	TGCAGACCTGCACTCGTGTCGATACTCCATACTCGAGACGAGAGAGAGAGAGAGGGGTCATCACGGAAA		0	0	999		0	0	999	0.936667	0.430605	0.490369	77.7075	44.1864	1.82072
100001556	TGCAGCTTCTGCTCCTCCTTCAGCTTTGCTTCTAGCTGAAACTTTGTGTTTTATCACCATCCCTAATCG		0	0	999		0	0	999	0.96	0.430556	0.490355	6.35616	4.92789	1.42276
100180765	TGCAGTTACACTATTACCTTTGATCTTCGAGAGGCTCTGTGAGTGTGAGAGCAAACCGGTCGATTTATA		0	0	999		0	0	999	0.96	0.430556	0.490355	33.4527	24.0412	1.92144
100195450	TGCAGTGGTCAAGGCCTCAGGCTTTTGCCAAGTCGTCATGGTTTGTTTGGGGATTTGCGTATACGATAT		0	0	999		0	0	999	0.96	0.569444	0.490355	91.4193	50.9632	2.04477
100212359	TGCAGAACATGCTGGACGGCTCCGACTAGTCAGAGAAGTCCTTCAGCGAGATCGGAAGAGCGGTTCAGC		0	0	999		0	0	999	0.883333	0.430189	0.490253	227.08	152.313	1.42869
100171492	TGCAGGCGAGCGAGCGAGCTAGAGAGAGAGAGAGCGACGCAGAAGCACATTCCTGAGATTTGCTCATCT		0	0	999		0	0	999	0.93	0.430108	0.49023	8.83562	7.09237	1.39768
100185640	TGCAGATCTCCAATTCAGTAAGCTTGTTTAAAGATCAAGACTGGTAGGTATGAAATATAGCAAGAGAGG		0	0	999		0	0	999	0.93	0.569892	0.49023	7.48387	7.58197	1.21945
100028688	TGCAGCATCAGACCCAGCCCCTTGTGGCAGAAATAGGTGAGGTTGCAACCAATGACCTTTTCCCTATAT		0	0	999		0	0	999	0.953333	0.43007	0.49022	59.4965	39.318	1.71077
100120486	TGCAGCTGGAGTAGTTTGACCTCAAGCCCCCCTGTATTCACGCCAGAAGAAATCATGGCGACCTCCTCT		0	0	999		0	0	999	0.953333	0.43007	0.49022	9.11972	5.64749	1.65355
100153488	TGCAGAAGGTTGCCTGGTAAGATTCCTTGGTGTGACCATCCTCGGTTCCACAAAATCTCCTTCCCCCCT		0	0	999		0	0	999	0.953333	0.43007	0.49022	6.8662	4.10467	1.78083
100160906	TGCAGCTCTTGGATTCAGAGTTTATCCGTTTCCAAATGCTTCCCATTAGCGAGATCGGAAGAGCGGTTC		0	0	999		0	0	999	0.953333	0.56993	0.49022	321.286	147.487	2.10143
100201064	TGCAGTGAAGATCCAATAGTTGGGAGGGTCTGACATGCACCCCGGTCATTGGATGTTCACTATCGCTCA		0	0	999		0	0	999	0.953333	0.43007	0.49022	36.4043	33.1938	1.16096
100214861	TGCAGTCGACGGTAAGTACAAAAAGAGTAATGTTGTTAGTGTTGGATCCACCCACTTTTGCTTCTGCTT		0	0	999		0	0	999	0.9	0.57037	0.490096	285.643	238.356	1.24017
100028233	TGCAGGGAACCTTGTTTAGATTTTTTTTTAGCACGCAATATCATCATTTTCATTAGCCCTTTTTTTCCC		0	0	999		0	0	999	0.923333	0.570397	0.490088	13.8737	12.673	1.18697
100133282	TGCAGACTCAAATTCTTCTTCTTCTTCAACTTGTGGCGAGATCGGAAGAGCGGTTCAGCAGGAATGCCG		0	0	999		0	0	999	0.923333	0.570397	0.490088	169.897	96.5973	1.78766
100180778	TGCAGTTGGAAGCATTGCAATTCCATCTATATTAAAGCATGCCGATATTATTGGTTGGGAAGCGAGATC		0	0	999		0	0	999	0.923333	0.429603	0.490088	164.879	81.562	2.06367
100000838	TGCAGATATCATTGGCCACCAGGGCTGCTGCCTTGCGAGATCGGAAGAGCGGTTCAGCAGGAATGCCGA		0	0	999		0	0	999	0.946667	0.570423	0.490081	58.8333	44.0773	1.27655
100002122	TGCAGTGGTACGGTAGCAGTGGCGAGATCGGAAGAGCGGTTCAGCAGGAATGCCGAGACCGATCTCGTA		0	0	999		0	0	999	0.946667	0.429577	0.490081	66.3197	45.1368	1.36912
100120789	TGCAGGGAAAGTGCAGCCATTCTGTCCAGGGTTCAATCCTTCCTCCGGCGATTTTTAGGGTTATTTTTT		0	0	999		0	0	999	0.946667	0.429577	0.490081	27.8639	23.407	1.37871
100154245	TGCAGCAGCCGCAGCTGCCGCCGCCATATGATCCCTATTACCACCATTACCAACAGCAATTCCAGCAGC		0	0	999		0	0	999	0.946667	0.429577	0.490081	8.21127	4.12623	1.9434
100207913	TGCAGCTTCCATCCCAGGATATTTATGAAAGACTACAAGGAGGTTCGAATAGGAAGCACGTTGCTGCTC		0	0	999		0	0	999	0.97	0.570447	0.490075	92.538	77.1312	1.37069
100189526	TGCAGCAATTTCGCTGCATCTCTTGTAGATTTTCTCATCTTCTTCCTCTTCTTCTTTGCTTTTGAGTAC		0	0	999		0	0	999	0.993333	0.42953	0.490068	5.14894	4.48312	1.2535
100000843	TGCAGATCTGAAGCCTTGCGAGATCGGAAGAGCGGTTCAGCAGGAATGCCGAGACCGATCTCGTATGCC		0	0	999		0	0	999	0.893333	0.570896	0.489948	50.799	45.6555	1.1165
100153421	TGCAGAACGTCACTATTCGAATAGTCCACCTGACAGAATCGTCAAAACGTCAAATATAAGAAACAGTAG		0	0	999		0	0	999	0.916667	0.570909	0.489944	9.30612	5.37741	1.88749
100000499	TGCAGGAGTTTTGCCTTTGGCACGGGTTTTTCATTTCGTTTCTGCGTACGGTTAAAAAAGCCTAAAAGC		0	0	999		0	0	999	0.94	0.570922	0.48994	66.3883	30.9355	2.22261
100000567	TGCAGGGTATGTTGATGGTTCATAGGGAGGCAGAGCTAGCAAGCCCTGGGATCAAATTGAACATCTTTT		0	0	999		0	0	999	0.94	0.429078	0.48994	17.9205	11.9411	1.86235
100024203	TGCAGCTAGAGGCAGCACATGATAGGGAGAAGGAGTTACTTCAAGAAGTTACAGAGTTGCAGCGAGATC		0	0	999		0	0	999	0.94	0.570922	0.48994	107.318	47.7037	2.12056
100024376	TGCAGGAAACCTTTAAACAGGAACAACTTCAATATAGAAAAACTTAAATAAACTAAGATCAGATGTGCT		0	0	999		0	0	999	0.94	0.429078	0.48994	11.9932	8.69801	1.46711
100119562	TGCAGAGAATGATCCCCCTCTCATCCTTTTCCAATCCAAAGATATAAGGTTTCAGCCACATGCGTGGTC		0	0	999		0	0	999	0.94	0.429078	0.48994	38.9539	23.3605	1.60247
100193908	TGCAGCTCGTCCTCTGGTTGCGGGAGATGTCAAGGTCTCGGAGTGAAGCGAGATCGGAAGAGCGGTTCA		0	0	999		0	0	999	0.963333	0.429066	0.489937	359.294	136.226	2.5745
100030825	TGCAGGTGGTCTGGTCTGGTCTGGTCTGGTCTGGTCAGACCTTTTAATGGGAATATATAGATAAAATAA		0	0	999		0	0	999	0.933333	0.428571	0.489796	6.38462	4.5403	1.56738
100153813	TGCAGAGGCTTCTCTGTTCATAGAGAGAGAGAGAGAGATTATTATTGTTATTAAAGATGGGAGAGGGGA		0	0	999		0	0	999	0.886667	0.428571	0.489796	21.5093	16.6909	1.2797
100171142	TGCAGCGGACGCCGTGCCATAAAGAGTTGAAGGCATCGATTGATGTCTAGTTGCTAACGAGGTTGCCAT		0	0	999		0	0	999	0.863333	0.571429	0.489796	14.6049	10.8926	1.3693
100205992	TGCAGAATTATATCTCAACTCAAGTAATACAGAGCGAGATCGGAAGAGCGGTTCAGCAGGAATGCCGAG		0	0	999		0	0	999	0.933333	0.428571	0.489796	463.799	307.794	1.4775
100001511	TGCAGCACTTAGGATGAACAATGTCAAGCTCAGGTGGTCATTGACCTATTTGGGTCCATCAGCTAGTTA		0	0	999		0	0	999	0.95	0.42807	0.489652	6.4507	5.04288	1.40463
100180004	TGCAGCGTTGAAAGAGTTTTCTCACCCTACTTCACAAGATAAGGACAAGCATCTACTGTTGCAATGTTG		0	0	999		0	0	999	0.95	0.42807	0.489652	26.4604	13.7575	1.9397
100185725	TGCAGCACCATCATTGGCTTCCTCCGCCGACGGCTACCGATTCACGTCGAACCCTCTATCAAGCGAGAT		0	0	999		0	0	999	0.95	0.42807	0.489652	181.243	86.9877	1.93469
100198162	TGCAGAAGATGGTGATGGCGAACTCCTTTAATCATGAGATTCAGCACATCAATAATCGAAACAGAAGCT		0	0	999		0	0	999	0.95	0.57193	0.489652	137.692	86.4658	1.81925
100000289	TGCAGCAATTATTGAGAAGAACTCCTGCAATGAAGAAAAACCCAAATTGAAATCTCTATTTATAACCAA		0	0	999		0	0	999	0.926667	0.571942	0.489649	25.6973	17.5599	1.61368
100023086	TGCAGCCTGCTTTTAAGAACCGGACCATGCCGACCACCACTCTTAGAATTGACAAACACAACCATTGGC		0	0	999		0	0	999	0.926667	0.571942	0.489649	158.793	75.2887	2.234
100061047	TGCAGCATGCTGCTCCTAAGTATTTACTAATGCGAGATCGGAAGAGCGGTTCAGCAGGAATGCCGAGAC		0	0	999		0	0	999	0.926667	0.428058	0.489649	202.94	112.723	1.74813
100186038	TGCAGGAGCTGGTGACCAATGACCTCCATGGAAGAAGAGAAGTTGCCGGAGAGTCGCCGGCCACGGATG		0	0	999		0	0	999	0.926667	0.571942	0.489649	20.4497	12.2645	1.88895
100192702	TGCAGCAACTGACCTGTTGTTGGCTTATGCTGGTAGTTGTTCTTGGAAAGAGAGCCCCTCAAAGTGAAG		0	0	999		0	0	999	0.926667	0.571942	0.489649	21.4523	14.8496	1.73074
100153645	TGCAGACGTCGACATGTGTACAATGCCAAATGAGTGGTCCAGATTCGTCCACCATTGATACAACCCTAA		0	0	999		0	0	999	0.903333	0.571956	0.489645	6.04569	3.84641	1.67601
100000189	TGCAGAGGGTCAGTTGCATCAGACACCAATTCCACCAAATGTGATCAAACCCACAGTAATTTTCTCAGC		0	0	999		0	0	999	0.966667	0.427586	0.489512	32.5874	21.3582	1.73986
100171563	TGCAGGGCTAATGTGACTGATGTGACCAATATTAAGGGCATTCTAGGAATATTTTCTTATTTATCTGTC		0	0	999		0	0	999	0.966667	0.427586	0.489512	8.91971	7.30569	1.35931
100201912	TGCAGCTTGTAGCTAGCTCTGATCTTTCTACAACTTTGTTCTAAAGTGGCATAGCAGATGAAGCCGCGA		0	0	999		0	0	999	0.966667	0.572414	0.489512	37.4346	23.4021	1.48842
100000696	TGCAGTGGAAAATTTGTGCCTTATTCAGACACTAGTGAGTGAATACTGAATAGTGATGTTCATTAGTTT		0	0	999		0	0	999	0.943333	0.427562	0.489505	5.96552	4.20084	1.56032
100024407	TGCAGGAAGTTTATTCTCATAGTTGGTCATTCTTGAAGCCATTTGTATGCTATTTATACTCTCATTCAG		0	0	999		0	0	999	0.943333	0.427562	0.489505	65.4583	30.9583	2.21732
100024562	TGCAGGCTCAACAAATATCTTCACTTATCACTTCAAATAACAGAAATCCCACATTGGGCCGAACCCTTG		0	0	999		0	0	999	0.943333	0.572438	0.489505	71.3005	51.0555	1.56196
100122221	TGCAGTGGATGATTCAGCCAAAGACGTAGAACCCGAACCAGAATCCTCCACACTGCCTGTATCTAGGAT		0	0	999		0	0	999	0.943333	0.572438	0.489505	11.2667	9.64874	1.27052
100155786	TGCAGAAACAAGAACAGATAGTAATGATTTTGAAAGAGGGGGAAAAAGTCAAATTTAACACTCAAAATA		0	0	999		0	0	999	0.943333	0.572438	0.489505	6.06736	4.24516	1.58323
100171125	TGCAGCCTTATTTGGAATATTTGGGTCGTGCATTGGAACTGGGTCTTTCGTCAACAACAGTTTTGCCTT		0	0	999		0	0	999	0.943333	0.427562	0.489505	5.56291	3.74268	1.561
100000140	TGCAGACTTGAACTCTTTTCATTTATTTCCTGTAGGATGGACTGTTCAAGGTCTTCGCATGTAAGCACT		0	0	999		0	0	999	0.96	0.427083	0.489366	39.7042	21.7145	2.1169
100121075	TGCAGTAAATTCTTTGATTAGGTAGTTCCATGAGAAGGAAGAGAGACGATGTTTGATGATTTCTTTCGA		0	0	999		0	0	999	0.96	0.572917	0.489366	132.351	68.219	2.12523
100172911	TGCAGGGAGGGGATTGTGCCGAGAGTTTCAAGGAGTTCCATGCCAACAACATTCGTGACACCTTCCGTA	FR621415 WZOAFSAA Fagus sylvatica cDNA clone WZ0AFSAA43YD18FM1, mRNA sequence.	373	10	2.77e-17		0	0	999	0.96	0.427083	0.489366	165.356	65.3085	2.67145
100214459	TGCAGTGGCAGTAAAACAAACCCTTCGATCAGAATGGCTCGCTCTCTTTCGAACGCAAATCTTCTACCA		0	0	999		0	0	999	0.96	0.427083	0.489366	95.1338	38.3393	2.64156
100120581	TGCAGGAAAGACCAAGCCAAGGGTAGCACCAAGGTAAAGAGGGTATAACAAAAAATACATAAATTTGAA		0	0	999		0	0	999	0.936667	0.427046	0.489356	25.7895	19.7156	1.5155
100133897	TGCAGGCCTCACTTTTTGGGGCGGAGTACCGAGTTACCTCTAAGCCAACTGCGAGATCGGAAGAGCGGT		0	0	999		0	0	999	0.936667	0.427046	0.489356	45.0596	27.266	1.57736
100181145	TGCAGAGAGAGAGAGAGAGAGAGAGAGAGAGAGAGAGAGAGAGAGAGAGTATTACATGAAGAGAAAGAA		0	0	999		0	0	999	0.936667	0.427046	0.489356	9.38667	8.02063	1.2375
100172393	TGCAGGTTTTCCTTCCGATCAGCGGTGTTATGGAAGAAGATAAGAGTTGAATGAAAAAAAAAAGAGGGT		0	0	999		0	0	999	0.913333	0.572993	0.489344	16.7143	11.6707	1.62375
100180210	TGCAGGACATTATTAGGATCTTCTAAATTTATTCGAAGGGTATGCAAAGCATCACCTGGAGAAACAAAT		0	0	999		0	0	999	0.82	0.573171	0.489292	99.7678	91.4922	1.21402
100000036	TGCAGAAACATAATTTTTTTCTACTAATTAGAAACCCCTAGAACTTATCCAATTTTATGGTTCAAGCCT		0	0	999		0	0	999	1	0.573333	0.489244	11.6383	11.9977	1.06722
100000483	TGCAGGAGAAAATTAAGAAATAAGGCATGTGAGTTTCTAAAGTAAGGTAGTATTGATTCCTAAATTAAG		0	0	999		0	0	999	1	0.573333	0.489244	9.03825	9.61975	1.04418
100180199	TGCAGGAAGAAGACTACATCTCCTAGGTTTCGCTTATGGACATTTCCCGTCCTTGTGCATGGACCATTC		0	0	999		0	0	999	1	0.573333	0.489244	33.1124	35.328	1.02384
100156787	TGCAGAAGAGCTATCAACAAAGGAATTGGTGTGGATAACATGCATTATCTGAATGATGGTCTGTGGAAG	LH__Ea0014F22.f LH_Ea Solanum habrochaites cDNA, mRNA sequence.	329	10	1.29e-15		0	0	999	0.976667	0.573379	0.489231	152.87	159.466	1.13664
100001354	TGCAGGAAAACTACTACTGGCTGGATAGAATTTTGCGAGATCGGAAGAGCGGTTCAGCAGGAATGCCGA		0	0	999		0	0	999	0.953333	0.426573	0.489217	202.801	94.0499	1.98843
100119137	TGCAGTTCAGGTACGTATCTTTCTGGAGCAAGGGTGTCTCCAATTGCCACACCTTGATATATCCAAGCT		0	0	999		0	0	999	0.953333	0.573427	0.489217	171.323	113.079	1.75399
100172030	TGCAGTTATTTTTCTTTTGCTTCGTTAATTATGTTCTGTCTCATGAACGAGGAAACTGATTCAGGAAAG		0	0	999		0	0	999	0.953333	0.426573	0.489217	62.0972	35.4977	1.95167
100180676	TGCAGTGTAGAAATCCAAGTTTTCAACCAACAATGTGAGGAGATTCCATGTTTCAGCTTCAGAAGAGTC		0	0	999		0	0	999	0.953333	0.426573	0.489217	53.6067	30.886	2.06531
100195290	TGCAGCGGCGGTTGAGAATGAGACAATGAGGGAAGGTTAATGGAGGGGCTGAACGACTCTCACATTGGA		0	0	999		0	0	999	0.953333	0.573427	0.489217	34.8466	25.6117	1.53339
100205220	TGCAGTGATTGCGGTGATCCGATGAGCACCGGATTTCAGATGACCGAGAAGACCTCGGGGTACGTGCAC		0	0	999		0	0	999	0.953333	0.426573	0.489217	74.3333	52.6499	1.81327
100213079	TGCAGAGAGTGTTGGGTTCTTCCAAGTGGTGAACCATGGTGTCTCAACCCAACTGCTTGAGATTCTCAA		0	0	999		0	0	999	0.953333	0.573427	0.489217	213.378	93.6115	2.35683
100026071	TGCAGTTCTGTCCTGTGGCTGTTTTTGTTCTTAAAATCTGATTTTGATATATTAGAACTCATCAATTGG		0	0	999		0	0	999	0.93	0.426523	0.489202	8.88194	6.0052	1.59069
100027680	TGCAGATTCAAATGTGATCAGAAGAAACACCTATTAGCAAGTCTCTCAGAGACATTGATAGATACATGG		0	0	999		0	0	999	0.93	0.573477	0.489202	29.4031	19.5279	1.83655
100119693	TGCAGAGGGTGAAAATATTGATTCTATTAGAAGGTTGAGAATTCAAGGTCAAAAGTCTAATGCATGGTA		0	0	999		0	0	999	0.93	0.573477	0.489202	73.4264	50.988	1.54952
100195372	TGCAGGGAACCTTGTTTAGATTTTTTTTTTTTTTTTAGCACGCAATATCATCATTTTCATTAGCCCTTT		0	0	999		0	0	999	0.993333	0.573826	0.4891	8.57065	8.32136	1.11471
100154545	TGCAGCTCCTTCTGCATCTTCTCAGACCTGAAAAGAAAGATCTACCTAATTTAGTGCCTTTTTCTTCTT		0	0	999		0	0	999	0.97	0.426117	0.489083	13.1884	10.1721	1.40758
100000962	TGCAGTTCACAAACTCCACACCACTCCACGGTTCTGCGAGATCGGAAGAGCGGTTCAGCAGGAATGCCG		0	0	999		0	0	999	0.946667	0.426056	0.489065	66.4143	42.8731	1.52548
100180910	TGCAGATGCAAAAAACAAAGAAGCATATGCTACTGGAGGTACTGTAGGGGCAGTGTGTGTGAAAGGGTT		0	0	999		0	0	999	0.946667	0.573944	0.489065	83.6198	43.4043	2.16419
100192756	TGCAGCCATGGACTTATTCAAGAATCATGATCTCTCTTTCTGTGACCGTGCCATTAACGATTGCCTTAC		0	0	999		0	0	999	0.946667	0.426056	0.489065	8.62238	5.59946	1.70113
100204472	TGCAGTCCAAAACACGACAAGATACTCTTGAAAAATCCATTTTTAATTCGTCTTATTTGTCCATCTCTT		0	0	999		0	0	999	0.946667	0.573944	0.489065	209.737	144.407	1.61848
100000462	TGCAGGAAATAAAAAAATATTGAAATTTACGTTCTTAATTGATGAAGAACATTTGAAAAACAAAAATGG		0	0	999		0	0	999	0.923333	0.425993	0.489046	11.2065	7.52947	1.87655
100120597	TGCAGGAATGGAAGTTGTTAGGCGAAAGAAGGATAAGCAAATTGCTAAGGATCATACTCGGCGGTCTGA		0	0	999		0	0	999	0.923333	0.574007	0.489046	9.75648	5.43809	1.83893
100172337	TGCAGCTTCATCGCCTGGTACCTGTGGATTGCTTGTAATGACCTTCTATTTGGCAGAGAGGACTGGTCA		0	0	999		0	0	999	0.963333	0.425606	0.488931	184.531	115.696	1.80882
100201383	TGCAGAGGGAGGTGATCAACTCGAAATGGGCATTTTTGATGCGAGATCGGAAGAGCGGTTCAGCAGGAA		0	0	999		0	0	999	0.963333	0.425606	0.488931	394.724	184.969	1.95481
100026079	TGCAGTTGGAATGCAATTATCTAGGAACACCAAAGCAACCATATGGAAAATGGGTTGTCTCGATTTGCG		0	0	999		0	0	999	0.94	0.574468	0.488909	120.106	56.0802	2.08707
100060873	TGCAGTGGACAGGGGAATATACAGACTTGGAAGTTAACAAGGATAGACAACGACGCGAGATCGGAAGAG		0	0	999		0	0	999	0.94	0.574468	0.488909	181.419	84.141	2.0634
100214457	TGCAGTGGCAGTAAAACAAACCCTTCGATCAGAATGGCTCGCTCTCCTTCGAACGCAAATCTTCTATCA		0	0	999		0	0	999	0.94	0.574468	0.488909	106.463	54.5706	1.89782
100060555	TGCAGTACTCGCCAAGAATACCTCGAATATGATTACATTATGACCTTCGCGAGATCGGAAGAGCGGTTC		0	0	999		0	0	999	0.916667	0.574545	0.488886	102.677	51.2432	1.92884
100122231	TGCAGTGGGGGGAGCCTCATGCACTGGGTACTCCCTTTTTTTATTCCTTCATTGTGCACAAGAACTAAA		0	0	999		0	0	999	0.916667	0.574545	0.488886	11.6974	8.87554	1.47567
100155196	TGCAGTAAACATCAATTTTCATGATGGCACCATTTTGGAGGAAATTGATACATTAAAAGGGTCAGATTA		0	0	999		0	0	999	0.916667	0.425455	0.488886	6.8141	4.08845	1.90749
100153868	TGCAGAGTTTCCCCTTGTTTCAGATTTTTCCGAAGTGCTGGTGGTAACTAGCCTTTATCAAAGCACCTG		0	0	999		0	0	999	0.98	0.42517	0.488801	9.6383	9.50646	1.11245
100000065	TGCAGAACTTTTTTTAATAGAATCAGTGCATGTGACACAGATGCAGTCTTGTATGATATTAAATCAGAA		0	0	999		0	0	999	0.956667	0.425087	0.488776	21.2057	15.2332	1.57431
100000227	TGCAGATCATGTATGTGAACTTGGATTTATCCACTTATTCATTGTATTTTTTTGATAATAAGCAAAAGC		0	0	999		0	0	999	0.956667	0.425087	0.488776	9.44681	7.03328	1.52266
100153745	TGCAGAGCCACATTGCCTCCACAGGTGTTCACCACCGACCACGAGGTCAAAAAATTAAAGGGCCTCGAG		0	0	999		0	0	999	0.956667	0.425087	0.488776	7.00676	4.86368	1.57333
100190062	TGCAGGAGTAGGAGATGGAGAGGAAGCAGGCTCCAGAGCTGGTGCTGGCGAAGGCGATTTCCCGAATAT		0	0	999		0	0	999	0.956667	0.425087	0.488776	14.2098	10.5266	1.51816
100001037	TGCAGAGAGCTCGGAGGGAGGGGGGACCTGCTTAACCAGTCATTCACTGTCTTTGATTCTCAAGACAAA		0	0	999		0	0	999	0.933333	0.575	0.48875	5.01546	3.46927	1.39913
100153546	TGCAGAATGGGCGAATCAGTCTGCATGACTCTCACTTCCAACCGTCCTCCATTGCTTTATCCGGGAGCG		0	0	999		0	0	999	0.933333	0.575	0.48875	100.132	61.7878	1.90133
100170700	TGCAGATAAGCTGAGTTGTCATTGACCTGTCCACGGTATCTCTTCTCCTCGAGGGAAATTGACTTCATA		0	0	999		0	0	999	0.933333	0.425	0.48875	10.4737	7.59063	1.52902
100027279	TGCAGTTAAAGATGAGGGGAGGAGTAAAAATTAAAAAAAAAGGTTCCGAGATTTTTCATGAAAAACAAA		0	0	999		0	0	999	0.973333	0.575342	0.488647	28.9239	20.0313	1.5985
100000776	TGCAGTTTCCTTCTTCGGCTTTTGAGAATGGCAAACACGTTGAAGGTTGCACCTGCTCTGGTCACTGAA		0	0	999		0	0	999	0.95	0.575439	0.488618	14.1979	14.2073	1.22425
100179862	TGCAGCATTTGCCAATGGAGTGAGATTTCCCGATTGAATCAGTTTCAACAATTGTTGATATTGCTCGGA		0	0	999		0	0	999	0.95	0.424561	0.488618	50.0621	32.8707	1.96365
100193068	TGCAGTCCAGCCTCCAGGTCCAGAGGTCCTCTGGGGCGTAGCCAGTGCAGATTTAGGGAGGGTCATATC		0	0	999		0	0	999	0.95	0.575439	0.488618	47.1497	29.1265	1.94783
100213862	TGCAGCATTGGCTGTTCCTGTTCAACTAACTTAATGCATGGATTGGTGATAGGAGTTCGTTTGCCTTTT		0	0	999		0	0	999	0.926667	0.57554	0.488588	5.06566	4.50148	1.34884
100001133	TGCAGCGGCGACCTGAAGCGTAGCTGCGACCCGAAGAGTATCTGCGACCTCTGCTGTTCGTAGTCTGAG		0	0	999		0	0	999	0.99	0.424242	0.488522	20.4074	18.5988	1.12436
100204532	TGCAGTCTCAAACTAGCAGGAGAGGTGGGACGGTAGGATGAGACTTTAGAAAGCGTGCGGGGCGAGATC		0	0	999		0	0	999	0.88	0.575758	0.488522	106.429	72.7874	1.42142
100001978	TGCAGGTGATACCAGCCTTGCACCAGGCATTCCAGGATGTTGTTGCAAACCTAATCACGGATAGGAAAA		0	0	999		0	0	999	0.966667	0.424138	0.48849	27.0876	19.8852	1.58903
100024661	TGCAGGGGCAAGGGGGGGAGGATTGACAAGAGTGGTGACGTCCTGGACGTCATCCCCGGTCTGTGTGGT		0	0	999		0	0	999	0.943333	0.575972	0.488457	13.3545	10.5833	1.40721
100026878	TGCAGGAGTGCCAATCAACCGAGTGTAGTATTGGTTGGCCTGATCCGAAGAGCAAACCTTGCGAGATCG		0	0	999		0	0	999	0.943333	0.424028	0.488457	138	77.4868	1.69107
100180568	TGCAGTCGCAGCGACAACAAAGGGAAGCATTGCCGACAATACCTGAGAAGGATCGCTCTTAACCTGCTT		0	0	999		0	0	999	0.943333	0.575972	0.488457	11.6198	7.84394	1.52584
100180720	TGCAGTTATTGGACTGGGTCCCATGTTATTCAACCTAGCCACAGAAACAGGAAAAGTGCAAGCCAATTT		0	0	999		0	0	999	0.943333	0.575972	0.488457	11.6952	8.91062	1.54628
100199479	TGCAGTCCTCTAAAAGTCCTGTTATTTCTTTCTTTCCAAGTTGTTCATGTGAAAGCTAGGAACACAAAG		0	0	999		0	0	999	0.943333	0.575972	0.488457	359.815	223.837	1.69959
100120154	TGCAGCATTCACCTGATACTTTTTTTATATTAGTTTGCTTTAGATAGATGGATTTAGGCTAGATACTTT		0	0	999		0	0	999	0.92	0.576087	0.488422	10.3316	8.16156	1.44999
100154076	TGCAGATTTAAATTAAAGTCACCGTCCCGTCTTCCCTTCCCTTCCTTCTACGGGACCCACTCGGCCGTT		0	0	999		0	0	999	0.92	0.423913	0.488422	37.2222	24.5293	1.49911
100155172	TGCAGGTTCTGTTGGCTACTCCGTAGTCCGTAGTCCGTAGAGCTCTGTACGCTGTACTTGTGGGTCGTG		0	0	999		0	0	999	0.983333	0.576271	0.488365	38.5326	33.4576	1.27031
100000198	TGCAGAGTCTAGGGAGGGGTTACAATTATGCTGCCTTACCTTGTTGCTTTGCAGAGAGGTTGTTTCCTC		0	0	999		0	0	999	0.96	0.423611	0.488329	9.15493	7.12296	1.43459
100001663	TGCAGTTCCTTATGCTGTTGAAACGGTGAGGGAAATTGTGGGAAAGGTTCCTGTATTTGGAATTTGCAT		0	0	999		0	0	999	0.96	0.423611	0.488329	26.7801	23.9716	1.2902
100024384	TGCAGGAAATTCATCTTCTCCAACTTCAGATTGTTGTAGATCTCTTGGGTCTCTTCTTAACACTAGCAT		0	0	999		0	0	999	0.96	0.423611	0.488329	5.19718	3.50098	1.49731
100024456	TGCAGGAGAGAGGAACTGGGACTTCCAATGCTACAATTTACTCGTCACTTTATCCATCAATTCATGGCA		0	0	999		0	0	999	0.96	0.423611	0.488329	5.83916	4.90989	1.36664
100026565	TGCAGCACTAGTGGGGCACATCAGTCCAAAGTGAACAGAAGGTTTCAAAGGAGTAGAAGTTATGCAACT		0	0	999		0	0	999	0.96	0.423611	0.488329	6.14388	5.16569	1.29807
100027851	TGCAGCCCCAGGAACAATGCGGCTGTCCCTGCACATTGCCTGAGGCAGAGAAATGTATTATCAAATGAT		0	0	999		0	0	999	0.96	0.423611	0.488329	8.61538	6.59617	1.54845
100155444	TGCAGTGAATTTAGACATGGCATTAAGTGGCCATTAGTATGTATTTTACTAAGGTGCATTTGGGATGAC		0	0	999		0	0	999	0.96	0.423611	0.488329	9.57746	8.86942	1.21562
100209896	TGCAGCCCCGATCTTGTTTGGCCTGGATTGATGTCATTTTGTGCCACTGGTGAGGAGTTATTTCCATGT		0	0	999		0	0	999	0.936667	0.423488	0.488292	211.617	131.005	1.85182
100000816	TGCAGACTCAAATTCTTCTTCAACTTGTGGCGAGATCGGAAGAGCGGTTCAGCAGGAATGCCGAGACCG		0	0	999		0	0	999	0.913333	0.576642	0.488252	175.677	85.5541	2.00296
100185644	TGCAGATCTGATGCTAATGGTAACCATATTAATTATTAATTAAAGTGAAAAAAAAAAAGGTTCAGAACT		0	0	999		0	0	999	0.913333	0.423358	0.488252	14.5229	12.2991	1.33663
100002145	TGCAGTCCTGGAAGGAGTTAAGCCACTCTTCGTTACAAAAGCTTCGATCAAGAGCTGCTAAAACATTTC		0	0	999		0	0	999	1	0.423333	0.488244	6.80451	6.80276	1.14072
100023310	TGCAGAAGTATAAGGTTTAGTGGACACAGGAGCAAGTGACACAGTGTGTGGGAAAGCTGATGTATATTT		0	0	999		0	0	999	0.953333	0.576923	0.488166	9.16578	6.81531	1.51392
100025330	TGCAGAAACACAAGCTTTATCGATTCAGAATATTGTTGAAGGTATAAAATACCCTTTATGGGTCCAATC		0	0	999		0	0	999	0.953333	0.576923	0.488166	18.0928	13.7901	1.58152
100201360	TGCAGTGGTCCGGCAGAGATTGTAACTTGTAAAGATGGTGCGAGATCGGAAGAGCGGTTCAGCAGGAAT		0	0	999		0	0	999	0.953333	0.423077	0.488166	480.799	222.821	2.0779
100119445	TGCAGACAATTTTCACATCCTGACCCATAGCTTTTGACAAAATTTATTATTGAGAAGTTGGGATACGAT		0	0	999		0	0	999	0.97	0.57732	0.488043	7.89189	6.62748	1.35696
100121907	TGCAGCCGAGCACCTTTTACGTTTGGTTAGTTCCTTTACTTGAAGCTTGACCGTCAATAGAGGAGAAAG		0	0	999		0	0	999	0.97	0.57732	0.488043	69.4894	40.5534	1.82466
100179526	TGCAGAGCTCAGAGTCGGGCACCGCTCTTAATTTGATGGTTGATCGAAGTCCGAAGAGGGACGGGTCAG		0	0	999		0	0	999	0.97	0.57732	0.488043	74.5532	52.3124	1.82883
100180106	TGCAGCTTAATTATTTGAGGAATCTAGATGATGGGCCTTGGCTCACAGTTCTCAGATGTGCCACAATCT		0	0	999		0	0	999	0.97	0.42268	0.488043	41.375	21.015	2.30344
100196860	TGCAGCCAATGGATATGCCTCCGAGCTACATAAACTCAACTCCTGGGACTTCAGTTCGAGTTTGGAAAT		0	0	999		0	0	999	0.97	0.42268	0.488043	10.2774	7.3611	1.3728
100001245	TGCAGTCACCATTTTGATTTCAATTTTCAGACACATACTGCCAATTTTACTGGATAACCCATTTTCTCT		0	0	999		0	0	999	0.946667	0.422535	0.487998	10.6414	8.09314	1.56366
100001447	TGCAGAATGTTGGTGCCTCAACCGAAATGGGTATGGATATATCGTGGCTATTAATTTGGGAGTACTTTA		0	0	999		0	0	999	0.946667	0.577465	0.487998	10.0052	9.8378	1.19976
100023884	TGCAGCAATAACGCACTCATCGTTTCCGGAAAGAAAGCTCACTGCATCGACAGTGAAAAATTCGACCAA		0	0	999		0	0	999	0.946667	0.577465	0.487998	44.6191	23.028	2.17552
100024988	TGCAGTCCCTGGGTGAACGCCCCGACCATGAGGCCGTCGATCTCGCGAAGGCCAAGATCTCCGAAATCG		0	0	999		0	0	999	0.946667	0.577465	0.487998	70.3385	38.3211	2.12504
100027752	TGCAGCACCTTTGTTTAATTGCTTATGCTTAAAGGGAAGACACATATTCCCCACAAAACCATTTGGGAA		0	0	999		0	0	999	0.946667	0.422535	0.487998	57.4286	40.8805	1.64982
100028144	TGCAGGCATAGGAAAAGAATGAATAGGTTATACCTTGAATACCTCATATATAATCTGAAACTCTCATTG		0	0	999		0	0	999	0.946667	0.577465	0.487998	42.75	37.0201	1.31156
100170524	TGCAGAGAATGTAGACTCGTTCAAAACTAGATTCGAAATCGCCCTTTAATAAAAACTACCTTCTATCCT		0	0	999		0	0	999	0.946667	0.422535	0.487998	49.9021	22.1559	2.56761
100171874	TGCAGTCTGCAATGCTTATGCTTCCCTGCTTTGCAAGAATATAATGTCTTGGGTGTCAAGACAGTAAAG		0	0	999		0	0	999	0.946667	0.422535	0.487998	14.8414	7.53262	2.15272
100121025	TGCAGGTTGAGCTACTGGGTAGGGTCCAGAGACGAGAATTGGATGGTTTATTCTAAATATGGTAGGTAA		0	0	999		0	0	999	0.923333	0.577617	0.487951	6.27083	5.04145	1.33967
100133446	TGCAGGCTGTGTGCTGCCCCGCTGCACACTGTGCGAGATCGGAAGAGCGGTTCAGCAGGAATGCCGAGA		0	0	999		0	0	999	0.923333	0.577617	0.487951	203.45	113.106	1.78657
100161323	TGCAGGTATGAACATTTGGCTAAAAGCGAGATCGGAAGAGCGGTTCAGCAGGAATGCCGAGACCGATCT		0	0	999		0	0	999	0.923333	0.422383	0.487951	385.647	254.526	1.57082
100186387	TGCAGTTCGGATCAGGAGGGTCATGTAATGAAAATCCTGGGAGAGAGGGGACCCATTTGTCACCCCAAA		0	0	999		0	0	999	0.923333	0.422383	0.487951	20.7351	18.0333	1.22377
100024271	TGCAGCTGATGATCATACAATAAGGACCCAACTCTATGGTCTTATTTGTAAGTACTTTGTACCTAATAT		0	0	999		0	0	999	0.9	0.577778	0.487901	5.80729	3.66705	1.72422
100060744	TGCAGCCGGTGCAACCCCATCTTCCTTGCGAGATCGGAAGAGCGGTTCAGCAGGAATGCCGAGACCGAT		0	0	999		0	0	999	0.963333	0.422145	0.487877	94.3957	62.8525	1.53234
100155174	TGCAGGTTGATGACGATGCTTCCCTTCCCTTTGTTATTAAAACCCTTTTAATTTCACTTTCCCATTTTA		0	0	999		0	0	999	0.963333	0.422145	0.487877	133.978	62.2764	2.18145
100156773	TGCAGTTAAGGTGCCAAGAGATAGGTTTCTTGCAGAAAAAAATTCAGTCATGAGATATGAATGTACTCT		0	0	999		0	0	999	0.963333	0.422145	0.487877	45.6966	24.1451	1.77249
100001388	TGCAGAGTAGAAGAAGAAGAAGAAGAGGGAAGAAAGAGAGACAATGAAGACTAAACGATTAAGATAAGA		0	0	999		0	0	999	0.94	0.578014	0.487828	58.5657	41.8601	1.65855
100001605	TGCAGGTTTGTTACAGAATTTGATGCAAAGGAGACTTAAGAAGTGAAAATATCATATAAAATTGCATAG		0	0	999		0	0	999	0.94	0.421986	0.487828	11.4545	8.45285	1.65527
100153565	TGCAGAATTGGAGGAATCAAGTTTCAAAATGTTCTCAGCAGCTCGTGTTCCGATCTCCAGATTCCCATG		0	0	999		0	0	999	0.94	0.421986	0.487828	21.8803	14.8459	1.7069
100193091	TGCAGTGAACTTCGGGGTACACACCCCAAGCCGCTGGATGCTCAATGCAATGTTGCAACGGCTACAGAG		0	0	999		0	0	999	0.94	0.578014	0.487828	6.18135	5.40037	1.36547
100154747	TGCAGGAAGGAGAGAGAATATAGTAGGAGGGCCGGGGAGGATGTGAAGGGTAATTGGGGGGGTTTTTGA		0	0	999		0	0	999	0.956667	0.578397	0.487708	7.54787	6.65829	1.25411
100155700	TGCAGTTTCACTCCAACCAAATTCCAATTTTCCAATTTAAGTTTCCACCTCATCTATAATGTTCAATAC		0	0	999		0	0	999	0.956667	0.578397	0.487708	6.4086	5.98876	1.22505
100170571	TGCAGAGCATTGATTGGATGAGAGCTACGACATAAGGCCATGCTGTGAACTGTGTAACTCAGTGAAGGT		0	0	999		0	0	999	0.956667	0.421603	0.487708	22.731	14.5243	1.83369
100201137	TGCAGGGATTAACATGGATGGGTGTTCCCTTGGGGAATCCAAGTAGAGTGGGGGGAGGTGGGATTTTTA		0	0	999		0	0	999	0.956667	0.421603	0.487708	176.594	108.554	1.84739
100133704	TGCAGGGGAGCTTGATGGGGGGCGAGATCGGAAGAGCGGTTCAGCAGGAATGCCGAGACCGATCTCGTA		0	0	999		0	0	999	0.87	0.578544	0.487662	182.291	149.392	1.18396
100000564	TGCAGGGTAAACTAATAATAACAAGTGCATTTAGAAGCCTACCCCCTACAGACGCTTTTTCATACCCCT		0	0	999		0	0	999	0.933333	0.421429	0.487653	16.42	11.6191	1.86545
100000934	TGCAGTAACTGCACCAATGACCTAGAGAGCTACTGCCCTAAGGTGATGCTCACCTACGGCGAGATCGGA		0	0	999		0	0	999	0.933333	0.578571	0.487653	34.7979	23.8587	1.43273
100001798	TGCAGAGCCTACTGGAATGTGAATTTAACCCTTGAGTCGGATCTCTAAAACCTCAAGAGATCGTTGAAC		0	0	999		0	0	999	0.933333	0.421429	0.487653	8.86667	6.06813	1.80295
100028625	TGCAGTTTTTAGATCATTGAAATTGTCATTGGAGCTTCTCATGTAGTTTATCTGTCGACCAAGGGGAGC		0	0	999		0	0	999	0.933333	0.578571	0.487653	60.8442	35.0017	1.98798
100171172	TGCAGCTACGCCAGACTTGCTTCCTTAAACCGACCAGGTTCCACTCTTTCTCTCTTCTTAGCCCAGGGC		0	0	999		0	0	999	0.933333	0.421429	0.487653	33.411	21.7185	1.74563
100185892	TGCAGCTCTCACATCACCCATTCCCCACCTAAACCCCCTTTTGCAAACCCTCCCCTCCCCAGCCCTGAC		0	0	999		0	0	999	0.933333	0.578571	0.487653	17.8462	8.71526	2.09666
100170360	TGCAGAATAAGCTCTGTTGGTGAATAACAAACCACAGTATCCCTGGTTCCTGAATCTGGAAGTGACGCA		0	0	999		0	0	999	0.973333	0.421233	0.487591	5.68613	4.10581	1.46406
100027252	TGCAGTGGTGGAGATTTGTGTGCAGGGTGGTGCAGCAGTGACTGAACAGTATAAATCAACAATGAGATT		0	0	999		0	0	999	0.926667	0.420863	0.487475	11.5664	8.83854	1.41754
100180770	TGCAGTTGCCAATACTACGACGTGTCCACGTTGCAGATGTTTGAATCGATTGGATCGGGCACTCCACGT		0	0	999		0	0	999	0.926667	0.420863	0.487475	9.28477	6.52187	1.69577
100215021	TGCAGGGTTGCAAGGGGGTAGAGACCTCCAACCGATTTTCTTTTTTTTTTTTTATTCGTTTATATTGAG		0	0	999		0	0	999	0.926667	0.579137	0.487475	15.8438	10.9662	1.6099
100024451	TGCAGGAGAAGAAGCAATACTGAAACCAGCTCCAATTGGGTTATCAATAAAAAGAAGCCCAAATTGACG		0	0	999		0	0	999	0.966667	0.42069	0.48742	165.257	85.7264	2.04911
100024553	TGCAGGCGAGCGAGCGAGCGAGCGAGCGAGCTAGCTAGAGAGAGAGAGAGAGCGACGCAGAAGCACATT		0	0	999		0	0	999	0.903333	0.579336	0.487412	6.975	5.22249	1.50872
100174568	TGCAGGGAGTCAACATTAAAAAGAGAATCCATTTTTAAGGCGAGATCGGAAGAGCGGTTCAGCAGGAAT		0	0	999		0	0	999	0.903333	0.579336	0.487412	361.938	207.856	1.70569
100211159	TGCAGCTGTGGTTCGGCAAATTGCCAATGGGTTAAGTGCGAGATCGGAAGAGCGGTTCAGCAGGAATGC		0	0	999		0	0	999	0.903333	0.579336	0.487412	396.387	259.531	1.47869
100023173	TGCAGAAAGGAGACGATATTGGAGAGCTCGTCGCAGCAATAAGAGGCTCCAAGCTTTCAATCGCTGTCT		0	0	999		0	0	999	0.943333	0.579505	0.487358	16.4249	11.3186	1.68339
100195545	TGCAGGCCACTCACAAACCAATCTCTCTACCTGCATGCCCCTTGGCCTCTTATGGCTTGGACTACAAGA		0	0	999		0	0	999	0.943333	0.420495	0.487358	27.0338	17.2017	1.76749
100197051	TGCAGTTTCCTAATCACACTAAAGAAATACAGATAAATTGGCTGTTGCAATCATCGGTTTTGTAATAGG		0	0	999		0	0	999	0.943333	0.420495	0.487358	62.5411	47.8213	1.67254
100197374	TGCAGACCTGATCTGCCTTTTTTCTCTTCAACAATGAAGGCATGGAGGGATTATTGTGGCGAGATCGGA		0	0	999		0	0	999	0.943333	0.579505	0.487358	109.641	72.4439	1.57225
100198823	TGCAGTAGCAGCAGTACTGCACCCTATGCATTATTAGATTGGGGCGAGATCGGAAGAGCGGTTCAGCAG		0	0	999		0	0	999	0.943333	0.420495	0.487358	223.889	105.767	1.94698
100207938	TGCAGCGTTTCAGGTAGCTGATCAGAATAGACACCAAAGCAACAAGATGTCAGAACATGCAAAAATCAC		0	0	999		0	0	999	0.943333	0.420495	0.487358	311.538	132.077	2.43819
100215020	TGCAGGGTTGCAAGGGGGTAGAGACCTCCAACCGATTTTCTTTTTTTTTTTTATTCGTTTATATTGAGC		0	0	999		0	0	999	0.943333	0.579505	0.487358	9.14737	7.47975	1.33604
100000078	TGCAGAAGATGCTCATTAACTGAGTCACCCCCTTTCTGTAAGTGGGAGAGACGATCTTTGAGATCCATC		0	0	999		0	0	999	0.92	0.57971	0.487293	53.72	32.569	1.9758
100000548	TGCAGGGCAACTTCCATGAAAAGATTCACCAAAGGTCGATCTCCAGAAAAAAAGAACCCTTTCACCAAA		0	0	999		0	0	999	0.92	0.57971	0.487293	7.5	5.9039	1.43103
100023953	TGCAGCAGCTAAGAAATCTTACTCTATAGAATTGCTGAACATGGATCCCAGAGATTTGATCACATGACA		0	0	999		0	0	999	0.92	0.57971	0.487293	11.5714	8.24126	1.60497
100180732	TGCAGTTCATCCTACAAGAGCCTTCCCTGGAGATGCAAATGGGGTTCTTAATGTTTCTGAGCGAGATCG		0	0	999		0	0	999	0.856667	0.579767	0.487275	271.207	195.031	1.37682
100002053	TGCAGTTGTTACATCGGTGCAGTGAGCATCCAACCACTGAAAGCATCTAGGCACACACATTTAGGCTAC		0	0	999		0	0	999	1	0.42	0.4872	6.81343	6.96169	1.13561
100215027	TGCAGGGTTGCAAGGGGGTAGAGACCTCCAACCGATTTTTTTTTTTTTTTTTTTTTTTTTTTTTTTTGG		0	0	999		0	0	999	1	0.42	0.4872	5.71324	5.16764	1.16955
100120755	TGCAGGCTAAATGGAAGAGCCTACTGGAAGTTTTCCAGCCCTCGGCTGGGCCTGTTTAATGAATCTTAA		0	0	999		0	0	999	0.976667	0.419795	0.487134	67.3723	35.7906	1.94015
100212453	TGCAGGCACGATTTTATTGAAATGAGTGCCGGGACTAGCGTCTGAAACACCATGGAGTGCCTCCGACGC		0	0	999		0	0	999	0.976667	0.419795	0.487134	145.279	98.5563	1.61381
100026653	TGCAGCCCATGTAAAGAAATTGTATTTTGAAATCCCTTCCATTTTCCTCCTAATACCTTCATTTGAGAA		0	0	999		0	0	999	0.93	0.419355	0.486993	79.7329	63.6344	1.4467
100171590	TGCAGGGTAACATTTTGAGTGCCCAATGAATTACCAAGTCATCAAGCAGAACTTCACAGTCAACCACTA		0	0	999		0	0	999	0.93	0.580645	0.486993	34.641	25.5641	1.66442
100120102	TGCAGCAGCTGGTATCTTGATTTACATGTCCCTTGTGGATCTACTTGCTGCTGATTTTATGAACCCCAA		0	0	999		0	0	999	0.97	0.419244	0.486957	8.29412	6.17528	1.46203
100180870	TGCAGACTGAAGGCGAGTAGGAGACTCTGGAATTACGGAAGCAGAGAAAAAAAAAGAACTATATCTACA		0	0	999		0	0	999	0.97	0.419244	0.486957	131.757	74.1838	1.87474
100174421	TGCAGAAATTCTGAGCAAAAATAGTTCTAGTATTGGCTGTGCGAGATCGGAAGAGCGGTTCAGCAGGAA		0	0	999		0	0	999	0.866667	0.580769	0.486953	116.223	79.0941	1.40629
100027346	TGCAGTTTCATCTTCTGACTCATCTTCATAACTGTCATCTGAAGTGCTGCTATGGTGTTTGGAAATAAG		0	0	999		0	0	999	0.906667	0.580882	0.486916	24.4721	17.6907	1.51149
100181438	TGCAGTTACTTACAATGCTAAGCAATGACTTAGGGACTTGGGGTGGTCAACTTTTCCTGTTGTGGACTA		0	0	999		0	0	999	0.906667	0.580882	0.486916	44.4051	35.2734	1.37906
100205654	TGCAGGGTCCTGAGTTCGCAACTATTGTCAATACTGTAACATCCAAGAAAGTGGCTGCTTGATTATTCG		0	0	999		0	0	999	0.906667	0.580882	0.486916	147.884	87.2298	1.68338
100000354	TGCAGCCATGGACAATATATCCTTTTTTTTGTTTGTTTTCTCCCCTTCATTTTTATGTCTATCCCTTGT		0	0	999		0	0	999	0.946667	0.419014	0.486883	6.96503	3.95501	1.82909
100023833	TGCAGATTGTCCGGGAGCCGAACAACTCCCATCTTCATGGAATAAATCAGAGATAATCTCTCGGTGCTT		0	0	999		0	0	999	0.946667	0.419014	0.486883	7.41667	5.33919	1.56005
100155551	TGCAGTGGTGCGTCGAGTGGATCATCTTGGTCAGTGTGCCTCTGTGGAACCGCACTCGTGCCAGTACGC		0	0	999		0	0	999	0.946667	0.580986	0.486883	51.4192	26.5499	2.22296
100170616	TGCAGAGGATTTGGTCAACTAAAAGAGTCAACGATCCGAAATTCCAGATCCCCAGTTTGAGTCCGATTT		0	0	999		0	0	999	0.986667	0.581081	0.486852	25.7725	23.3632	1.18992
100156333	TGCAGAAGAATTTGTGACAATGCGGTCTGCAACAAGGCGTGTGGCGGGAGCTCTCAAACCAAAGACAAA		0	0	999		0	0	999	0.963333	0.418685	0.486776	22.7021	20.9009	1.24114
100190492	TGCAGTGTTTTCTCCATTTATCTTTCTCTGACAGTTCTTTTTTCCCCCTCCCGGTAAACCTCTTTCACT		0	0	999		0	0	999	0.963333	0.418685	0.486776	8.39007	5.95345	1.53973
100023540	TGCAGAGAGTGGCTCAAGTGAAGACTCCAACAAGAGAGCTAGGAATGAAGTTGCAAAAACCAAGATGTC		0	0	999		0	0	999	0.9	0.581481	0.486722	6.56853	5.03103	1.55098
100023232	TGCAGAACCATGATAGGGAGCAGTCCAAGCTTTAGTTGTTGTGCTTCTACATTGGGGGTGGCGGAACCA		0	0	999		0	0	999	0.94	0.58156	0.486696	37.9637	20.5021	2.09864
100170179	TGCAGAAAAACCATTACCCGTTTTGCACTGGGCAACAATAAAAGAACCAGCCGGGTCTCGTATAATCAC		0	0	999		0	0	999	0.94	0.41844	0.486696	19.527	13.208	1.70379
100000892	TGCAGCGGTTTAGCTCTGCGAGATCGGAAGAGCGGTTCAGCAGGAATGCCGAGACCGATCTCGTATGCC		0	0	999		0	0	999	0.98	0.418367	0.486672	26.7197	22.0637	1.17462
100186416	TGCAGTTGAGGTTGTTAATTACTTAACCCTCTTCCACAGAATTCCATAATAAATAGGGAAAATTTTTGG		0	0	999		0	0	999	0.98	0.581633	0.486672	20.0105	18.4056	1.18642
100133815	TGCAGCAGGGTGAGTTTTCTCTTTTATATATGGAATGATGTTTCACAGGGCGAGATCGGAAGAGCGGTT		0	0	999		0	0	999	0.916667	0.418182	0.486612	80.2013	53.7877	1.49746
100155425	TGCAGTCTTTTCCATTGAATGTCTTAATTGTTAGGGTTAGCTCCTTCAAAATAAATCATGGGGTCCAAT		0	0	999		0	0	999	0.916667	0.581818	0.486612	5.73367	4.5495	1.38574
100000297	TGCAGCACATCATGTCTACAAGAACCAAAGCCATGAACAAAGATGATCTTATACTTTGCCGTATCTCTT		0	0	999		0	0	999	0.956667	0.581882	0.486591	9.81771	9.70304	1.22732
100001398	TGCAGTCCTCATGCTCTTCCTCTTCTTCCATTCCAAAGGTTTCGAAGACTGCATGGCAAACAATTTGGA		0	0	999		0	0	999	0.956667	0.418118	0.486591	32.5655	23.9003	1.64567
100156232	TGCAGTGGTGGGAATCTCATGCATTAGGTATCGCTCAAGCAGGTCTAACTTCTTACTATACAGTACACA		0	0	999		0	0	999	0.956667	0.418118	0.486591	67.1439	45.2487	1.70438
100195449	TGCAGAGGTCGAGGCCTCAGGCTTTTGCCAAGTCGTCATAGTTTGTTTGTGGATTTGCGTATACGATAT		0	0	999		0	0	999	0.956667	0.418118	0.486591	107.486	59.7855	2.15056
100198314	TGCAGGAAGTAGTTAAGAACCTTGGACAGAACAATGTGATGGTGATATTAGACAACCATGTAAGCAAAC		0	0	999		0	0	999	0.956667	0.418118	0.486591	25.6808	18.5187	1.59476
100199776	TGCAGTAAAGAAAGTCTGAACAGAGGTGAGGGAATAGAGCTTCTTGTGTCCTGACAGGTTTTGAGATGA		0	0	999		0	0	999	0.956667	0.581882	0.486591	36.9948	30.1008	1.41464
100000265	TGCAGATTTCAGTCCAGATTTGGATATAGATTTAGTTTCCTTTTTGGGTCTTCTGGCCATCTCAGCAGC		0	0	999		0	0	999	0.933333	0.417857	0.486505	57.9527	32.0928	1.92649
100000300	TGCAGCACCACCACCAGCAACGCCACCTCTCTGACTATGAAAGGTTGTTAAGGTAAGAAAAGGGAACCA		0	0	999		0	0	999	0.933333	0.417857	0.486505	6.17007	3.96477	1.63948
100192995	TGCAGGTAAAACAGTGGTCAGATAGTCTTAGAACAGTTACAACACTATTAACCATTTATCTTGATAGTA		0	0	999		0	0	999	0.933333	0.582143	0.486505	9.79798	7.60646	1.47542
100180785	TGCAGTTTAAGATCTTCCGATTTTCTTTGAATTGGCGGAATTGGGATTTAGCTTCTGAGTCTTGAGCTT		0	0	999		0	0	999	0.973333	0.417808	0.486489	20.9015	17.4273	1.32902
100024234	TGCAGCTCCTATGGATACAACGTGCAATCTCAAACATAGAGGTCAACCTTTTCGTAAGTGAACCATTTG		0	0	999		0	0	999	0.95	0.582456	0.486402	8.82323	7.73971	1.29887
100123182	TGCAGAGAAGCAGAGATTCCTGGTTTTATCGTTAAGTTTTGAATCGCAGGGGAGGAGGTAAGGATTGCT		0	0	999		0	0	999	0.95	0.417544	0.486402	11.331	7.43869	1.79686
100180666	TGCAGTGGTGGCTTTCTTCATATTATGTTCCACAAGCTGATCAAACCGAGTCACATTGAAGAGGCTCTG		0	0	999		0	0	999	0.95	0.582456	0.486402	56.2613	33.7343	2.07214
100155759	TGCAGTTTTGATTGATTGGACGACATGGGAAGGACAATTCATCTTTCTCCGTTCCCTTCTTATGTGGAT		0	0	999		0	0	999	0.99	0.582492	0.48639	36.266	39.1605	1.10135
100001695	TGCAGCGTTCAAGTCTCAGAGCGAGATCGGAAGAGCGGTTCAGCAGGAATGCCGAGACCGATCTCGTAT		0	0	999		0	0	999	0.926667	0.417266	0.48631	208.438	102.55	1.90363
100023088	TGCAGGACCCGTTAGACATGGTTTGGGTGCCCCTAATGTTTTTTTCTCATTGATTCACTACTAGAGGAT		0	0	999		0	0	999	0.926667	0.417266	0.48631	129.941	80.7192	1.83149
100196991	TGCAGTATGTGATTCTTGGAATGAGTAGAGATGGTCTAAGGGTCGCAATTGAGTCCTGTAATTAGTGCA		0	0	999		0	0	999	0.926667	0.417266	0.48631	8.57333	5.25401	1.86148
100000176	TGCAGAGCGATGTAGCCATGGTGGAATGTATATTCTATTTACTTTACTGAATCACATGAAATTTGGCCC		0	0	999		0	0	999	0.966667	0.417241	0.486302	27.4196	22.9086	1.29759
100002042	TGCAGTTATGAATTCCCTGTTTTTTTGGTATGTAAAATGATGTTCATACTTCATACTTGAAATCTTTCG		0	0	999		0	0	999	0.943333	0.416961	0.486209	28.9861	14.4823	1.98672
100002072	TGCAGAAGGAAAGCCCTTCCCATAGCAGCCTCTCCGAGGCGAGATCGGAAGAGCGGTTCAGCAGGAATG		0	0	999		0	0	999	0.943333	0.416961	0.486209	80.9726	40.3778	1.82125
100024240	TGCAGCTCGGCCGGACAGTTGGTATTCAGGTCGTCAACACAACCTGCGTACTGACACGAGCCGGTGCCA		0	0	999		0	0	999	0.943333	0.583039	0.486209	15.4293	9.15452	1.82483
100000027	TGCAGAAAAAGCAACTGGATGGGATCAATGAACTGGAAGAGTATGAAGAGTTTGAAGTAACGGTTCCTC		0	0	999		0	0	999	0.96	0.583333	0.486111	10.7447	9.3119	1.29643
100196796	TGCAGAGGCAATGGACGGCGACGTGGAGCGACTCGTAGCGACCAGCAGCAACTCGCGGTGATCTTCCAC		0	0	999		0	0	999	0.96	0.416667	0.486111	51.4558	30.6137	1.93363
100170726	TGCAGATATGCAGGAAATACATGATCTTGGCAATAAGACAAATGAAGGGTTTATGAACCATAGACACTT		0	0	999		0	0	999	0.976667	0.416382	0.486016	47.1778	39.3879	1.63035
100000664	TGCAGTCACTGCTGAATCAAAATTTTCTGAACTTGGAGCTGATTCTCTTGATACGGTACCCAATTTCTA		0	0	999		0	0	999	0.936667	0.41637	0.486012	7.07042	4.17006	1.89314
100024121	TGCAGCCTTCATTCGATCAGGTGACCTCATGTTTGAAATGTCAACCAATTGAACAACAGACTCAATCAC		0	0	999		0	0	999	0.953333	0.583916	0.485916	13.3938	10.7852	1.47643
100122171	TGCAGTCGCATGTTAGATCCTCTTGGGCTCTCAAGGAGGATTTGGGACTCAAGGTTGAAGGCCAGTTTT		0	0	999		0	0	999	0.953333	0.416084	0.485916	14	10.6771	1.6016
100189750	TGCAGACTGAGATTTAGTTTGCCTCTCTGATCACTGTGACCCAGAGGCAAGCTAATGTCATGTCTCACC		0	0	999		0	0	999	0.953333	0.583916	0.485916	16.4315	14.2199	1.36368
100210451	TGCAGCTTTAATGTGTAGACGCCACGAAGAGTAATTCTCAGCCGTTCGATGGATTTTCACCGGGTGTCA		0	0	999		0	0	999	0.953333	0.416084	0.485916	144.465	84.3046	2.08048
100001554	TGCAGCTTAGCCAACTATATTGTATCTGTTGAACGGATAAAACAATTCATGCACATACCATCAGAACCT		0	0	999		0	0	999	0.913333	0.416058	0.485908	6.7483	4.90293	1.51422
100025968	TGCAGTAGCAAATTTCGGAAAATATAATGCTCGAGGCTTCCAGCTTAGAACCTGGGCTTAAAATTTTCA		0	0	999		0	0	999	0.913333	0.416058	0.485908	10.0946	8.51734	1.29177
100122053	TGCAGGGCCCTGAGTTTGCAACTATTGTCAACTCTGTAACGTCCAAGAAAGTTGCTGCTTGATCGCTCC		0	0	999		0	0	999	0.913333	0.416058	0.485908	173	108.061	1.6637
100000005	TGCAGGTTAGTGCTTGAATCACTGATGATTCTAATTCTGTATTGTATTACCTTCCAATGCAATTGCGAG		0	0	999		0	0	999	0.93	0.415771	0.485811	167.609	97.0954	1.95526
100024274	TGCAGCTGATTGGATTATATTAAAACTATATGATTTATTTATTTCTGTAGGTGATAAGTTCTTCTACAG		0	0	999		0	0	999	0.93	0.584229	0.485811	14.5641	8.34203	1.78905
100024500	TGCAGGATCTGAGGAGGGGCATATGTAGGCAGACAGCAGACTTAACCCTCACTTTTTGTTCAGAGACAG		0	0	999		0	0	999	0.93	0.415771	0.485811	24.9034	20.2288	1.3385
100120676	TGCAGGATATAAATTAATATTGAGTTAATATGAAAGCAGACAAGTCAAGGACATATCATGACTATAAAG		0	0	999		0	0	999	0.93	0.584229	0.485811	153.525	100.275	1.8001
100171003	TGCAGCCAAACTCTCTCTGTGCCGTGTCGTGTTGCTTGCTCACCCGTTTTCTTCCGGCCATAGTTCAGA		0	0	999		0	0	999	0.93	0.584229	0.485811	8.5	5.38659	1.76665
100205102	TGCAGCAGAAAAGGAAAAAAATAGGGAAGAAAGTAATAAGAAAACAGTGACCAAGGAAGGCGAGATCGG		0	0	999		0	0	999	0.93	0.584229	0.485811	205.218	152.713	1.46072
100000641	TGCAGTAGATTGTGACACAACATACTACTTGCACTACTAACATGAAATAAGAAATGTAGATCTTCCTCA		0	0	999		0	0	999	0.946667	0.415493	0.485717	12.7092	8.45727	1.66233
100000699	TGCAGTGGACGTGGGTCAGAATGCGTTTGGCGGATTTTGGGCCAAACCCAATAAAATTAGTTTTTATGG		0	0	999		0	0	999	0.946667	0.584507	0.485717	18.4213	10.3065	1.97585
100025461	TGCAGAGCACGACACGTGAATAATTTTAAAACCAACGCATCGTGGACAACTTTAAGACCAACACAGGGA		0	0	999		0	0	999	0.946667	0.415493	0.485717	9.73793	7.16892	1.51078
100186061	TGCAGGCCCTTGCAGTTATGGGTTTTGGGTTTGACAAAAAAAAAAAAAAGGGATTTACAAAGAAGAAGA		0	0	999		0	0	999	0.963333	0.415225	0.485626	5.12879	3.22726	1.60286
100196744	TGCAGAAGCTCAGATAATCAGATTTTCCATTTTTTTTTTTTAAAACAAACATTTCATTGAGGAAGGTAG		0	0	999		0	0	999	0.923333	0.584838	0.485605	9.24365	6.43764	1.63624
100172809	TGCAGCACAAATATCTTTCAATCCATCAAATAGGGTTTGTTTGGTCAATCTCATTTTGTTCTTTCTCCT		0	0	999		0	0	999	0.98	0.585034	0.485538	27.9579	27.8395	1.23474
100025318	TGCAGAAAAGAATGAAAAGAATCACCATCTTACACCTACTTGCAAAATTTCTGTATACTATAATTTGTG		0	0	999		0	0	999	0.94	0.414894	0.485514	176.715	112.043	1.9396
100179517	TGCAGAGCGACGGCTTTAGAGTCTGATTTGTAATGGAAAAGTGGCATTTTAGTAGTTTAAAAACCAACA		0	0	999		0	0	999	0.94	0.414894	0.485514	14.6783	9.6372	1.78887
100209542	TGCAGGAGCGAGAGAGACAAGAGTATAATTTTTTTACTACAAGGTCTGAGCCGATTGAGAAAGTGGCTG		0	0	999		0	0	999	0.94	0.414894	0.485514	120.903	81.3143	1.81093
100000704	TGCAGTGGTGGGTATCAATTGACAGATTACCATCTGCTGTGTGCTGTGAAGGATGGGTCTCTTACGTGA		0	0	999		0	0	999	0.956667	0.414634	0.485425	26.9716	16.9157	1.79785
100027268	TGCAGTGTTCACAGAGTGACTTGGTAGAACTTCTGAGTAAGTTGGCAGTGTTTGGGAAGGTATGGCAGT		0	0	999		0	0	999	0.956667	0.414634	0.485425	9.38194	6.65102	1.71262
100155416	TGCAGTCTTGCTTTGTTGCATGATCGATATAGTTCAGCTGAAGATTCAGCTGAGGAGACAAAAAAGGAG		0	0	999		0	0	999	0.956667	0.414634	0.485425	111.096	71.272	1.7159
100155814	TGCAGAAGCTTCTCAATTGAACCAGGTAAGTTTTTTCTTAATTTTTCATTTTAGCTTTTTCATAATCCT		0	0	999		0	0	999	0.956667	0.585366	0.485425	9.6776	7.47454	1.45314
100190295	TGCAGTGAGTGGTGAGGTACATTGAGCATCCCTTGTCAGCTGTTGAATGTTCATTGCACCTCACCGCTC		0	0	999		0	0	999	0.956667	0.585366	0.485425	129.515	95.314	1.50582
100120865	TGCAGGGGAGATCTTGCTCTGACTGTGTACTTGCGTGTAACAAAAAGTTCTATTATTATTTTTTATTAA		0	0	999		0	0	999	0.916667	0.414545	0.485395	24.2192	25.4877	1.09664
100123519	TGCAGGCTTTTCTTAGCGTGTCTGGTGTCTGCACTCTGGACCCTGGACACAGGACACAGGACCCAGGAA		0	0	999		0	0	999	0.973333	0.414384	0.48534	16.5801	13.3759	1.42095
100197130	TGCAGATGGATATATATATTAGTTGGAACAAGCTTAAAATTGAAGCTTTCCAACAATACTGAGCGAGAT		0	0	999		0	0	999	0.973333	0.414384	0.48534	273.681	260.976	1.30501
100023520	TGCAGAGACTGTTGGGTTCTTACAAGTGGTGAACCATGGCGTCCCAACCCAGCTGCTTGAGCGTCTCAA		0	0	999		0	0	999	0.933333	0.585714	0.485306	19.9899	14.8454	1.61505
100156145	TGCAGGTCAACCCGACTTTGTTTGGTCTTCCTATTGGAAACCAAATGACTTGCAGCCCACTTAGAGAAG		0	0	999		0	0	999	0.933333	0.414286	0.485306	9.91781	8.28558	1.33188
100170759	TGCAGATGCTCCTCTCTTCGACTACCGGTTCCAGTGATCGATTCGGAGTCTGAAACCCTATAAATTTTA		0	0	999		0	0	999	0.933333	0.585714	0.485306	6.78238	4.27237	1.70515
100186780	TGCAGGAAATAGAGGTGAGGTGGACACCAGCTCTGGACATCAACTTCCACGTCAGCTGTGGAGAGTAGG		0	0	999		0	0	999	0.933333	0.585714	0.485306	102.877	46.1378	2.34854
100211557	TGCAGGTAGGGTGCAAGTCAACATGGGAAGCGAGATCGGAAGAGCGGTTCAGCAGGAATGCCGAGACCG		0	0	999		0	0	999	0.933333	0.585714	0.485306	423.778	225.309	1.76038
100000322	TGCAGCAGCTCATGCTAATGGCGTGTCCGGTGTTTAAACTGTTGTATTTTTTGGGAAAGCCTGCCACTT		0	0	999		0	0	999	0.95	0.414035	0.48522	15.9078	14.3408	1.13921
100000539	TGCAGGGAGCAGCAATTCTGAGACAAGCAAGGGTTCGGGTCTGAAAGCCGTGTTAAAAGCCAGAGAGCG		0	0	999		0	0	999	0.95	0.414035	0.48522	20.7762	12.5489	2.08316
100000554	TGCAGGGGAACTCGAACTAGAGACCTAAGCCTAAGAACTACTTCAACGAGACAAGTAAAAACCACTAGG		0	0	999		0	0	999	0.95	0.414035	0.48522	17.911	14.5738	1.51412
100179912	TGCAGCCGTCCCCCAGCCATGACCGTCCTAAACCAGTAAATAATGTCTGTATCTTGTTTCTTACGGCTT		0	0	999		0	0	999	0.95	0.414035	0.48522	8.25342	4.85377	1.61206
100133410	TGCAGGAAATCCACAATTAAAAACAGGAGGCGAGATCGGAAGAGCGGTTCAGCAGGAATGCCGAGACCG		0	0	999		0	0	999	0.91	0.413919	0.48518	293.882	189.493	1.54766
100000511	TGCAGGCAAAAAATGGCTTATATTGTTTGCACTATATTTTCCATTTGCAGTTGGTTGATATTCAAACAT		0	0	999		0	0	999	0.966667	0.413793	0.485137	10.0714	6.8459	1.72674
100000523	TGCAGGCCTGCACTGAATTATCAGCCATTCAGATGGGCAGAGCAATTCATGGGTTAGTCAACAAGCGTG		0	0	999		0	0	999	0.966667	0.413793	0.485137	6.86131	5.4668	1.40388
100190035	TGCAGGAAAGCCCCTTCTTCTTTTGACATTAAACCTCAAAAAACCAGAGAATTGCATCCGTTCACACAC		0	0	999		0	0	999	0.966667	0.413793	0.485137	49.5775	31.1392	1.87959
100023179	TGCAGAAAGTTAGGGTGCACCGGCATCGAGCGGCAAGTTATCCGGGAACACCACCGCATACCGCTCACT		0	0	999		0	0	999	0.926667	0.586331	0.485094	82.7487	55.8	1.66167
100000154	TGCAGAGAATGTATCTCTTCCATAGACCAAAGCCCATTGCTCTCTCTCTTGAAACAAATCCTTCAACCA		0	0	999		0	0	999	0.943333	0.413428	0.48501	7.38095	5.88013	1.39871
100000459	TGCAGCTTTTTCAATTCTCCAGTTTCTTGGGTTGCAACAGAGATCAAACCTTGTAGGTTGGCTGCGAGA		0	0	999		0	0	999	0.943333	0.413428	0.48501	22.3776	14.7187	1.41765
100185751	TGCAGCAGTTAATCTGTCGGTGGCTATGGCAACCCGTGGTCGGAGTCTTCGGACACCATCCCTGCTTCT		0	0	999		0	0	999	0.943333	0.586572	0.48501	15.7853	10.6432	1.63833
100199632	TGCAGCCCACTCCTCATTTTCTCATTGCATCTTCCCCTACCCCATTTGCTGAACTTGGTACTGTGATAG		0	0	999		0	0	999	0.943333	0.413428	0.48501	16.6138	15.5418	1.31657
100202650	TGCAGATTGCAGTCTAATATCACAAAAGGAAAGAGAAAAAAAATGAAAATTTTCAATTACAATGCGAGA		0	0	999		0	0	999	0.943333	0.413428	0.48501	301.263	247.962	1.44987
100171236	TGCAGCTGCAAATTTAAACTCAATAGGCACATGGCCCTCCCCTGCATTTGGTGTTATAGTTGGTTCAAT		0	0	999		0	0	999	1	0.413333	0.484978	9.64615	10.2002	1.05945
100000805	TGCAGACAAAAATTAGAGGCTGGAAATCAGTCCTAATAGTTTGCGAGATCGGAAGAGCGGTTCAGCAGG		0	0	999		0	0	999	0.96	0.413194	0.48493	207.754	108.647	1.91377
100025076	TGCAGTGCCTAGTGGGAAGAGAGAAGGCTGACGAGCAGCAGGAAACTACAGAGCCAACGCGAGACATTG		0	0	999		0	0	999	0.96	0.413194	0.48493	42.1367	22.9043	1.78172
100154909	TGCAGGCGGTTAAATTCCCTTGTGCCCTTGGTTCAAGATGTCTACATCAAGACTGACGAGGCTGTAACT		0	0	999		0	0	999	0.96	0.413194	0.48493	35.2482	25.8896	1.57534
100171834	TGCAGTCACTGTGGAATGGTGGATCAAGGATTTGAGTACTTCAAGAGGATGAGGGAAGTGTATGGGATC		0	0	999		0	0	999	0.96	0.413194	0.48493	21.1844	15.7604	1.57717
100207946	TGCAGCTCCTCTCCATTGACCGAAGGAGACTGGTGAAACAATGCGAAGGGGTAGATCCTCTCCAGCAGA		0	0	999		0	0	999	0.96	0.413194	0.48493	128.857	68.7432	2.0894
100171060	TGCAGCCATGGAAGACTTGGAAATGCAGAAACCCCGAAGTACCATGGAAGGAAGTGAGGACCTTTGCAG		0	0	999		0	0	999	0.92	0.586957	0.484877	21.899	10.5959	2.20184
100194755	TGCAGCAACAGAAGAATCGTGCGAGATCGGAAGAGCGGTTCAGCAGGAATGCCGAGACCGATCTCGTAT		0	0	999		0	0	999	0.92	0.586957	0.484877	204.219	127.138	1.54375
100170743	TGCAGATCCAAAGTGTAAAGATAGTTTAATTTCTGTTACTCTTCCAGCTTCATTGCAAGCTATCCCATC		0	0	999		0	0	999	0.976667	0.587031	0.484851	12.7278	10.8964	1.27745
100171112	TGCAGCCTCTCATATCTTTCAGGTTGGGTTGGGTTTAAATACTCACTCCACTGGAAGTCACAAGATCAA		0	0	999		0	0	999	0.976667	0.587031	0.484851	13.1497	13.3047	1.16679
100193783	TGCAGATTCTCCCAAAAAAATTAGTGGGGTTCATAAGCGAGATCGGAAGAGCGGTTCAGCAGGAATGCC		0	0	999		0	0	999	0.88	0.587121	0.48482	306.402	228.772	1.39207
100121964	TGCAGCTGTAGCAAAAGTGGTCATGGCGATTGAAGCTGCCGAACAGGGGAGGGGAGAGAAAATAGATGT		0	0	999		0	0	999	0.936667	0.412811	0.484796	11.9578	7.05798	1.94666
100182541	TGCAGCTTCTGTTGCTCAAAGCAAGCGAGATCGGAAGAGCGGTTCAGCAGGAATGCCGAGACCGATCTC		0	0	999		0	0	999	0.936667	0.412811	0.484796	377.939	171.991	2.26409
100208999	TGCAGTTTCATGGTGGAGCAAGAAGCAACCAAATGTGACACTTTCAAGCACCGAAGCAGAGTATGTTGC		0	0	999		0	0	999	0.936667	0.412811	0.484796	76.9067	79.443	1.16143
100000577	TGCAGGTAAACTAGATTTCTCATATCTCCAATTTCTGAAGGTATTGGACCACTGAGTTCATTATGATGC		0	0	999		0	0	999	0.993333	0.412752	0.484775	43.2239	39.262	1.15127
100180438	TGCAGGTTAAAGGCATCTGGGATCAGGTGTCCAACTTAGTTCTTCCTACCCAGTAGCTCTCAGAAATCA		0	0	999		0	0	999	0.993333	0.587248	0.484775	87.0526	84.6594	1.11685
100000334	TGCAGCATCGACTTCTCTCTTTCCAATATTTTCCTGCACCAAAGGAAGGTTGAAAGCTCAAAACATTAA		0	0	999		0	0	999	0.953333	0.587413	0.484718	6.26064	4.91969	1.42579
100000575	TGCAGGGTTTTCTCTCCTATCGGTTTGAGTCCTTGGCTGGGTTTTGCTGCCGCATTGTTCTTTGTTCTT		0	0	999		0	0	999	0.953333	0.412587	0.484718	10.993	8.57157	1.4386
100001149	TGCAGCTGAATTTTCCTTTCCCAGGCGATATGAATTTTGAAAACGAAACCCAAAAGATTAGACTACCAA		0	0	999		0	0	999	0.953333	0.412587	0.484718	12.6783	9.11895	1.55043
100121575	TGCAGTTTCGGTCTTCAGAGGGTAGAGGGTAGAGCCTAGGGAGTTTTCAGTCTTCCATGGTATTGGAGT		0	0	999		0	0	999	0.953333	0.587413	0.484718	17.8878	12.7415	1.65533
100123515	TGCAGGCTGTGCACGGGCCTGCCTCACGCTGTGCGCGGCCACGCCACAGGCTGTGTGCTGCCCTGGCGA		0	0	999		0	0	999	0.953333	0.412587	0.484718	25.007	18.1838	1.42717
100189974	TGCAGCTCCTTCTCTTCTTCTTCCCAGCAGCCACCGAACCTCCCTTCTTTTTTTTTTTCTTATACTTCT		0	0	999		0	0	999	0.953333	0.587413	0.484718	14.1885	12.2413	1.32582
100170155	TGCAGAATACACTAACTCTCAAACCATTGTGGAGAACAGCTTAAGAACTCAATCTCTGTTTCAGCTTAT		0	0	999		0	0	999	0.856667	0.587549	0.48467	177.684	165.049	1.25364
100027421	TGCAGAAAACGTTCTTCACCATTCACAAAGAATCCATCCCAGGTGGCAAAACTCAATATTGGCAGTGGC		0	0	999		0	0	999	0.913333	0.587591	0.484656	14.15	9.36523	1.69126
100179844	TGCAGCATCTCTATGAGGGCGGGTCGGCATGGTAACACCTTGTTGAACATCACCTACATGGTCAACCAT		0	0	999		0	0	999	0.913333	0.587591	0.484656	9.09901	7.00637	1.24726
100155215	TGCAGTAACAGAAGTGTTGCACAGAGCCATAAACGTAATTTTTCTGGAGTCCAGGACACTATCAGGGGA		0	0	999		0	0	999	0.97	0.412371	0.484642	70.2868	34.8499	2.05943
100153707	TGCAGAGACCAAGCTCCTAATCCTTCCTGAGTCAAATGGGATAACCAACTTACTGCTACAAGTAGAACC		0	0	999		0	0	999	0.93	0.587814	0.484578	11.895	9.22627	1.47317
100195566	TGCAGGGAACCTTGTTTAGATTTTTTTTTTAGCACGCAATATCATCATTTTCATTAGCCCTTTTTTTCC		0	0	999		0	0	999	0.89	0.588015	0.484507	105.408	95.0585	1.23015
100209540	TGCAGGAGCGAGAGAGACAAGAGTATACTTTTTTTACTACAAGGTCTGAGCCGATTGAGAAAGTGGTTG		0	0	999		0	0	999	0.946667	0.411972	0.484502	168.912	96.1976	2.1094
100025223	TGCAGTTGCTAACTGGTTTTCGAACTTCTTCGTGAGCCTGACTTTCTTAACTTTGACTCAACTCCTCGG		0	0	999		0	0	999	0.85	0.588235	0.484429	115.938	106.366	1.22343
100025255	TGCAGTTTATTTGATGAAAAATACTTTATTTAAACTCTCAAATAAAAAAGCACTGTAGATTGGATTTGT		0	0	999		0	0	999	0.906667	0.588235	0.484429	23.3547	13.8728	1.90055
100122589	TGCAGCACAAGGCCACATTGAGATGGTAAATTTCCTCATGGAGGAAGGTAGCAATCTAGCCACCATAGC		0	0	999		0	0	999	0.85	0.411765	0.484429	30.1411	30.5114	1.08369
100207904	TGCAGCCTCAAAGGGATATGTTTACCCTGCCAGACTCCTGTTGTAAACTTCGGAACAGATTAGGCGAGA		0	0	999		0	0	999	0.85	0.411765	0.484429	230.319	218.226	1.06697
100026631	TGCAGCCACAAGGCCGCAGGTTGACCTGGAGCTTCGGCTGCTAGCTAGTAAAAAAAAGTTTCTCTATTG		0	0	999		0	0	999	0.98	0.411565	0.484358	22.2576	20.0419	1.23446
100000071	TGCAGAAGACAAATGAGATTGATCCGCATTGCCTCATATTCAAAAAATATTGGTCTTCACCGCTTGAAG		0	0	999		0	0	999	0.923333	0.588448	0.484354	17.7949	15.3342	1.27042
100001271	TGCAGTGATGCTGAATGCAGTAAATGTTATTTTCATAGTAGAAATCAGCTGGCAAATCAATAGAAACAA		0	0	999		0	0	999	0.923333	0.411552	0.484354	16.5733	13.1506	1.41344
100180749	TGCAGTTCTTTATAATCTTTGTTCAAAAAGGATTTTTCAAGAAATTGACTTCTACATGTTAGATCCCTT		0	0	999		0	0	999	0.923333	0.411552	0.484354	8.86	6.77252	1.4974
100174953	TGCAGACCCCTCCCCCCTCGCCTTTAAAGTTGGAAACCGAACACACAGCGAGATCGGAAGAGCGGTTCA		0	0	999		0	0	999	0.94	0.411348	0.484281	277.166	110.544	2.39695
100198187	TGCAGAATCGGAAACGGCTTCGGCCACGGAAATCAAGGCTCCAAGAAGCTTTAAAAACCTCTTTCTCTT		0	0	999		0	0	999	0.94	0.411348	0.484281	90.1301	60.8852	1.72547
100001232	TGCAGTAAGTAAATTAGATGTGGTTAGTTGATGACATGAGTTTGTGTATGAATGCCCCTAAAATACAAA		0	0	999		0	0	999	0.956667	0.41115	0.484211	116.674	71.5953	2.08625
100120643	TGCAGGAGATGAAGCAGCAGAGTCAGGGGAAGAGGGTATTCTGGAAGAAGAGAGGCAAACCCTCAGGGT		0	0	999		0	0	999	0.956667	0.58885	0.484211	31.4541	27.6129	1.30264
100155785	TGCAGAAATAAGAACAGATACTAATGATTTTGAAAGAGGGGGAAAAAGTCAAATTTAACACTCAAAATA		0	0	999		0	0	999	0.956667	0.41115	0.484211	6.29412	4.56508	1.57656
100000031	TGCAGAAAAGAAGCCAGTAGATGATCTCTCTTGTGGCAAACCTAGGGATTTACTTTCACTGATTGTAAC		0	0	999		0	0	999	0.973333	0.410959	0.484143	6.34074	4.96978	1.40915
100000551	TGCAGGGCTATGTGTGCGAAGAAACTCAGCCGACAGATTGAATACACTCTCATCAGTGAATTCCACCTT		0	0	999		0	0	999	0.973333	0.410959	0.484143	27.2537	13.439	2.05119
100185926	TGCAGCTGCATATGCATTTGACAACAACACATGAAGGCCTGAACTTACCAGGCCAATTTCGAAAACCTT		0	0	999		0	0	999	0.973333	0.410959	0.484143	39.617	37.0496	1.19715
100001369	TGCAGTGAACACACTACTAGTCTCCTTCATCTGCGAGATCGGAAGAGCGGTTCAGCAGGAATGCCGAGA		0	0	999		0	0	999	0.916667	0.410909	0.484126	97.4792	50.1226	1.85205
100174518	TGCAGCCCTAGGCAAGAAGTGACAACAAAGCTTTCGCGAGATCGGAAGAGCGGTTCAGCAGGAATGCCG		0	0	999		0	0	999	0.916667	0.589091	0.484126	110.563	54.387	1.94696
100198763	TGCAGCCAAACAATTTTCCATATAGCTGAACCAAATATCTAAGTGAAAGGCGAGATCGGAAGAGCGGTT		0	0	999		0	0	999	0.916667	0.410909	0.484126	274.98	248.244	1.10124
100122284	TGCAGTTTTGCAAATCGGATGTAGTTACCTGATGTGAAGATTTACATCCCCACTAAAAAATTAAGATGT		0	0	999		0	0	999	0.933333	0.589286	0.484056	7.09091	5.57428	1.45733
100189712	TGCAGATATTTCAAGCCATGCAGTTATGAACCAGTTAGAAAGCTTGAACAGGATGACTTGGTGGATCCC		0	0	999		0	0	999	0.933333	0.589286	0.484056	14.1562	7.99391	1.81652
100000127	TGCAGACCACTTAATAAGCTAGGATATCAAAGAAGTACCAGCCCAAGGTATTACCTCTCCTTCATTGAC		0	0	999		0	0	999	0.95	0.410526	0.483989	7.23529	5.69215	1.42608
100025706	TGCAGCTAACTAGTCCAACACAGCATACACATAAAACAATGGCGTTGCACCAAGGAAACAGACCACTTT		0	0	999		0	0	999	0.966667	0.589655	0.483924	9.33161	6.56919	1.49688
100186148	TGCAGGTGCCAATGGAAGTGCACACCCAAGCATCCAACAGTGAGGGGTCGGGTGATCATTTTGCCACCC		0	0	999		0	0	999	0.91	0.589744	0.483892	174.098	104.759	1.72594
100186459	TGCAGTTTTTGAAAAGACAAAGTGGCTTCGTATTTGGTACATGAAAAAGTTTCCCAACGGCTGGATAAC		0	0	999		0	0	999	0.926667	0.589928	0.483826	26.9436	15.932	2.08153
100189947	TGCAGCTAGCTAAGCACCTCATAAGCACCACCGGTACCAAGGTCACCTTGGCCACCACTGTCTACGGCC		0	0	999		0	0	999	0.96	0.590278	0.4837	7.60513	5.81448	1.3206
100024185	TGCAGCTAACCAAGCCCAATTATGACATTGAAGGAAAGCACCTCCGCTAGCTATTTTACAACAAAACTG		0	0	999		0	0	999	0.92	0.59058	0.483591	12.2412	6.5411	1.8993
100061504	TGCAGCACCCTTGATGGGGACATCAAAGTGTACAAGCGAGATCGGAAGAGCGGTTCAGCAGGAATGCCG		0	0	999		0	0	999	0.993333	0.590604	0.483582	94.2834	81.7927	1.09907
100023082	TGCAGAACATATAACTCATTTTGCTTGCTACTTGACAATTTTTCATGTTTCAAGGAATGTGCTTTGTAC		0	0	999		0	0	999	0.936667	0.590747	0.48353	59.4849	47.4375	1.43705
100119219	TGCAGAACAAAACCATGAAGAAAATAGGGAACATTTCTTTGTTGGTTAGGTAAGAATTATCGGATTGGC		0	0	999		0	0	999	0.936667	0.590747	0.48353	5.45078	3.95688	1.50001
100121003	TGCAGGTGTGGTGGAGTGAGTTCAAAACCCAAGGCTATGGAGACAAGAAGGATTAACCATGGTGGCATG		0	0	999		0	0	999	0.936667	0.590747	0.48353	7.34826	5.74483	1.41063
100189902	TGCAGCCGTCTTAGGATTTTAGTGAACAGTGAACTTTTAGGGTTTCTAGTCAAGGCTGTTGTTGATGGC		0	0	999		0	0	999	0.953333	0.409091	0.483471	108.958	70.5845	1.77517
100173090	TGCAGTTCACAATCATATTGCTTTACATGGTAAATCACTTTGCGCGGTTACACAATTTTTTTTCACCAA		0	0	999		0	0	999	0.97	0.408935	0.483414	19.2941	16.4729	1.3048
100187476	TGCAGCGATCTGGGATGGGGGATGAGACTTACTTCCCTGAAGCGAGATCGGAAGAGCGGTTCAGCAGGA		0	0	999		0	0	999	0.97	0.591065	0.483414	280.995	226.999	1.18259
100119394	TGCAGAATATACTGCCCTCTAACACCATTGTGTGAACTGCTTAAGAACTTTATTTCAGTTTCATCTTAT		0	0	999		0	0	999	0.913333	0.591241	0.48335	156.498	99.5099	1.84138
100023642	TGCAGAGTGGAATAGGAGAAAAAAAGAAAAAAACATTTTTTTTCAGGGGAGGGGGGGCTGGTTTGGTAA		0	0	999		0	0	999	0.93	0.591398	0.483293	17.1225	12.9254	1.52401
100200858	TGCAGATGCCCTTTGTCATTGAAATCTTTATGTCTATCCTTTGTGTAGAAAATGGGGTCGCAAGAAAAA		0	0	999		0	0	999	0.93	0.591398	0.483293	55.0722	51.6104	1.25171
100205662	TGCAGGTCTAGGGCGGCTAGCCATGGAGAAGCATTCAAACTTCTACTAAAAGCTTTTAACACGCACCAA		0	0	999		0	0	999	0.93	0.408602	0.483293	148.614	115.554	1.4189
100185749	TGCAGCAGTTAATCTGTCGGTGGCTATGGCAACCCGTGGTCGGAGTCGTCGGACGCCATCCCTGCTTCT		0	0	999		0	0	999	0.946667	0.591549	0.483237	16.5454	12.004	1.704
100202145	TGCAGGGTGGAGGGGGAGCTGTCTACCGAATGTATTGTGTGTGTGTGAGAGAGAGAGAGAGAGAGAGGG		0	0	999		0	0	999	0.946667	0.591549	0.483237	19.4337	11.2195	1.89165
100002114	TGCAGTAAACCTTCCTGCCAATTCCGGCCAATCCTTAGGCAATGGGAATTTCGTAGTACAGATCGGAAG		0	0	999		0	0	999	0.963333	0.408304	0.483184	42.1295	24.393	2.03234
100024081	TGCAGCCCTAAATAAATATTCCAAATTCACTCTCAAGTCTCATACCCGATATCCCTGATCTCTCCGACT		0	0	999		0	0	999	0.963333	0.408304	0.483184	22.9254	13.9357	1.87904
100172112	TGCAGTTTCTCCCATACTATTACAATATTATAAATTTTCCCCAACTCAATGCCAAATCGAAAAGAATTT		0	0	999		0	0	999	0.963333	0.408304	0.483184	8.58519	6.88679	1.35919
100185453	TGCAGACCTTCATTACCAAATCCACGATCCTCACTGAATCTTCCTCTCCCACGACCACGCCCACCTCTC		0	0	999		0	0	999	0.963333	0.408304	0.483184	27.0895	16.6726	1.78099
100000026	TGCAGAAAAACAAGCACGAATTAGAGGAACATTCCACTGCTTAACAGGATGAACAAGAAGATCCTTTAC		0	0	999		0	0	999	0.98	0.408163	0.483132	35.2908	31.2697	1.35665
100171601	TGCAGGGTCAAGGACATCAGGAAACCTATATACACTATCTGAGAGTGTGAAAGGATATTGTTTTATGGG		0	0	999		0	0	999	0.906667	0.408088	0.483104	183.181	148.124	1.2576
100200213	TGCAGCAAGCCCCCGTGCTACAAATTGTATAGCGAGATCGGAAGAGCGGTTCAGCAGGAATGCCGAGAC		0	0	999		0	0	999	0.833333	0.592	0.483072	342.246	294.348	1.15062
100155749	TGCAGTTTTACATTCTCTTTCCGCTCTAGAGTGTGGAGTGCAGACTGATTGCAGTGATGTATTATGCAA		0	0	999		0	0	999	0.923333	0.592058	0.483051	15.035	10.3142	1.66896
100174634	TGCAGATGCTTAAGTTCCACCCTTGGCGAGATCGGAAGAGCGGTTCAGCAGGAATGCCGAGACCGATCT		0	0	999		0	0	999	0.923333	0.592058	0.483051	140.95	90.8945	1.50663
100185736	TGCAGCAGCCATGGCTGCGTCATCTGGTGGTCGAACCACGGATTACAGTCGGCTTGGTGTGTTGAAGCC		0	0	999		0	0	999	0.923333	0.592058	0.483051	27.8342	16.1493	1.98359
100120371	TGCAGCTAAATGGGCTAGACCAATATCCAAATAGCTTTAGTTCTTCTCCCATGTTGAGAAAGTGAGAGG		0	0	999		0	0	999	0.94	0.592199	0.482999	9.15104	8.63213	1.17777
100198382	TGCAGGTTTTCCTTCCGATCAGCGGTGTTATGGAAGAGGATAAGAGTTTGAATGAAAAAAAAAAAGAGG		0	0	999		0	0	999	0.94	0.407801	0.482999	12.9635	7.49638	1.92793
100171999	TGCAGTGTGTGGATAATGCTTCTGTAAATGGGGAGAAAGATGGGTTCTTAAAGATGTCCAATATGAATT		0	0	999		0	0	999	0.973333	0.407534	0.4829	9.73684	8.3674	1.29178
100195551	TGCAGTCGTTGACTTGTACGCCGCAGACTTCGATTCTTGGCTTGGCAGAGTAGATGACTTCCCTTACTG		0	0	999		0	0	999	0.973333	0.407534	0.4829	130.3	80.6783	2.02197
100000907	TGCAGGAAGAAGGATGGGTGGTGTGTCGCGAGATCGGAAGAGCGGTTCAGCAGGAATGCCGAGACCGAT		0	0	999		0	0	999	0.9	0.407407	0.482853	41.7383	37.483	1.08834
100000386	TGCAGCGGAAACAACCATTTATAATTGGATTGGATTTGAGCCTAGCACTTTTATTATAACGGGCCGGCC		0	0	999		0	0	999	0.933333	0.407143	0.482755	6.18121	4.8922	1.4452
100001595	TGCAGGTACTGTTATCTTTTGAATGATTTGACACCAGATCTCCTGGAGAACAAATGTTCTGGTTATGAG		0	0	999		0	0	999	0.933333	0.592857	0.482755	15.7121	11.4765	1.55953
100001929	TGCAGGAGTTCAAAATGTAATGATTTATTTCCTGATGGTAAACAAAGGTTATCTAATAGATCATTGCAA		0	0	999		0	0	999	0.933333	0.407143	0.482755	7.22917	5.36283	1.53349
100153399	TGCAGAACCAGAACCACCCAACACCTTTAACATGGTAAGTAAGAGAGTCATGATCACCCACTTAATTTT		0	0	999		0	0	999	0.933333	0.592857	0.482755	22.3384	15.6005	1.68008
100181210	TGCAGGACACCAAAACAATTTTCACATATAAATGATATATTATACAAGCACCAACTAATGTCATTGTTC		0	0	999		0	0	999	0.933333	0.407143	0.482755	29.4657	23.8109	1.52181
100024125	TGCAGCCTTGCAGGATATAAGAAGTGATCCTCTGAAACAGCAATTTCTGCAATTTCAGCAGCCTTTGCC		0	0	999		0	0	999	0.95	0.592982	0.482709	7.07692	5.71451	1.35766
100029153	TGCAGTTGTCCCCCTTCTAGGTCTCTTAAGCATGCAATATATCTTTTCACTGTAGGCCAGTCAGCAGGC		0	0	999		0	0	999	0.95	0.407018	0.482709	47.8623	30.5617	1.94495
100179507	TGCAGAGCAAGAAAAACAGATTCCACTGTGCTTAAGAGAGAGAGAGGGAGAGGGAGAGTTTTCGCTTAG		0	0	999		0	0	999	0.95	0.407018	0.482709	5.67164	3.97337	1.55027
100185953	TGCAGCTTCTTCTATGGTGAAACAGTCAATGATGATTCATCAGTTTCTTCGTCCATGCTTGTTCTTGAT		0	0	999		0	0	999	0.95	0.592982	0.482709	9.515	8.80851	1.16653
100190589	TGCAGTCTCAACCTCTGTGTCAATAATATTAGAGTCAGCAAAGAGAATTTTAACCTGGTGGTGCTTATC		0	0	999		0	0	999	0.95	0.407018	0.482709	83.1357	68.7791	1.39973
100196867	TGCAGCCACAATCCCAAGCATCACCTGCACACAAGATCGATCTGATAAGAAGAGGTGTTCACAGGTATA		0	0	999		0	0	999	0.966667	0.593103	0.482663	20.4667	17.0099	1.36192
100026129	TGCAGAGGTTACATAACTCAGAATTGGCCAAGAGAAAAAAAAATTCTTCTACAAAGGAGCACAAAAAAA		0	0	999		0	0	999	0.876667	0.593156	0.482644	52.3881	51.9833	1.11024
100186682	TGCAGATGGTCTTTCGTGCATTCTGCTGAGGCTATCCTCAAACAGGAATTTGCAGATTCTCTGCTCCGA		0	0	999		0	0	999	0.893333	0.406716	0.482596	153.26	122.693	1.37581
100120984	TGCAGGTGCTTAAGGCAGATGACGTTGATCTGATGATCATTGCCCGAGGCACACCTGGGTTTTCAGGTG		0	0	999		0	0	999	0.943333	0.59364	0.482463	74.5533	56.2735	1.49566
100206902	TGCAGTTCAGTCTAGAGAGAGAGAGAGAGAGAGAGAGAGAGAGAGAAGCGGTTCCTACTTTTTATTCTC		0	0	999		0	0	999	0.943333	0.40636	0.482463	16.875	9.32803	2.00714
100000783	TGCAGTTTTGCTCATGGATATTGACAGAACTATGGTGGTGCAATACGACATTGATGAACAAATTGCCAT		0	0	999		0	0	999	0.96	0.40625	0.482422	76.7132	40.1808	1.73969
100179396	TGCAGAATTCTTCTTGTAAGCCCCTTCCTACTCCTCCTCCTCCTCCTTCTTCTCCTCCTCCTCCTTCTT		0	0	999		0	0	999	0.96	0.40625	0.482422	6.41007	4.50709	1.55899
100121903	TGCAGCCACTCAAGCCCAACCCAAAATACCCCAAGTTTTGGGCTTGGGCTGAAAAAAAGAGGAGGACAA		0	0	999		0	0	999	0.993333	0.40604	0.482343	19.4219	17.4668	1.21045
100000741	TGCAGTTCTGCTTGGAGTTGTTGATAGCAATCACCTTGAACAACCGGGATAGGATTTTTCTTCTGTGGC		0	0	999		0	0	999	0.903333	0.594096	0.482292	8.76733	6.13707	1.67176
100133240	TGCAGAAAAGCGACTGCGTCTTGGATCTCTACTACCATCTGGACCCAAGCGAGATCGGAAGAGCGGTTC		0	0	999		0	0	999	0.903333	0.405904	0.482292	119.464	72.3693	1.6263
100179316	TGCAGAAATTGTCCAACGCTACTACTCTGGTACCCATTTGGATTCTGCTGCAATTGTCCAACAGTTTCA		0	0	999		0	0	999	0.936667	0.405694	0.482213	20.1164	14.3453	1.59971
100122299	TGCAGCAACATTACCATCTAAGGTCAAAATTTTTGCCAAGGGAGGAAGCAAAATTTGAATATCTCCTTC		0	0	999		0	0	999	0.953333	0.594406	0.482175	81.3089	57.1363	1.5559
100193345	TGCAGTTCAGTCTAGAGAGAGAGAGAGAGAGAGAGAGAGAGAGAAGCGGTTCCTACTTTTTATTCTCTT		0	0	999		0	0	999	0.953333	0.405594	0.482175	6.52817	4.57903	1.63287
100028451	TGCAGTAGCATTTCCATGCGCCTTAAGGATGGCACGTCACCTCTACAGTACCTATGCCATAAGTTCCGA		0	0	999		0	0	999	0.97	0.405498	0.482139	32.8382	25.0873	1.46121
100123740	TGCAGTTTTCGAATATCACAAATGTAATTTGACCTTTCCATAGGCACTTTACATTGAAATATGGTCAGA		0	0	999		0	0	999	0.913333	0.405109	0.481992	40.0789	34.4262	1.40906
100208984	TGCAGTGACACTCACTCGCTCAGACAAACGTTCTCTCACACACACACAGACACGCACAATCTCTCACCA		0	0	999		0	0	999	0.913333	0.594891	0.481992	248.624	172.194	1.4783
100001867	TGCAGCCATGGAATTATTCAAGAACCATGACCTCTTTCTGTGACCGTGCCATTAACGATTGCCGTACAG		0	0	999		0	0	999	0.93	0.405018	0.481957	6.77241	4.74123	1.68386
100024309	TGCAGCTGGTCTATTCTCCAACTTTGGCTTCAATCTAAAACCAATCATCTATATCATTAGATATATTTA		0	0	999		0	0	999	0.93	0.594982	0.481957	11.9949	8.39855	1.58561
100172424	TGCAGTCAAGTTTAATGTAAGTTCATCGACCCAATTCACCGCCGGAGAAGACTACACTTGCAGCGGCGA		0	0	999		0	0	999	0.946667	0.59507	0.481923	128.663	52.7867	2.38629
100180330	TGCAGGGCCCTGGCTGAGAGCATCTGGCAAGACACTCGGATGCAGAGCCGAGAGGACAGGGTAGGTATT		0	0	999		0	0	999	0.946667	0.40493	0.481923	95.4853	46.7487	1.94484
100001597	TGCAGGTATGACCACAACTGAGGTTACCACCTCAACATATAGAAAATATGACCACAACTGAGGTTACCA		0	0	999		0	0	999	0.963333	0.404844	0.481891	28.0725	23.2259	1.60145
100170249	TGCAGAAAGAAGAAGGCTGAAAGCACAAGGGAAAGCATACAAATGAAAATCAATTAGTAAGCTATTATA		0	0	999		0	0	999	0.963333	0.404844	0.481891	22.4857	18.5336	1.38598
100001104	TGCAGCAGCATAAGTGATCCTCTATCATCCTTGTTATCATGTACTTCTCTTTATTTCATAGTTTATTTT		0	0	999		0	0	999	0.923333	0.595668	0.481695	15.1326	11.459	1.45679
100186272	TGCAGTCTGCAACTCTCTCTCTCTGCTTGCTTATTTTTCCTAAATTTCCTTTCAGTTGATCAGTAGTTA		0	0	999		0	0	999	0.94	0.404255	0.481666	44.3857	36.4352	1.49361
100200759	TGCAGCTCTCCTCCGAAAACAAAAAGTATAGGTGTTTGTTCATAAGGGAAGGAGACAGAGATATATGAG		0	0	999		0	0	999	0.94	0.595745	0.481666	124.915	76.2809	1.7556
100000421	TGCAGCTCGACTGGAAATGGCCCCAATGGTTGGTTTTAGAATTTTGGTTTGATGCTACTCTTTTTTCAT		0	0	999		0	0	999	0.956667	0.404181	0.481638	34.2199	17.1651	2.23199
100000804	TGCAGAATTGCGATATGAGACAAGTTGCGAGATCGGAAGAGCGGTTCAGCAGGAATGCCGAGACCGATC		0	0	999		0	0	999	0.956667	0.404181	0.481638	233.514	137.55	1.65362
100001973	TGCAGGTAGGAGTTCAAGGCCTAATGACCATGCCATGTCTTGGTATTTGCGGTATTTATTAAGGAAAGC		0	0	999		0	0	999	0.99	0.40404	0.481584	5.02256	4.8317	1.2397
100156376	TGCAGACATTCTTTGGGTCATAGTTGTCACAGGCCTCGTGGCGTCTAGGAGACCCAAGCTGTTGGAGGG		0	0	999		0	0	999	0.883333	0.596226	0.481481	27.971	22.5577	1.38645
100027407	TGCAGTTGCTGATGCCAAAACCAGTGGACTTCCATATTCTTCAGAATCTTCCTCCTGTATCCATTCGTC		0	0	999		0	0	999	0.916667	0.403636	0.481428	171.987	102.744	1.77792
100000252	TGCAGATGTTTTTGTAGTTACCATAAACATCCTTTATTTTTCCATGTGTTAATTTCTTTTTTTGGTTTC		0	0	999		0	0	999	0.933333	0.403571	0.481403	17.1942	12.4003	1.75173
100000308	TGCAGCAGAACCGCGAGGTGCCATAGTACCAGGCCGAGACGCAGGAGAAGACGAAGCCTGCGATTGAGA		0	0	999		0	0	999	0.933333	0.403571	0.481403	10.0621	6.02549	1.80375
100000330	TGCAGCAGTTGAAACATCAGCAGCCAAGCATAAATTGCTCTGTTTCGCATCCATCACCTCAAAAAGCTT		0	0	999		0	0	999	0.933333	0.596429	0.481403	11.8782	8.13748	1.45421
100179532	TGCAGAGCTCATCAACAATGGAGTTTTTTTTTTTTTTTGGCCTTTTTTTTTTTTTTAGCAAAAAGTCAA		0	0	999		0	0	999	0.933333	0.596429	0.481403	6.53431	5.78061	1.29899
100000415	TGCAGCTCCTCGCAACTTTTAGGATTGCTTCGGAGTTTGATGATGAAGAACTTTGCAAGCTTGTTCTTG	VVI192C08_613874 CabSau Flower Stage 12 (FLOu0012) Vitis vinifera cDNA clone VVI192C08 5, mRNA sequence.	121	4	2.75e-22		0	0	999	0.95	0.596491	0.481379	11.1546	7.67892	1.55604
100027277	TGCAGTTAAAACTATCTTAGTGGAAGAGAGAAGAAGAGTTTTTTCTTCTTCTTCTTCTTCTTCTCCATT		0	0	999		0	0	999	0.95	0.403509	0.481379	26.4546	17.3873	1.73071
100154447	TGCAGCGAAAGCATGAAGAACATAACCTGTAAGGCTTCAACGTCAATGGAGTAAGTAGGGTTTACGAGA		0	0	999		0	0	999	0.966667	0.596552	0.481356	31.8263	19.818	1.6678
100182355	TGCAGAGGATGTGACCCCGTCCTTCGTTTGGGTCTTATGGTTTTCGCAATTCCCACCGCGAGATCGGAA		0	0	999		0	0	999	0.966667	0.596552	0.481356	16.0053	13.1843	1.1623
100185941	TGCAGCTTCAACATTCACTGAAACCCATTGTCCCTGTCTATTTTTCATGATATCAGATCTTAAAGAAAG		0	0	999		0	0	999	0.966667	0.403448	0.481356	24.1449	17.8948	1.62605
100001068	TGCAGATGAAGCGGCAGATATTCCAGCAGATTTAGTGCTGTTATGACTTGTTGAATCTAGCTGCTGCTT		0	0	999		0	0	999	1	0.403333	0.481311	7.664	8.18676	1.14444
100172323	TGCAGCTCGACCCTTCAACCTTCTCAATTACAAGACTAAAATTGGGGGCTCTCGATCAGGGAAGTGTAT		0	0	999		0	0	999	1	0.403333	0.481311	9.52756	9.9335	1.09477
100189980	TGCAGCTCTTACCCCGATGCATAGGCCAATGGGAGGCTGCACAAGAACATCAACCATGTAAGGATAGTG		0	0	999		0	0	999	1	0.596667	0.481311	9.36126	10.6599	1.00795
100000770	TGCAGTTGTTGGAGAGGAGTCCAATCCCTTCCATGCCTGTGTACATTTTCAGGTACACCGACTATCCTC		0	0	999		0	0	999	0.926667	0.597122	0.481135	61.2814	53.3205	1.14779
100122672	TGCAGCCTTGCCCTAGGGTTGCACCGAACTATGATGGTTGTTGTGTCTCAGTGAAGAGTGCTAATGCAG		0	0	999		0	0	999	0.926667	0.597122	0.481135	8.22772	6.28983	1.48076
100025415	TGCAGACCAATAAAAACTGTTGGATCCTCTTTTGCCACTTAACTCATTGGTCCACCCAGAGCCACAATT		0	0	999		0	0	999	0.943333	0.597173	0.481115	29.4366	23.0469	1.41785
100000619	TGCAGTAAAACACACGCCACCACTGACCAACCACCAAAGCTAAGGCAAAAAAATTAAAGAAAAAGTCAA		0	0	999		0	0	999	0.96	0.402778	0.481096	11.2222	7.57546	1.65042
100002063	TGCAGTTTGGACTTTGGACTACCTTGGACGATGGATAGGATAGGACTAGCATAAAACAACAACTACAAA		0	0	999		0	0	999	0.96	0.402778	0.481096	8.18116	7.10607	1.319
100208970	TGCAGTACTCCGCTTTGCATTCATCATCTCTCAACTATTCTTATTCTCTCTCATCTATTCATCATCTCC		0	0	999		0	0	999	0.96	0.402778	0.481096	86.5957	61.9744	1.63959
100024520	TGCAGGCAAATTAAGTCCTTGGTTCCTTCCTGTTATTTTCTATCACTTGCTTGGTTTATCCACACAAAT		0	0	999		0	0	999	0.976667	0.40273	0.481077	19.5766	17.1761	1.22812
100195130	TGCAGAGAGAGAGAGAGAGAGAGAGAGTATTACATGAAGAGAAAGAAGGCAGTTGGAGGGCGAGATCGG		0	0	999		0	0	999	0.993333	0.597315	0.481059	64.0652	61.9197	1.02552
100196752	TGCAGAATGCTCATAGAGTGGTCGCTTGGGACACTTTGGATGGGGGTGCTCGGTTGCAAAATTTTGCTC		0	0	999		0	0	999	0.993333	0.597315	0.481059	46.6198	46.4987	1.17394
100201780	TGCAGAGATATCTCCAATTACTCTCTTTCTCTCTCTCTCTCTCGTGTCCAAGGAGAGCGAGAGAAGCCA		0	0	999		0	0	999	0.886667	0.597744	0.480892	103.193	87.4543	1.34323
100187579	TGCAGTTGTCAGAGCAGAGAGAGAGAGAGAGAGAGAGAGAGAAGAGAGAGCACATTAGCGAGATCGGAA		0	0	999		0	0	999	0.903333	0.597786	0.480876	135.157	101.704	1.29145
100203588	TGCAGTCAGGTATAAGTATTTGGCAGAAGGAGCCTTAGCAATCAAACCAAAACTCAACAGGTGCGAGAT		0	0	999		0	0	999	0.936667	0.597865	0.480845	230.701	103.387	2.42018
100001013	TGCAGAAGGATGTATTTAGAATTGTTGAACTGGACTTAACAATTGTAGATAGTTGTATAAGTAATTGAT		0	0	999		0	0	999	0.953333	0.597902	0.48083	11.4219	8.4794	1.5301
100001981	TGCAGGTTAAACCAGCAGGCTCCAATCTCAAACAGACCAGTCACTCCAAATACAAATCTGCGTGTGTAG		0	0	999		0	0	999	0.953333	0.402098	0.48083	43.4928	29.7203	1.67641
100027799	TGCAGCATCATTCTTCTCATTGGTGTCAGAGTAACCAAACTAATTAAAAATGAAATATTTTTCGGGTTT		0	0	999		0	0	999	0.953333	0.402098	0.48083	32.259	22.7929	1.69507
100153709	TGCAGAGACCCGGACCTAGTGATCGCAAAACATGACACCGCAACTCAACATCAAAACAGCGAATCTTAT		0	0	999		0	0	999	0.953333	0.402098	0.48083	24.8621	16.2152	1.79363
100171768	TGCAGTACTGTAGTACTGTAGTACTGTAGTACTTCGACTTGGGAAAACATCGTTTGTGGAGAGCATCGA		0	0	999		0	0	999	0.953333	0.402098	0.48083	13.8561	7.89239	1.92266
100185582	TGCAGAGTGAGGAGCCTCTCTATCATTTGGAAAAATTTAGAATAAAGCGTTTATGTCTCCTTCTCTGCG		0	0	999		0	0	999	0.953333	0.402098	0.48083	45.0286	26.1091	1.93533
100153783	TGCAGGGGAATTGGCCAGAAGGGCTCCTCGCTCTTGCAACCCACGAGCCTTCTCTGGGGTTCGAGCGTA		0	0	999		0	0	999	0.97	0.402062	0.480816	9.55385	5.2434	1.81784
100197419	TGCAGCGACGATATAAGGAAGCTGAGCTACGAGAAATAAATAGCGAGATCGGAAGAGCGGTTCAGCAGG		0	0	999		0	0	999	0.97	0.597938	0.480816	540.142	285.129	1.88834
100205337	TGCAGGAAAAAAACACTGCAATCACAAGATTGTAGGTAAATGAACTACGGCAAACAGCGAGATCGGAAG		0	0	999		0	0	999	0.846667	0.401575	0.480625	216.404	167.871	1.29219
100160876	TGCAGCCGCGTTCTAGAGGCTCGCCTGATGCTTGACGGGGGCGAGATCGGAAGAGCGGTTCAGCAGGAA		0	0	999		0	0	999	0.88	0.598485	0.480601	93.165	50.9201	1.74796
100173022	TGCAGAATCTAAAACCCTCGTCGTGGTGGGGAAATTTGGGAAAAAGAAAGCTACTCGAGCCCAAAGCCC		0	0	999		0	0	999	0.913333	0.40146	0.48058	66.6923	42.1992	1.61582
100024796	TGCAGGTGTTGATAGGGTTTTTCAGTTTTTTTGTTCTTCTTCTTTTTGGAGATTTTTTCCATAACCGAT		0	0	999		0	0	999	0.93	0.401434	0.480569	9.90141	7.14765	1.70738
100190110	TGCAGGGCCTATATTCCTACTTATTTCTTTAGGTTATTAAGAGCCTTTCATATTTATTGAATTTTTATG		0	0	999		0	0	999	0.93	0.598566	0.480569	83.3812	67.4126	1.45548
100202716	TGCAGACTGGTGGTCAGTGGGAATTATCTTATTTGAACTTATAACAGGAATTCCACCTTTCAATGCTGA		0	0	999		0	0	999	0.93	0.598566	0.480569	334.024	212.636	1.75139
100002152	TGCAGATGAAATAATTAGTGATTGTATCAACGAGTTCTTCAGTCTTAAATTTGCGAGATCGGAAGAGCG		0	0	999		0	0	999	0.946667	0.598592	0.480559	109.948	57.9259	1.81062
100133723	TGCAGTAAATAAAGTCAAAAGTTAAGCTAAGCGAGATCGGAAGAGCGGTTCAGCAGGAATGCCGAGACC		0	0	999		0	0	999	0.963333	0.401384	0.48055	343.633	172.152	1.93515
100124246	TGCAGCCCTGAATGTCACTGCCGCATCGAGATGGTGGTCTCATGGACTCAGTATCGGATCTTGATTGGA		0	0	999		0	0	999	0.996667	0.401338	0.480532	40.4597	42.5085	1.0244
100023178	TGCAGAAAGTGAGAAAAAGTAATATAACTGCTGCAAGCAATGAAATAATCGTCCATGGACTGCTGCAAT		0	0	999		0	0	999	0.923333	0.599278	0.480288	96.545	47.0585	2.15209
100182349	TGCAGAGAGAGAGAGAGAGAGAGAGATGGCGAGATCGGAAGAGCGGTTCAGCAGGAATGCCGAGACCGA		0	0	999		0	0	999	0.923333	0.599278	0.480288	93.549	85.4978	1.05062
100192760	TGCAGCCATGGAATTATTCAAGAGCCATGACCTCTCTTTCTGTGACCGTGCCGTTAACGATTGCCTTAA		0	0	999		0	0	999	0.923333	0.599278	0.480288	7.3202	4.47884	1.69124
100209553	TGCAGAAAGACCATGCTCTCCCTACGCTAAAGATGCTCTTGTGTGCCTTTCCATTGGCTTTTGAACTGA		0	0	999		0	0	999	0.923333	0.599278	0.480288	54.4828	45.18	1.32367
100179685	TGCAGATGGTTGGCTGTAAGGCCACTGCCATGGATGGCCCTCCGGTGGTCCAGGAGGAAGAGGACCGAC		0	0	999		0	0	999	0.956667	0.599303	0.480278	61.6447	31.5716	1.95776
100202732	TGCAGATAGCGGGGGAAAGAGAGAGAATTGCTAACATTAATGGAGGGTTAGGGTTAGGATTTCTGGAAA		0	0	999		0	0	999	0.956667	0.599303	0.480278	115.062	83.2676	1.53656
100024835	TGCAGGTTTTGTGTCTTCTTCTTCTTCTTCTTCTTCTTCCACATTGTCTTCGCATTCAGCTTCTACATT		0	0	999		0	0	999	0.973333	0.400685	0.480273	21.5809	20.2087	1.31888
100025723	TGCAGCTCCTTTCCCCCCCTCCCTTGGGGCTTTCCAAATTCTGTTGCAGAGCTCATTGATTGTAGTTCT		0	0	999		0	0	999	0.966667	0.4	0.48	16.2171	11.7255	1.5484
100026748	TGCAGCTCTGATTCTTGAGAATCGAGTCTGTTTTTCCTACTTTGATTGCGAGAGAGGTCTCTGTTCTGT		0	0	999		0	0	999	0.966667	0.4	0.48	8.77778	7.58133	1.29629
100121031	TGCAGGTTGCAGGAAAAAACTCTTATTAGAGTGCATATCCCTTTAAACATAAATTTTCACTATCCTTTG		0	0	999		0	0	999	0.95	0.4	0.48	59.383	44.7617	1.55863
100121294	TGCAGTCTTAAGGATTAAACACCCATCACTCAACAAATCACAACTAGAACTCCAAGATAAAATCAGTCA		0	0	999		0	0	999	0.966667	0.4	0.48	9.99301	8.9751	1.40508
100122034	TGCAGGCTCCATTGTGAGCATATATTTTGTAGACAGGACAGGCAGGAAGAAACTTCTGATTATCAGTCT		0	0	999		0	0	999	0.95	0.4	0.48	13.8921	8.4638	1.585
100170183	TGCAGAAAAAGAGGCAACCAAACAGTAAACTGAAGCCTGCAAATTAAAAGGGGACAACTACCCAAGCTG		0	0	999		0	0	999	0.933333	0.6	0.48	28.14	20.0173	1.66858
100180027	TGCAGCTACTCTTTTTTACGACATTTGTCAGTCTTTCGAAGAGTAGGTAGGACCCACAAGACCACAACC		0	0	999		0	0	999	0.933333	0.4	0.48	5.6	3.47398	1.75595
100199476	TGCAGGAATTCCCTTAGATGATTAGCATTAGTGTTGTATAGTAAGACAAACGTGCTTTCATTAAACACT		0	0	999		0	0	999	0.95	0.6	0.48	148.508	174.616	1.01469
100212016	TGCAGTTGGATGACCCCAAGTAAGGCCTCGTATGCTGCCCTTGTCTCCTTCGACTTTGGCTGATAGACA		0	0	999		0	0	999	0.966667	0.4	0.48	69.791	44.9449	2.08415
100196896	TGCAGCTCGGGTAACAGCCAAATTTTGTCTACCTCTTAGCCCGATCTATTCCTTTCCCTTATTTGGTAT		0	0	999		0	0	999	0.993333	0.600671	0.479731	18.5183	18.3819	1.10856
100000230	TGCAGATCTCATCTTAGAAATTCACAGTTGGTGAAAGTTACATGCAATACAAAACTCTTCTTGTTATTT		0	0	999		0	0	999	0.976667	0.600683	0.479726	19.9845	17.2015	1.32105
100000113	TGCAGACAAACTTTCAAAGATTAGCACAAGACAAAGAACCTGCCAAAAGCTGGCCAATTAACAACAGAA		0	0	999		0	0	999	0.96	0.399306	0.479721	8.85926	6.8801	1.44611
100060696	TGCAGATTTTTTCATGCACCATGCTCTCTGGAAGAAAAATATTCGTGTTTTCTCTGCGAGATCGGAAGA		0	0	999		0	0	999	0.96	0.399306	0.479721	80.3731	40.1744	2.22219
100161358	TGCAGCAGAACCGCCGGAACAACACGATCGGCACCGCCGGTGGAAAGATCTCGAAGCGAGATCGGAAGA		0	0	999		0	0	999	0.96	0.399306	0.479721	251.19	90.9246	2.47512
100211958	TGCAGATAGCAGGGGTAAGAGAGAGAATAGGTAATATTAATAGAGGGTTAGGATTTCTGTAAATTAAAT		0	0	999		0	0	999	0.96	0.600694	0.479721	106.446	96.4534	1.30589
100120572	TGCAGGAAAAAGAGTAGGGACAAAAAAAAAAATCCAATATTATTATGTTCTTTACCAGCTTGCAGTTCT		0	0	999		0	0	999	0.943333	0.399293	0.479716	34.1773	26.3318	1.6524
100170345	TGCAGAAGCTCGCAATTTGATTTTTGATCGGATTTCGTTGCGAATGGAACGAGGAAGATAGCAATTTCA		0	0	999		0	0	999	0.943333	0.600707	0.479716	9.29851	7.12577	1.51742
100024951	TGCAGTCACATGAGCTTCAGACTATTGATTACGACTGAATTTAGAAATAAAGCTATGATTTCCATTTTC		0	0	999		0	0	999	0.926667	0.399281	0.479711	15.5208	13.2942	1.22921
100196647	TGCAGAGGATTTTGATCCTTGTTCTCCAGTACCTTGCCACGTTTATTGAGTTTTATATTTATATGATAA		0	0	999		0	0	999	0.926667	0.600719	0.479711	21.575	11.2519	2.0002
100179550	TGCAGAGGACACGGTCTCCAAGTTTCCTATTTCTCAGGGAGCACATGCATTCCTTCGAGGTTTCCCTAT		0	0	999		0	0	999	0.876667	0.60076	0.479695	42.7095	34.8423	1.38565
100193906	TGCAGAAGAGGTAGAAGAAGAAGAAGAAGAAAGCTACATGAGAGTATGAGAAATTAGGCGAGATCGGAA		0	0	999		0	0	999	0.843333	0.600791	0.479683	292.902	227.879	1.2811
100199612	TGCAGCAAACAACTTTTGGGTCTTTTATTGACTTCACTTATCAAAATTATCATCAAATTCAAGGCCTAT		0	0	999		0	0	999	0.97	0.398625	0.479446	162.867	81.521	2.16707
100120682	TGCAGGATGATTTTACCAGGTTCTACCGTAATCTATGCATGAGTCGGTTACAGGAATTGCAGATTTGCA		0	0	999		0	0	999	0.92	0.601449	0.479416	10.0459	7.71779	1.48863
100156623	TGCAGGGCACTGACAGAACTCCAGATTACTGGACTGTTTCGTATGCCAAGCAAGAGACGGCGTGATTTT		0	0	999		0	0	999	0.903333	0.398524	0.479405	22.7516	18.5061	1.39354
100186346	TGCAGTGGTTGGGAGGACGGACATGGTTGCTGGGGATAAGGGGCTTTGATAAATCAATTGCAAAAGAAT		0	0	999		0	0	999	0.903333	0.601476	0.479405	43.1165	38.1546	1.21269
100120287	TGCAGCCTCCTCAAAGTTCTCAAAGAACTGAAAATAGTGCTCGAAATAGAATAACAACCGGAGAAGTGG		0	0	999		0	0	999	0.996667	0.602007	0.479189	36.7268	37.7123	1.08923
100001758	TGCAGAAGACTGCACATTGAGAGGTAAAAGAATAAACAAGCATATCGAACAATCCAAAATAATAGATTT		0	0	999		0	0	999	0.963333	0.397924	0.479161	26.5809	14.7467	1.87186
100170763	TGCAGATGCTCTTGGTCGGTCCTCGTATTGTCTCTTACGCATAGGAATGAAGAGGCATGAAAAGAGAGA		0	0	999		0	0	999	0.963333	0.397924	0.479161	6.56589	5.82809	1.28577
100190360	TGCAGTGTTATTTGATTTCTAGTACTCTTTAATGGCGTCTTCTAAAGCAGACTGGTCTAAGCTTCCAAA		0	0	999		0	0	999	0.963333	0.397924	0.479161	18.971	14.0542	1.73622
100196648	TGCAGAGGATTTTGATCCTTGTTCTCCAGTACCTTGCCACGTTTACTGAGTTTTATATTTATAGGATAA		0	0	999		0	0	999	0.963333	0.397924	0.479161	19.3333	10.8594	2.00935
100024250	TGCAGCTCTCTTCTGACGAATCTCCTCCAACTGAAAATTGACGATTATGGGAAAAAAAAAATTAGAGAA		0	0	999		0	0	999	0.946667	0.602113	0.479146	8.51741	8.1057	1.25394
100027941	TGCAGCGTTGAACTTGCCGACACCATTGAAATTGAGTCTGACCCAAGAAGTGCGTACCACGCATCGATG		0	0	999		0	0	999	0.946667	0.397887	0.479146	19.529	13.9763	1.5593
100156294	TGCAGTTTCTATCTCACAGTACTCTTATTAAATCAACACAAAACTCAAGGTGGCCTCTCTGCTTCATTA		0	0	999		0	0	999	0.946667	0.602113	0.479146	152.335	96.2849	1.64057
100180627	TGCAGTGCAGATCCGACTCTAAGGAACGCCTTGACAGAACCCAACACCCGAATACTTGTTTCGTTGCGA		0	0	999		0	0	999	0.946667	0.397887	0.479146	117.206	69.4721	1.56511
100000869	TGCAGCAGCAGCATTAAACACTCACTGGCGAGATCGGAAGAGCGGTTCAGCAGGAATGCCGAGACCGAT		0	0	999		0	0	999	0.93	0.397849	0.479131	113.432	65.7467	1.66022
100171880	TGCAGTCTTGTGCGTGTGACAGGGGAGGTTTTTGAGGAGAGAGACAGCATGTTGGTCTCATCACTTATG		0	0	999		0	0	999	0.93	0.397849	0.479131	6.15493	4.40118	1.63741
100001062	TGCAGATATTGCAGAAATACATTATGGTCATATATGTAAATTCGTGCTAGCTCTTATGATTTGGCCGGT		0	0	999		0	0	999	0.896667	0.60223	0.479098	15.8019	11.1279	1.67173
100060437	TGCAGCTTCTGACGCTTTGCTGTTTCTTCGTGTTGGCGAGATCGGAAGAGCGGTTCAGCAGGAATGCCG		0	0	999		0	0	999	0.896667	0.60223	0.479098	47.922	44.8075	1.04577
100060694	TGCAGATTATCACATATGTTGGCATTTACCATAGAAATCTTTTACCAAGCGAGATCGGAAGAGCGGTTC		0	0	999		0	0	999	0.863333	0.397683	0.479063	172.395	122.411	1.43425
100185593	TGCAGAGTTGTCTCCAGGCTTTAGAGCTCCCGCACAGGCCACGGAAGCCACCAGCACTGAGGGCACTTG		0	0	999		0	0	999	0.973333	0.39726	0.478889	23.5159	14.8798	1.74332
100028627	TGCAGATTTCGTACCTGGATTGTCCAATTCAAATTGATCAGAATAGGAGTCCGCTGATTTGGCGAGATC		0	0	999		0	0	999	0.956667	0.397213	0.478869	145.036	54.76	2.57026
100060436	TGCAGCTTCTACAAAATTATTAGCGAGATCGGAAGAGCGGTTCAGCAGGAATGCCGAGACCGATCTCGT		0	0	999		0	0	999	0.956667	0.397213	0.478869	340.993	166.463	2.12213
100024079	TGCAGCCCCCATTCACCAACCAAATGAAAAAGACATGACCTACTAACCCACGAAGAGTAGTGGTAGAGA		0	0	999		0	0	999	0.94	0.397163	0.478849	17.7482	12.483	1.67073
100120177	TGCAGCCAACCTCTCAATTGTATTGTCACTCATGTTCTTTGTTACCTCAGAATCATCCAAACTAGGGTG		0	0	999		0	0	999	0.94	0.602837	0.478849	33.2167	24.2069	1.65648
100192998	TGCAGGTAAAACAGTGGTCAGATAGCCTTAAAACAGTTACAACACTATTAACCATTTATCTTGATAGTA		0	0	999		0	0	999	0.94	0.397163	0.478849	7.40426	6.30431	1.32541
100210489	TGCAGGAGACGCCCAGTAATGGGTGTACGATGGAGGGCATTGGTTAGTTGAGTTTGGTGTGAGGTGTTG		0	0	999		0	0	999	0.94	0.602837	0.478849	123.626	68.5663	1.95954
100121628	TGCAGAAAATAAGGGCATATCCAATAGGATTCCTTTTGTAAACGATAAGATCCAATTTACCCCATGTGC		0	0	999		0	0	999	0.923333	0.602888	0.478828	31.4541	20.1081	1.93907
100153239	TGCAGCAAATGCTCTAGGGATCGAATAGCCATCTCAAGACCCAGCTCTTCAGCCATTGCTACCATGGCA	eca01-10cs1-c11 Eca01 Eschscholzia californica cDNA clone eca01-10cs1-c11 5', mRNA sequence.	207	1	2.79e-12		0	0	999	0.923333	0.602888	0.478828	175.907	130.962	1.46403
100026966	TGCAGGGATCGTTTGACCCTATCACTGGTCGATAAAGCCCCACGTACATTAAAATAATAGAATCCTCAA		0	0	999		0	0	999	1	0.396667	0.478644	6.86885	7.42829	1.04525
100170492	TGCAGACTCTTTTGCCTTATCTTTTTCCCATCATGGGCCCATATCGTTCTCGTTCTAAGCAAAAGGTGT		0	0	999		0	0	999	0.983333	0.39661	0.478621	9.72	9.15083	1.21023
100024693	TGCAGGGTTTATGTTGTTTTCTTTCATCCATTTGTTGAGTTGAGTACTCCCTGACAGTTGAGATGATCA		0	0	999		0	0	999	0.966667	0.396552	0.478597	24.8722	18.6702	1.59847
100133405	TGCAGCTTCTCACTGTACACTGAACATCTTCAAGGCGAGATCGGAAGAGCGGTTCAGCAGGAATGCCGA		0	0	999		0	0	999	0.966667	0.396552	0.478597	315.714	159.148	1.94048
100001325	TGCAGAAGCTCCTGTCCAGCGAGATCGGAAGAGCGGTTCAGCAGGAATGCCGAGACCGATCTCGTATGC		0	0	999		0	0	999	0.95	0.603509	0.478572	62.6912	49.4834	1.20589
100025355	TGCAGAACCAGCAGCACCATGCATTATATCTAAATCCATTCCTGTAACCGACTGCTGAATCCCATCAGC		0	0	999		0	0	999	0.95	0.603509	0.478572	8.855	7.88314	1.26876
100172073	TGCAGTTCTTCGTGGTCGGAGAATTCACAGAAATGACAGAACCAAAACCCTAGAAACGAAAACGGAGCG		0	0	999		0	0	999	0.916667	0.603636	0.478519	16.4515	15.7377	1.2377
100190432	TGCAGAGAGAGAGAGAGAGAGAGAGAGAGAGAGAGAGAGAGAGAGAGTATTACATGAAGAGAAAGAAGG		0	0	999		0	0	999	0.916667	0.396364	0.478519	5.26	4.0107	1.39888
100154431	TGCAGTCTTAGGCTGCGACTGTTTACCCGGCGATTTCTTCCACACGGTTGACGGCACCAGCGAGATCGG		0	0	999		0	0	999	0.976667	0.395904	0.478328	67.1278	36.4385	1.69107
100192830	TGCAGCTAATCTAACGAGCCATCTTTTCAAAATTCAAAACCAACCATTTCCTCTTGGGGGAGGGATTCA		0	0	999		0	0	999	0.96	0.395833	0.478299	36.8421	32.1383	1.27656
100198190	TGCAGACAAAATTCTTGATGTTGAGGTCCTTGAATTTGTGATTCAACCTCATGCCTTTGAAGAGAGAGC		0	0	999		0	0	999	0.8	0.604167	0.478299	296.721	255.892	1.17738
100155406	TGCAGTCTCTGTTGAAGACATTCGGGATTACATTCTCAAGCATGGCGGTTTTCATTGGGACCACTTTGT		0	0	999		0	0	999	0.943333	0.39576	0.478268	11.3478	6.3573	1.86166
100156113	TGCAGGGATGAGGGTGGTATCTGCTAATAAGTTTCTTCTTGTCTTTGATAAGGTGAAAACACCTTTTCC		0	0	999		0	0	999	0.943333	0.39576	0.478268	69.4745	46.4482	1.69619
100195309	TGCAGCTTCTCTGTGGCTCTCGGGAAGGATTTTGTAGATTGCTTTGGGTTAAATTGGCCTGATATGGAT		0	0	999		0	0	999	0.943333	0.39576	0.478268	33.8741	27.0332	1.47608
100000085	TGCAGAAGGAGCTCATCTTCACATTGTTCATCTATCTGATGCAAGTTCTTCCTTGGATCTCATAAAGGT	F6B2 altered leaf shape mutant of the navel orange [Citrus sinenesis (L.) Osbeck] subtracted cDNA library Citrus sinensis cDNA, mRNA sequence.	166	8	5.95e-19		0	0	999	0.926667	0.395683	0.478236	16.3099	10.835	1.60554
100195441	TGCAGTCTCCTTTGGTGTATCTGGGCCAGCTATTGGGGTACAGTCTTCAACAAGAGCCATTTTCTCCTC		0	0	999		0	0	999	0.926667	0.604317	0.478236	335.849	172.448	2.07799
100119362	TGCAGAAGTACAGCAAGCAACTCAAGATCCGGTTCAGGAGCACACCCAGTACTTGTTGCAGGCGAGATC		0	0	999		0	0	999	0.86	0.604651	0.478096	91.1143	64.0307	1.43302
100119855	TGCAGATGGGCTTGGTACCTGCACATATGTCAAAGGTCTTCCCCTGCACTTATCATTCACCTCTCGTTG		0	0	999		0	0	999	0.953333	0.395105	0.477994	30.5113	19.0175	1.81904
100153207	TGCAGAGATGGACGAAGTCGCCATGAGGGAACCTCTCTCTCTCTCTCTGAACTAATTAAGTTGGAAATC		0	0	999		0	0	999	0.953333	0.395105	0.477994	7.70896	3.99594	1.92233
100190036	TGCAGGAAATAGAGGTGAGGTGGACACCAGCTATCAGCTTCCAACGTCGGCTGTGGAGAGAGACAATTT		0	0	999		0	0	999	0.953333	0.395105	0.477994	117.642	57.7097	2.11147
100193352	TGCAGCTGCTGCTTCGGTGCCGTTTCAGGGTCTGATCCCGACATGGTCGATGTGGGTGTTGGTGCCGGA		0	0	999		0	0	999	0.953333	0.395105	0.477994	214.146	102.99	2.42305
100199777	TGCAGTAAAGAAAGTTTGAACAGAGGTCAGGGAATAGAGCTTCTTGTGTCCTGACAGGTTTTGAGATGA		0	0	999		0	0	999	0.953333	0.395105	0.477994	37.2388	27.736	1.51092
100201909	TGCAGCTCGTAGCTAGCTCTGATCTTTCGAGAACTTTGGTCTAAAGTGGCAGAGCAGATGAAGCCGCGA		0	0	999		0	0	999	0.936667	0.395018	0.477957	35.1752	18.2044	1.82437
100180617	TGCAGTGAGATGGTGGAAGCCTTAATTTTCATTTGGATGACGTGGACAAGTAGGAGTTAGTATAAGTAT		0	0	999		0	0	999	0.92	0.605072	0.47792	30.1773	17.3863	1.96846
100000777	TGCAGTTTCTCATTCTTCTTCTTCTTCTGTGTCTCTGTGTGTTGATGCTCTTGAACATTTACAAACATT		0	0	999		0	0	999	0.98	0.605442	0.477764	49.099	43.9423	1.29065
100155993	TGCAGCCCAGCTTCTCTCTGTGTGTGCTGTGCTGAATGCCTATAAACCTCTGTGTAGTATTTTTGTTAT		0	0	999		0	0	999	0.963333	0.394464	0.477724	28.8231	17.0918	1.75198
100024999	TGCAGTCGACATCTCTTCCGAGACTTACAATTTAGCAGCAAATTTGTGCTTTGGCGGGTGAGGCAGCGG		0	0	999		0	0	999	0.946667	0.605634	0.477683	5.26396	3.5994	1.53723
100120499	TGCAGCTTAAGGCCCGCCTTACCATCAAAGCCTCCGGCAACTCCTGGTGTGTCTCTCGCATCACGTCAG		0	0	999		0	0	999	0.946667	0.605634	0.477683	28.5224	23.2775	1.343
100181126	TGCAGACGTGAAACAACCGGTAATGGAAGAAAAAGGTACTTTTTTCCCACGTGGCAAACTCGAAAACGC		0	0	999		0	0	999	0.946667	0.394366	0.477683	10.4504	5.80104	1.75503
100120544	TGCAGCTTTCAATTGCGTGTTCTGCTTGTTTTGGAGTCGCGGGAAACCCTAGAAGCTTCGAAAATCTAT		0	0	999		0	0	999	0.93	0.394265	0.47764	5.36429	3.43347	1.67205
100121008	TGCAGGTTAAGGAGGAGATCCTCTATTTCCATCACTATTTTACAATTGAGCACAAGGATGCGTGGTATC		0	0	999		0	0	999	0.913333	0.605839	0.477596	12.2927	10.3557	1.37156
100001937	TGCAGGCAACCATACCTGACTACAGTGAACCACCTTCAATTTCCTCCACCACCACAAGAAAAGTTCCTC		0	0	999		0	0	999	0.99	0.393939	0.477502	46.6202	44.8866	1.16752
100026773	TGCAGCTGGATCAAGTATAAAATATTGGAAGACCAACTCAACATTTCAGCTATTTTTCAAACATTACAT		0	0	999		0	0	999	0.88	0.393939	0.477502	60.7105	58.4701	1.16893
100028389	TGCAGGTGCCGACACATCCTTCTTATTCCCCTTTAAAAACAACCCTTTTCACTCTCTCGTCTCTCACAT		0	0	999		0	0	999	0.99	0.606061	0.477502	10.6154	9.22431	1.09696
100155218	TGCAGTAACAGGAGCCTCGTACAAACATACTAACAGTGCGTAATTAAGTAGAACCACGATCATAGTTCA		0	0	999		0	0	999	0.973333	0.393836	0.477458	26.5379	21.9426	1.3851
100172318	TGCAGCGATCGCCATGTGGTAAAGAGGGAGAGAGAGAGAGAGAGAGAGAAAGAGATGGAGAGAAGGAGA		0	0	999		0	0	999	0.863333	0.606178	0.477453	19.9673	16.9734	1.30937
100180459	TGCAGGTTGCCCCATCTGAGACCAGTGGATTGCTTCAAAGCTCATCTTTTGCTTCTGCTAACCATTCTG		0	0	999		0	0	999	0.956667	0.606272	0.477413	84.14	64.2114	1.71549
100214741	TGCAGATCCTCGAACCCCTCCTTCCCTTTCTAATTTCTAATTTTTCCCTCTCCCTTTTCTCGTTTCTAT		0	0	999		0	0	999	0.956667	0.393728	0.477413	140.173	78.4282	2.02563
100000336	TGCAGCATGCCCATACAACATCTCAACAACAGTTTCAAGTCTTCTGGATGGACCAAAATATCAAGCTGC		0	0	999		0	0	999	0.94	0.606383	0.477365	81.9851	47.6984	1.5908
100000765	TGCAGTTGTAGCATTAATTATCAGGAACAGGCTTTTTGTTGCTAATGCTGGTGATTGCAGGACCATTTT		0	0	999		0	0	999	0.94	0.393617	0.477365	21.8671	15.9826	1.52942
100001235	TGCAGTAGACCATTTGAAGACATCCATTGATACCAAGATAAGGCATCTCCTTGCATGTGGAAAGAAGCG		0	0	999		0	0	999	0.94	0.393617	0.477365	6.28889	3.62065	1.81777
100024628	TGCAGGGCACCAACCAACTGCGCCAGTAATTGTCTTCTATAAACCTGGAGGCTTATGGAATGAAACCCA		0	0	999		0	0	999	0.94	0.393617	0.477365	18.8978	13.2043	1.61299
100154930	TGCAGGCTTCAAGGTCAACCTCAGGTGTGCCCCAAGTCTGTAGAAGTGTAGCCAGGATAGAACACCATC		0	0	999		0	0	999	0.94	0.393617	0.477365	6.41353	4.48075	1.56164
100170160	TGCAGCCAAAATTGTTGCTAGCATACCCAAATGAGCCCAACAGGCGTGGGGCTTGCAGTAACCCAATTA		0	0	999		0	0	999	0.83	0.393574	0.477347	196.303	187.275	1.1195
100207878	TGCAGCAGCTGTTTTAGCAGGAAATATGAGGTTTGAAACTAGGTCATCGCAGATTTCTCTCAGCAAAAG		0	0	999		0	0	999	0.923333	0.606498	0.477316	210.845	153.719	1.50069
100207887	TGCAGCCATGAGTTGGCTGCTGCTGTTTCTTTGGGGGAATTTTTTTCAGGTTCTTGCTTTACCACTTGA		0	0	999		0	0	999	0.813333	0.606557	0.477291	120.606	111.424	1.1523
100027230	TGCAGTGCCTCACACCAAGGGATATGGTAGTTCTAATGATGATTCAATTACAGCTTTACATTAGTTCAG		0	0	999		0	0	999	0.906667	0.606618	0.477265	17.7943	12.402	1.57409
100000370	TGCAGCCTGTTTTGCACCAACAGCAAAGAATTCTGTGATAACCTCAAGGGGCATGCCCTTGGTTTCCGG	FS358941 LjFL3 Lotus japonicus cDNA clone LjFL3-044-AG12.r0 3', mRNA sequence.	185	10	9.95e-17		0	0	999	1	0.606667	0.477244	54.2256	60.2872	1.00643
100024989	TGCAGTCTGCACTCTGTACTTTGCTTCTCCCCCAAGTTAGAAAGTGGGTAGGTGAAAAATGACATTCTT		0	0	999		0	0	999	1	0.393333	0.477244	8.24409	8.2383	1.10792
100154621	TGCAGCTGCTGCTCCTGAGCTTCACTTCCTGCTCCTCCTCCACCCTCTCAATCCCAATCTTATCAACCG		0	0	999		0	0	999	1	0.606667	0.477244	8.75385	8.60119	1.07878
100000724	TGCAGTTACCAAAAGCATCTGACAATTAAACCACAGTAAAATAAGATTAAAAAAATCCACAAAAAAAAA		0	0	999		0	0	999	0.89	0.606742	0.477212	9.69756	6.77414	1.62784
100024577	TGCAGGCTTCCACAAGAAGCTCAACCGGTTCATATTAATTCTCTATGACATTGCATGCGGGAAACAATT		0	0	999		0	0	999	0.89	0.606742	0.477212	5.24171	4.67963	1.33991
100201293	TGCAGCCTAATGGGAACTGCTACGCAATACCTGCAATCCACTGAGAATGCGAGATCGGAAGAGCGGTTC		0	0	999		0	0	999	0.78	0.606838	0.477171	289.767	231.992	1.24253
100024737	TGCAGGTCAACCCGACCTTGTTTGGTCTTTCTAATGGAACCAAATGACTTGCAGCCCACTTAGAGAAGC		0	0	999		0	0	999	0.966667	0.393103	0.477146	9.40458	6.99157	1.49631
100171900	TGCAGTGACGATCTGAAGGATTTCTTAGTCGCTTATCCTTTGTTATTATTCATACGCTTAAGAATAGAA		0	0	999		0	0	999	0.966667	0.393103	0.477146	8.67883	7.71947	1.29734
100000061	TGCAGAACGCGATAGATAAATAATTTTAAGATCAACGCACCGGATGTAATAATCCCTCTCCAAGCTGCC		0	0	999		0	0	999	0.95	0.392982	0.477094	6.7594	4.99647	1.4183
100025213	TGCAGTTGCAACCCCAATAGGTCCAGGCATTAACAATTTCAGAGGGGATGAAAGAAGTGCTGCCAAAGG		0	0	999		0	0	999	0.95	0.607018	0.477094	30.935	19.0984	1.98911
100185864	TGCAGCTAGCCAGTAGAGATGTAGGGTATATCCAGGGAGTGAACGATTGTTCGACCATTCTACCCATAC		0	0	999		0	0	999	0.95	0.392982	0.477094	16.9926	11.0182	1.78142
100000081	TGCAGAAGCATCAATACATGGAAAGTACAATGCGATTCTATTAAAGGGCGAGCTACTGGGAAGCTATGA		0	0	999		0	0	999	0.933333	0.392857	0.477041	55.0438	35.3497	1.67433
100000335	TGCAGCATCTGTGGAGGCAACTGCTGATAGGGCATCTGTAACATCTGCTGCCTACACTGCTGTTGCATA		0	0	999		0	0	999	0.933333	0.607143	0.477041	5.90099	4.4832	1.34351
100170554	TGCAGAGATGTGGAAGATTAGACGATCAATCGCACTCTTGAAGCACAAGTTGTTTTTTATTCTACAAGG		0	0	999		0	0	999	0.933333	0.607143	0.477041	14.2206	9.67083	1.67254
100161058	TGCAGCACAACGTATGAAGGTAGATAGAATGAAGTGTGGGTCAGGCGAGATCGGAAGAGCGGTTCAGCA		0	0	999		0	0	999	0.916667	0.607273	0.476985	78.2673	68.801	1.11073
100179633	TGCAGTTAGCCATCCTCCAGTCTTATTCTTGTCAGCAGGTTGTCCCTTGTAGTCTATTGCATAAGTAAT		0	0	999		0	0	999	0.993333	0.392617	0.476938	15.8092	15.8505	1.25426
100154109	TGCAGATTTTTGAAGTTGAGAACCATAACATTTCTCTACTGGCCTACTTTAATTATAAAGGTTCAAGTG		0	0	999		0	0	999	0.9	0.607407	0.476927	7.87255	6.38422	1.38024
100157078	TGCAGTCAGGTGATTGTTAGAACCTGAATCAAGTAACCAGGAAGATGAAGATGATTTTGTAGCCAAATA		0	0	999		0	0	999	0.976667	0.392491	0.476884	10.0451	8.00739	1.54932
100002139	TGCAGGCTGAAGGTATTCCTGTCAGTCCATACAGTGTGCGGAAGGCAATTGAAAATACAGCAGTTTCTG		0	0	999		0	0	999	0.96	0.607639	0.476828	20.1523	16.1738	1.43215
100179344	TGCAGAAGATAATGCACATCTGACCAGGCCCATCTCTGATCAAGAAATTATATCTACTATGTTTTCTAT		0	0	999		0	0	999	0.96	0.392361	0.476828	155.625	78.8408	2.21241
100001349	TGCAGCTCCGAGTGTTCGATTACTTCCATTGTTGCTTTGCTCTGCGAGATCGGAAGAGCGGTTCAGCAG		0	0	999		0	0	999	0.943333	0.392226	0.47677	57.3525	30.9104	1.67034
100193865	TGCAGGCTTCAGGTCTCTTCGCGAGGTCAGTTCTCTAGGCGAGATCGGAAGAGCGGTTCAGCAGGAATG		0	0	999		0	0	999	0.943333	0.392226	0.47677	241.63	125.301	1.88148
100119748	TGCAGATAACCAGAACTGCATGAGAGGATAATGACTTCAGCATGAATGATTCGAATAGATTTTTTTCTT		0	0	999		0	0	999	0.85	0.607843	0.47674	14.0479	11.0483	1.38467
100023809	TGCAGATTATCATTCTGACGAACCTCATATTTTAGACTTTAGTCGATATCCAGGTAGGTGACAGTTCAG		0	0	999		0	0	999	0.926667	0.392086	0.476709	10.9578	9.31141	1.31773
100171777	TGCAGTAGTAATGCTGGCGATGGGACCGAACACCGGTTGGGGTCTTGGTTATGCTTACTTGCTTTGAGA		0	0	999		0	0	999	0.926667	0.607914	0.476709	5.75743	5.02327	1.2728
100172016	TGCAGTTATAACTTATAAGCTATTGGGCCAATGTCGAAGTGCCGCCGCCGTCCGTAACAAAGGGTAGTA		0	0	999		0	0	999	0.926667	0.392086	0.476709	19.3093	12.6649	2.00261
100199482	TGCAGTTGTCAGAGCAGAGAGAGAGAGAGAGAGAGAGAGAGAGAAGAGAGAGCACATTAGCGAGATCGG		0	0	999		0	0	999	0.926667	0.607914	0.476709	76.8223	74.2297	1.02888
100026184	TGCAGAAATAAAGTGCCTTGCAAGTAAGGCTTGTGCTTGGATGGATGATACCTCAGACGATGAGTCTAT		0	0	999		0	0	999	0.893333	0.608209	0.476582	11.5481	8.47494	1.48836
100203472	TGCAGAACTTCCGGTCTTCGTACAAAGTTACAGAAAATAAGCTTACAGGCCGGGAAGGAGGAAGGGAAC		0	0	999		0	0	999	0.97	0.391753	0.476565	221.931	125.199	1.96024
100000115	TGCAGACAAATGCTTTCGTGTAATCGTGTCAGTGCAGGCCGGCCATTGCTAAAGAAGGGACAGATCCTC		0	0	999		0	0	999	0.953333	0.391608	0.476503	48.6667	22.702	2.00206
100000636	TGCAGTAGAGGCACCAACTTGAGGCAATCACTTCGAATTTTGACATTCTTGATCTTCAATATGGATCCT		0	0	999		0	0	999	0.953333	0.608392	0.476503	58.855	42.6977	1.58416
100174467	TGCAGAGGGTGGCACGGCCGCCGGAGATGCGAGATCGGAAGAGCGGTTCAGCAGGAATGCCGAGACCGA		0	0	999		0	0	999	0.953333	0.391608	0.476503	152.438	79.7662	1.83598
100190061	TGCAGGAGTAGGAGATGGAGAGGAAACAGGCTCCGAAGTTGGTGCTGGAGAAGGCGACTTCCCGAATAA		0	0	999		0	0	999	0.953333	0.391608	0.476503	7.96212	4.83423	1.77136
100203505	TGCAGAGGAAGACGACCCCGAAGGTCCCGAAGATCCCGCAGTCCCGGCTTGCTCCGATTTCCCTTCCCC		0	0	999		0	0	999	0.953333	0.391608	0.476503	10.0458	6.8916	1.60829
100000742	TGCAGTTCTTGCCGGTCTTTACAAGGACCTTAGGTTTATATATGAGCTGGTATATGTAGCTAAGTCTGC		0	0	999		0	0	999	0.936667	0.391459	0.476438	8.54815	5.3009	1.70151
100024720	TGCAGGTAGCGAAACATAGCAAAACACCGATCAAGAAAACACAGACGATTTTTATCCCTCTCGTATTGC		0	0	999		0	0	999	0.936667	0.608541	0.476438	6.42718	5.6079	1.29871
100204415	TGCAGCTGAACAGATTCTGCAAACATACAATGGGACTCAGATGCCTGGAACAGAACAAACTTTTAGGTT		0	0	999		0	0	999	0.936667	0.391459	0.476438	162.703	104.928	1.68452
100153408	TGCAGAACCGAGAATTGGTTTTGCCTAATGGTCAAAAGATTAGCTGGGACCTCTGGCAGTGACCTAGAA		0	0	999		0	0	999	0.92	0.608696	0.476371	26.2019	16.8867	1.76428
100153879	TGCAGATAATTGAATCGACTTCTATTCAAACATTATCAATTATTTTAATTTTTATTCATCCACTTGCTT		0	0	999		0	0	999	0.98	0.608844	0.476306	36.6051	34.6189	1.25299
100119589	TGCAGAGAGTATATTATTATTGGTCCTTATAAGGGCTTGTATCTTTCCTTTTTTCTGATAAACTGGTTC		0	0	999		0	0	999	0.963333	0.391003	0.47624	56.1985	38.0743	1.64413
100121652	TGCAGAACAGGCCAGGGTATATATATGACAGTTAAGCAAAGGCCTTAACAGAATATGAAGAATAGAAAT		0	0	999		0	0	999	0.963333	0.391003	0.47624	7.57778	6.18776	1.41559
100000012	TGCAGCAATGTAAATGATACATGAGTTAAGTTTGTATTACATGACTGATTGTGGTTTTTTCAAATCACA		0	0	999		0	0	999	0.946667	0.609155	0.47617	118.76	60.132	1.94242
100000546	TGCAGGGATCTTCTCTGTACTCCATATAGGAAAAGTGTGGGAAGAAAAAGCAAAAAAAGAAATGCCAGG		0	0	999		0	0	999	0.946667	0.609155	0.47617	5.4433	4.47437	1.38578
100001911	TGCAGCTTTTAAGTTTTTATTGGGAATATAAACACATGAAATTACTTTTTGAACCTTCTTGAACCAATC		0	0	999		0	0	999	0.946667	0.390845	0.47617	22.9203	15.9315	1.80702
100153830	TGCAGAGGTGAAACAACCGGTAATGGAAGAAAAAGGTACTTTTTCCCACGTGGCAAACTCGAAAACGCT		0	0	999		0	0	999	0.946667	0.609155	0.47617	10.2696	6.76865	1.46246
100060545	TGCAGGTTCTGACCTTAAAACTGAAAGATTATATACATTGTAAATATCATGAAATGGCGAGATCGGAAG		0	0	999		0	0	999	0.93	0.609319	0.476099	200.774	97.5908	2.43794
100155563	TGCAGTGTATAGAGGTTGATCCAAGGCCATAAGTGTCCTGTGTTTCATTTGGTGACTGATCACTAAGTA		0	0	999		0	0	999	0.93	0.609319	0.476099	10.2573	7.34892	1.57553
100199497	TGCAGAAATGGCAGGAAGAGTAGTAGCGAGCAAAACAGATTCACCGGACTGGGACATGTTTGAAGCAGG		0	0	999		0	0	999	0.93	0.390681	0.476099	38.875	37.4298	1.09526
100200241	TGCAGGGCATTGGGTCTGAGCTGCCTTTTCTTGTGCGAGATCGGAAGAGCGGTTCAGCAGGAATGCCGA		0	0	999		0	0	999	0.93	0.390681	0.476099	133.471	83.5406	1.48832
100216244	TGCAGCGATACACAGATTGGAAGCTTAAGTTTCAGAACTAGCAAGTGTGCATGAGAGAGAGAGCGAGAT		0	0	999		0	0	999	0.853333	0.609375	0.476074	14.7078	10.5179	1.38837
100156829	TGCAGAGATCGTATCTGCAAAACAACTCTCTCTCTCTCTCTCTCTCTCTCTCTCTCTCTCTCTCTCTCT		0	0	999		0	0	999	0.99	0.390572	0.476051	17.2481	17.8837	1.11914
100171341	TGCAGGAATGGGTTCCCCATGTTGGGTATATATAGGCTCAGGTCCACCATTATCCTGCATTACCAGGCC		0	0	999		0	0	999	0.913333	0.609489	0.476024	146.429	72.5546	2.46075
100002787	TGCAGAATCTTGTCTTTTCCCACTCCCTTGCTTCCTATGCTAGTTAGTCAAAATTTTCTTCATACCTCC		0	0	999		0	0	999	0.973333	0.390411	0.47598	11.3492	9.38279	1.3414
100172103	TGCAGTTTAACATTCAAAATTTTTTCTCGAATATTAGATAGTCTATACTAATGTGAGCATTACCATTAC		0	0	999		0	0	999	0.956667	0.390244	0.475907	7.88148	7.23474	1.20843
100215967	TGCAGTATATTCTTCAGCAGGTTGTTCCAGGTCAAGTTTCTTCGGCTTCTGTGGCTTTTTTTTTTTTTT		0	0	999		0	0	999	0.956667	0.390244	0.475907	6.45038	3.95048	1.78013
100001956	TGCAGGGAAGAGAAAGGAGATTGCTGGAGCAGCCACTGGCACCACAAGTGGCATGAAAGGAGAATAACA		0	0	999		0	0	999	0.94	0.390071	0.475831	8.85401	5.55995	1.8225
100024996	TGCAGTCCTAGCTTGATATCTTGCAACAGTCTTTTGAATAATTTGGTCAGGGCTGGTGAAAATCACACA		0	0	999		0	0	999	0.94	0.609929	0.475831	157.895	80.627	2.16268
100190353	TGCAGTGTTATGGGAACACGTTTACCAGTTCAACTACTCCTAAAGCTAAGAGATCTTCAACTGCTAATG		0	0	999		0	0	999	0.94	0.390071	0.475831	28.9856	16.298	2.12008
100000226	TGCAGATCACTTGAAAAGCTTTGCTGGATTTCTACCAAATGCTGACCCAACAGAAGATATGAGACTCAC		0	0	999		0	0	999	0.923333	0.610108	0.475752	5.24878	3.7756	1.55484
100000721	TGCAGTTAAAATCAACACATAACTGAGTGCATAGCAATAAGTGAAAAGCAGGATTGGATTAATGGCAAT		0	0	999		0	0	999	0.923333	0.389892	0.475752	5.56296	3.58724	1.73172
100061307	TGCAGTGGTCGAAATGGGCTGATCGCGAGATCGGAAGAGCGGTTCAGCAGGAATGCCGAGACCGATCTC		0	0	999		0	0	999	0.923333	0.389892	0.475752	72.0365	43.9037	1.58724
100000479	TGCAGGACGCGTACATCTGAATCCCAGAACTTCTTATGTGGCCATCTCCTCTAATCAGACCATGTTTTA		0	0	999		0	0	999	0.95	0.610526	0.475568	12.1095	9.39132	1.43294
100000658	TGCAGTCAAAAAAGAAAGCCACCCATTTGTGTTCTCTTCAAGGATGCAAGGTACCATCCCATTGTGTTC		0	0	999		0	0	999	0.95	0.389474	0.475568	26.3383	16.4495	2.00783
100024277	TGCAGCTGCATTGATAACAAGTAATGATTTCATTAATTCATTGGGCTTGCCATTGGTAATCCCAGTTAT		0	0	999		0	0	999	0.95	0.389474	0.475568	99.5672	80.5546	1.38328
100027263	TGCAGTGTCTTTACCAAGCCATAATGTTTACTCTTGGTGTGGCTGGGTTCAACTTCATATAAGTTTGCC		0	0	999		0	0	999	0.95	0.389474	0.475568	28.9854	21.6073	1.60135
100190585	TGCAGCAAATGTGGACTTACCTACGCCTATCAGAAGGCTGGAGGTGAGTGAGAGAGAGAGATGTCGCCG		0	0	999		0	0	999	0.95	0.389474	0.475568	261.511	114.838	2.43368
100192867	TGCAGCTTAGGATGATCTAGAGGAGCATGAAGATGATGTGCATAGAAGTGAGGATGAACATCATGTGGA		0	0	999		0	0	999	0.95	0.610526	0.475568	153.113	133.29	1.37265
100202837	TGCAGTCAACTGGGAATGGAGACGGAGAAAAAGAAGTGGCAGGGGCTCAATACCCTTATATGGAGAGAG		0	0	999		0	0	999	0.95	0.610526	0.475568	16.005	12.7096	1.39787
100000399	TGCAGCTAATTGATCCTAATGTTAAGATAAATGTTGTGGAGAACACTCCGGATGATCCACGCCAGCGGA		0	0	999		0	0	999	0.873333	0.389313	0.475497	28.026	25.4655	1.18267
100133274	TGCAGACCCTCATCCCCATCCAACAATTGTGTGCATGATTATGCATCATGCGAGATCGGAAGAGCGGTT		0	0	999		0	0	999	0.856667	0.389105	0.475405	156.892	132.478	1.17382
100215279	TGCAGGGATTGCCTAAGCGAAAACAGACTAAGCGAGATCGGAAGAGCGGTTCAGCAGGAATGCCGAGAC		0	0	999		0	0	999	0.916667	0.610909	0.475398	544.15	303.495	1.69589
100180133	TGCAGCTTGAATATCGCGAGGCGACAGGGACGCTGGCCTGGGAAAAGACCCGGCGAGTTCAGGGAAATT		0	0	999		0	0	999	0.976667	0.389078	0.475393	19.3677	16.1121	1.42396
100120459	TGCAGCTGAATTTTCCTTTCCCAGGCGATATGAAATTTTGAAAACGAAACCCAAAAGATTAGACTACCA		0	0	999		0	0	999	0.96	0.611111	0.475309	14.0553	10.9169	1.39971
100156001	TGCAGCCCTCCGCACCGTGGGAGATCTCCGGAAACCCCCCTTTGTCGTATGGCACGATGGCATGGATCT		0	0	999		0	0	999	0.96	0.388889	0.475309	24.7462	15.8858	1.78165
100179750	TGCAGCAAAAATGCAAATGGAACATTAAAAAGGGGGAGTAAACACACAAACAGAAATGAAACAATCGGC		0	0	999		0	0	999	0.96	0.611111	0.475309	102.532	44.9579	2.2195
100190158	TGCAGGTGAAATGGGTCGATGGAACGGGCCCTTCACCTCGACCGTTCGATCCGTATCCGCCACGTGTCT		0	0	999		0	0	999	0.96	0.611111	0.475309	11.9641	8.1167	1.41512
100000213	TGCAGATAATCGCCCTCGCCCTACCTCATCTCCCATCATTCATAGATATAGTCCCACAACCCAAAAATA		0	0	999		0	0	999	0.943333	0.388693	0.475221	8.61594	7.07345	1.36444
100171763	TGCAGTACTGTACACTGTACCCTGCAAGACTGCATCCCAGAAGTACTTTCTACTGCATAGTCCAATGGG		0	0	999		0	0	999	0.943333	0.388693	0.475221	7.46715	5.07614	1.58894
100181013	TGCAGGTAATCGTCTCATCCTATCACACATCGTCCACGGGTGTGGAGAAATGGGATGGGACAGTTATCT		0	0	999		0	0	999	0.926667	0.611511	0.475131	110.659	111.292	1.08858
100199673	TGCAGCTCCAACGAGAAACATTTCCATTTTGGGTGGGATTTCTTCCCAATCTAGAATTCAATATCCTTC		0	0	999		0	0	999	0.926667	0.611511	0.475131	167.873	101.843	1.9137
100000778	TGCAGTTTGATTTTCCATGATTAAACTCCGGTTATCTTCTTTAACGCCGCCACCACTGGCTTTATGTTC		0	0	999		0	0	999	0.97	0.388316	0.475053	150.717	61.7678	2.50866
100025686	TGCAGCGAACTCAGTGGAGGTGAGAGCTCTTTGCAAATCGCCCCACTCTGCAAGCTTCTTCGCTGGATG		0	0	999		0	0	999	0.97	0.388316	0.475053	15.0455	14.2716	1.22405
100207292	TGCAGAAGCTCAGATAATAAGATTTTCCTCCTTTTTTTTTTCCTCTTTTTTTTTTTTTTTTTTTTTTTT		0	0	999		0	0	999	0.91	0.611722	0.475037	13.0144	10.8789	1.32284
100196757	TGCAGACCCCCATAAGTTGGCATCTGCAAGTGATGACCATACAATTCGTGTATGGAGTTTAAATCTGGT		0	0	999		0	0	999	0.85	0.611765	0.475017	256.313	202.227	1.30059
100000188	TGCAGAGGGGTCCAAAAGAAAGACAAAAATACTGGACAATCCAGAAGATTAAATGCACACAGTGCTTGT		0	0	999		0	0	999	0.953333	0.388112	0.474962	25.6767	14.0271	1.94522
100002218	TGCAGCACACTATGCATGGGCCTGCCGCAAGCTATGCACAGGCCTGCTGCACACTGTGCATGGCCCCGC		0	0	999		0	0	999	0.953333	0.388112	0.474962	8.41985	6.54515	1.38325
100023083	TGCAGAGTCCCTGTTTTTGGATCAAGACTCCAACCGCATAGGTGATGTCTCTTGTACAACTTTCAATAT		0	0	999		0	0	999	0.953333	0.388112	0.474962	70.3258	33.3833	2.07039
100025907	TGCAGGTAATGGGCCCAACAACTAGAACTTTCTTACAATCTTCGATAAGCATAAGGCCAACTAGAACTG		0	0	999		0	0	999	0.953333	0.388112	0.474962	12.5692	9.3898	1.56173
100196682	TGCAGCTATAACTTTCGTTTGAACTCTGTAGTGAAGGTGAGACAGTGTCGAAGAGACGAAGGGGAAGAA		0	0	999		0	0	999	0.953333	0.611888	0.474962	62.49	50.4078	1.3688
100124702	TGCAGAATAGCAGATAGAGATGAGAAAAACCAGAGAGAGAGAGAGTTTTTCTCGGCTTTTTTTATTTGT		0	0	999		0	0	999	0.936667	0.3879	0.474867	9.13077	4.71069	2.01533
100211960	TGCAGAAAGCAGGGGTAAGAGAGAGAATAGGTAATATTAACAGAGGGTTAGGATTTCTGTAAATTAAAT		0	0	999		0	0	999	0.936667	0.3879	0.474867	99.9416	70.5762	1.58235
100197526	TGCAGTAAAAGTTAGTCCAGGCATTTACATCTAGCCACATGGATATGTAAGGCGAGATCGGAAGAGCGG		0	0	999		0	0	999	0.876667	0.387833	0.474837	284.608	234.878	1.18247
100023294	TGCAGAAGCTGAAAGGGTGCCCTCCATCTGCATAGCATGTTTCTCTTCCTCTTCAGAACTTGAAACGAG		0	0	999		0	0	999	0.963333	0.387543	0.474707	5.36641	4.22137	1.45019
100192918	TGCAGGAATTTTTTAGGCCATGGATGATGCAGAGTACCTGCATACCCGAGCTACTGTATAAATAAGGCC		0	0	999		0	0	999	0.963333	0.387543	0.474707	44.8846	24.986	1.96959
100197375	TGCAGACCTGATCGGCCTTTTTTCTCTTCGACAATGAAGGCATGGAGGGATTATTGTGGCGAGATCGGA		0	0	999		0	0	999	0.903333	0.387454	0.474667	102.397	83.5543	1.35492
100000442	TGCAGCTTCACCCGCACATTCCTCGATTGCATGCTTTTTGGATCTAACGCTTATTTTCTGTTCTTCTAA		0	0	999		0	0	999	0.946667	0.612676	0.474608	13.7136	11.9591	1.25522
100000526	TGCAGGCGAAGTCAGATGAACTCAGGCTTTTGAAATCCCTCTTTTTTCCCAAATTGGGATCTTCTCAGG		0	0	999		0	0	999	0.946667	0.612676	0.474608	36.1035	20.1588	2.06277
100185866	TGCAGCTAGCCAGTAGAGATGTAAGGTATATCTAGGGAGTGAACGATTGTTCGACCATTCTACCCATAC		0	0	999		0	0	999	0.946667	0.612676	0.474608	15.2261	10.5003	1.62766
100000650	TGCAGTAGTGGGAGCCTCATACACTGTGTGGTTCTTTCTAGTATCCAAGACAATTACTTGTACAGAAGG		0	0	999		0	0	999	0.93	0.612903	0.474506	10.9615	7.44521	1.66057
100179367	TGCAGAAGTCCGGCGGTTGTGCCGTGATCGACGGAGGCCTTGCGACAGAGCTGGAACGATACGGCGAGA		0	0	999		0	0	999	0.93	0.612903	0.474506	55.7337	36.9951	1.46084
100198323	TGCAGGAGTGCACAACCATAAGCAGAATTCCTTTTACTGATATAAAAGCTCTTTGCCTTCAATGCGAGA		0	0	999		0	0	999	0.93	0.612903	0.474506	247.99	175.718	1.72359
100002104	TGCAGGCCAAGCCATGGCGAGAAACGGAATCCGATTTCTTCTAATTAACTCTGCGAGATCGGAAGAGCG		0	0	999		0	0	999	0.956667	0.38676	0.474353	121.664	69.1508	2.05077
100120467	TGCAGCTGCCCTCTTCCTCCGGAAGAAGGCTAGAGGGTGTGCATCTATCCAGGACCTTACCTAAAATCA		0	0	999		0	0	999	0.956667	0.61324	0.474353	36.4952	28.4067	1.56828
100193300	TGCAGCAGTTTCTGAGCATTTAAGAAGTGGGTTCCCATGATGATCCCTGGTGATGAAACCCAACAATCC		0	0	999		0	0	999	0.956667	0.38676	0.474353	13.6692	9.77931	1.58254
100174432	TGCAGAATGTACAGATTCGCGAGATCGGAAGAGCGGTTCAGCAGGAATGCCGAGACCGATCTCGTATGC		0	0	999		0	0	999	1	0.613333	0.474311	33.621	33.5254	1.01093
100193333	TGCAGGTGGTGGATGCCAGCGAATAGTCCGAGTTGCAGGAGGTTGGAAGGAAGATGATGGTGGAAGACA		0	0	999		0	0	999	0.923333	0.386282	0.474136	90.4892	54.2221	1.7101
100001031	TGCAGAGAAGAAACGCAGGGGGTTACTGTTGAGAGAAGGGTTTAATAATAGTGAAGAACGATTTGGGGA		0	0	999		0	0	999	0.966667	0.386207	0.474102	35.0308	19.4754	2.05889
100024238	TGCAGCTCCTTAACACCAATATCAGCAATAGATGAGATTTTCCTTGATGAGGGAAAAATGGGTCATCCA		0	0	999		0	0	999	0.966667	0.386207	0.474102	51.2923	37.176	1.59713
100028880	TGCAGCAATACAACGCAATAAAGCAAATTTCTTCTCTCTCCCTCTCTTCCTAAGATGAGAAAAAGGCAT		0	0	999		0	0	999	0.966667	0.386207	0.474102	16.4688	11.9947	1.52676
100156292	TGCAGTTTCTATCGCTTTGCCCAAATTTCCAACGACCAAGTTGTTGAACTTGGCCCTCACACACCATTG		0	0	999		0	0	999	0.966667	0.386207	0.474102	44.8125	32.6776	1.58254
100208459	TGCAGGAATCAGCTCTAGTCGTCGTTGTGAGAGCTAGGAGAGAGGAAGAGGGGAAGAGGGGAAGAGGGG		0	0	999		0	0	999	0.966667	0.613793	0.474102	167.245	150.078	1.23169
100000096	TGCAGAAGTCGATTAAATATTGTGGGGGATCAGAATAAGTATCAAGATGAGCCCACAACTATTTCTACT		0	0	999		0	0	999	0.95	0.614035	0.473992	19.2956	13.158	1.67505
100023099	TGCAGGTCCATAGTTCATATTCTGCACTTTACTCTCGTGTGATACATGCATATCTAATTTAATTTATAA		0	0	999		0	0	999	0.95	0.385965	0.473992	11.4242	9.85357	1.29971
100206496	TGCAGCCCTATGGGGATCCCTAAATGGAAAGTGAAAAGCGAGATCGGAAGAGCGGTTCAGCAGGAATGC		0	0	999		0	0	999	0.95	0.385965	0.473992	482.929	201.832	2.38775
100060841	TGCAGGTTATTAATTTCATCATCCTTCTGGCGAGATCGGAAGAGCGGTTCAGCAGGAATGCCGAGACCG		0	0	999		0	0	999	0.89	0.614232	0.473902	94.6381	79.6705	1.15742
100156403	TGCAGAGAGCCATTTTCTCTCTCCGTATTACCCATGGAAAAAACCTTGAACCATCAGTTATTAGTTTAA		0	0	999		0	0	999	0.933333	0.385714	0.473878	9.74046	7.68223	1.38024
100001838	TGCAGCAAATGTGGACTTACCTACGCCTATCAGAAGGCTGGAGGTGAGTGAGAGAGAGATGTCGCCGTC		0	0	999		0	0	999	0.96	0.385417	0.473741	6.24242	3.34646	1.96099
100186649	TGCAGGTCCTGGAGCCCCAAACTCGATCCATCAACATTTAGTTTAATGAAACCAAAAGGAGGAGAAGAC		0	0	999		0	0	999	0.96	0.385417	0.473741	112.576	74.6015	1.78445
100207024	TGCAGAGGATCAAGCTATGCTTGGCCATACTGCTTTCCTTGTAACTGACTTGAAAGTGCGAGATCGGAA		0	0	999		0	0	999	0.813333	0.385246	0.473663	205.075	171.709	1.18432
100001524	TGCAGCCATCTTCTTCAATTCCTCTTAGACTTCATCACTTGTGTCATGTGATCATGGTAGGGTTTCTAA		0	0	999		0	0	999	0.943333	0.385159	0.473623	6.07353	4.22463	1.61822
100189697	TGCAGATATCGAGCGATTCAGGTACGATAGTTTTAAAAAATCTCTGCATCTTATCTCACAACCATTTGT		0	0	999		0	0	999	0.943333	0.385159	0.473623	49.2574	31.3026	2.1271
100001252	TGCAGTCTATACTTGTATTGCTGTTTGAATTAGCCACACATTGGTTGCCCCGGATCACTGTAAGTTGTA		0	0	999		0	0	999	0.986667	0.385135	0.473612	36.4797	27.5216	1.50446
100120048	TGCAGCACCTAAAGCAATTCATAGATAACAATAGCAATAAACAGTGGGAGAAGTATTAAGATTTCAATT		0	0	999		0	0	999	0.926667	0.384892	0.4735	11.0214	6.53504	1.99684
100180407	TGCAGGTCTACGCCGGATGGAAACGTACAGTAACAGAAAGAAATACTAATATTTAAGTATTTAAAACTA		0	0	999		0	0	999	0.926667	0.615108	0.4735	7.35096	6.99292	1.2037
100023302	TGCAGAAGGACATGTTTCGTTTATTGCTAAGTACATCAACACAGATGGCTCCTCACATTAATCTTATTA		0	0	999		0	0	999	0.97	0.38488	0.473495	140.406	88.2155	1.83957
100024812	TGCAGGTTCTACAAAAACTTGTACACAAATAATTTATGTGAAGCTGACAATAAACAAGAGATGGGATGT		0	0	999		0	0	999	0.996667	0.384615	0.473373	11.1057	11.1602	1.09787
100198173	TGCAGTAGGCTAGATTTCTCTATTGAGGCGAACCCTATAAGGCTGATTTTGTAGGTGTATTGGCGAGAT		0	0	999		0	0	999	0.91	0.384615	0.473373	63.777	44.2956	1.41393
100201032	TGCAGTAATGTAATTGGTTACCCCAGAATCAGGATACCAGACGCTCTCTGTAGAGGAAGGGACTGGGTT		0	0	999		0	0	999	0.953333	0.384615	0.473373	69.7803	43.1425	1.84555
100154593	TGCAGCTGAGTTTTATAGAAGGTAGTTTTTTTAAATTTATTTTTCTTCTTAAGTTACTTGAGGTCAGTT		0	0	999		0	0	999	0.98	0.384354	0.473252	6.57025	5.68865	1.3355
100001611	TGCAGTAAGTCAAATAATAAAAAGTATGTAGAGAAGTAATCTTTCCCTTTAGCTTTGAATCAATATTTT		0	0	999		0	0	999	0.936667	0.384342	0.473246	7.44928	5.81237	1.47104
100027078	TGCAGGTTTGGTTTTTTTCCTAATATGTTCTGTGAACTTTTAAGAGAATGGATTATGATCTACTATCAT		0	0	999		0	0	999	0.893333	0.615672	0.47324	6.33333	4.18539	1.71507
100060194	TGCAGAACCATGCCTTCAACCTCCTCTGCGAGATCGGAAGAGCGGTTCAGCAGGAATGCCGAGACCGAT		0	0	999		0	0	999	0.963333	0.384083	0.473127	62.0155	42.5109	1.36482
100120992	TGCAGGTGGTCTCAATGATTTTCCTAGTGAAATGGAAGAGAGCCACAGTAACTCTAGGAGACCAGGTAT		0	0	999		0	0	999	0.963333	0.384083	0.473127	11.6562	6.62787	1.89121
100001710	TGCAGAACCTGATTGCTACTGGACTTGGGGTTCAGAAAATCACAGGAATCACAGTGTTTGACATGAAGG		0	0	999		0	0	999	0.92	0.384058	0.473115	18.2319	15.108	1.40123
100156092	TGCAGGCACCTAAAGGGTGAATAGAGAGCATGGTTCAAAGGCCTACCTCAATGGCTGAAGGGAGGACTT		0	0	999		0	0	999	0.92	0.384058	0.473115	51.9296	41.8832	1.36137
100199751	TGCAGGGATTCTTTAGAAGCCAAACCAGCCTGCAATGATTCTTGAGAGATTTTCTTGAAGAATGCCGTC		0	0	999		0	0	999	0.92	0.384058	0.473115	60.162	57.2739	1.10328
100200892	TGCAGCACCTAATGCATCACCTCCTACCAACGTTGATTTGATGAGTCTGTGTCGGGAGGGTAAGATCAA		0	0	999		0	0	999	0.92	0.615942	0.473115	85.4363	42.2388	2.21128
100000944	TGCAGTCAGACGTGCTTGAAGTGGCGAGATCGGAAGAGCGGTTCAGCAGGAATGCCGAGACCGATCTCG		0	0	999		0	0	999	0.876667	0.61597	0.473102	115.052	100.486	1.11114
100172543	TGCAGAGCTCAGAGTCGGGGCAACGCTCTTAGTTTGATGGTTGATCGAAGTCCGAAGAGGGACGGGTCA		0	0	999		0	0	999	0.99	0.383838	0.473013	46.6612	38.5936	1.35431
100121891	TGCAGCATGGCTAACTTGTCAACGACAACATTAGCCTCACAGTAGATGTGTGTAATTGCCCATTATGAG		0	0	999		0	0	999	0.946667	0.383803	0.472996	130.36	63.2669	2.38812
100179477	TGCAGAGATACCCCAACGATAGCACCATTAGCTTCCAACAGCGAGTTGATGGCATTGGTGCTTTGTTAC		0	0	999		0	0	999	0.946667	0.383803	0.472996	19.7819	13.8669	1.65093
100198180	TGCAGAATAGTAGCTCGCACCATTGGCAGGGGACCCTTCGCATCAAACATTGTGACAGCTTCGCCTACT		0	0	999		0	0	999	0.946667	0.616197	0.472996	48.2319	27.2734	2.11534
100000852	TGCAGCAAAGAAATTTTAAAATTGCGAGATCGGAAGAGCGGTTCAGCAGGAATGCCGAGACCGATCTCG		0	0	999		0	0	999	0.973333	0.383562	0.472884	171.131	58.5406	3.08131
100023597	TGCAGAGGAGGAGAACAGCATTGTGTGGATGGTCCATGCAGATTGGGCATGAAGCCTCATCCCATTCCT		0	0	999		0	0	999	0.93	0.383513	0.472861	59.741	33.6108	1.885
100023517	TGCAGAGACTGAAGAAACATATACTTTTGCTGCAAATTATTCTGAACATATATTGCATGGAATAGAAGA		0	0	999		0	0	999	0.8	0.616667	0.472778	56.3649	50.868	1.22725
100123673	TGCAGTGGCAGTGGCAGTGGCAGTGGCAGTGGCAGTACCATTGACGCTGATATTCGTCTTGATAAGGAA		0	0	999		0	0	999	0.956667	0.383275	0.472751	56.0677	32.5551	2.15486
100000160	TGCAGAGAGAGAGAGAGAGAGCGAAGAGGAGATCGGTTGAGTAGCCGGGGCGATCAGATCGAAGCATCA		0	0	999		0	0	999	0.94	0.382979	0.472612	19.2248	8.90626	2.32351
100000819	TGCAGACTTCTTTGCTGCTTAATTGGTAGCCAGCGAGATCGGAAGAGCGGTTCAGCAGGAATGCCGAGA		0	0	999		0	0	999	0.94	0.382979	0.472612	170.516	84.4157	2.00916
100001429	TGCAGAAGACTTGGCCATTGCTCAGGGTAGTCAGCATGAATAATTGTTTTGAGGCACTCACCAAGCTGC		0	0	999		0	0	999	0.94	0.382979	0.472612	26.9015	15.4291	1.67154
100030760	TGCAGAATTCTATTGGTTTTGTGAAGAAATCTGGGTTTTTTTTTTCTTCAATCAAGTCTCTGTAGTTAG		0	0	999		0	0	999	0.94	0.382979	0.472612	6.28906	4.46541	1.59806
100186412	TGCAGTTGAGCAACAGTAAAGCTATTACAAATACCATAGGTAAGACAAATATAGGTAAGGCCAGGAGAT		0	0	999		0	0	999	0.94	0.617021	0.472612	38.1733	20.4752	2.12251
100023412	TGCAGACATTAGAAGAAAGTGTCAAGACTTGCATGAAAGAGATTTTCTAACTGGCAGGTTAAGAATAAC		0	0	999		0	0	999	0.966667	0.382759	0.472509	13.9531	11.4543	1.36631
100024526	TGCAGGCACGTTTTGATTGAAATGAGTGCCGTGACAGGCGTCTGAAACTCATTGGAGTGCCTCTGACCA		0	0	999		0	0	999	0.966667	0.617241	0.472509	14.7376	13.3129	1.21261
100027981	TGCAGCTGAAGGCTTGGTAGTTTATCTATCCTTGTCTACATTACATGGGTTGGGTCTTGAGTTTTGTCT		0	0	999		0	0	999	0.966667	0.382759	0.472509	22.1473	20.2871	1.21083
100195427	TGCAGTCGAAGAACTAAAACCCTTCGAAGTTCAAGTCTGAGATTAAAACCTGTCCAATTTGCTTTTAGG		0	0	999		0	0	999	0.966667	0.617241	0.472509	117.941	95.0706	1.59168
100000285	TGCAGCAACTCGCGATCATCAACGATCCATTGACCAGGTACAAGCTTTTTTTATTAAATTCTATTGATT		0	0	999		0	0	999	0.95	0.382456	0.472367	5.32812	3.68084	1.63389
100000677	TGCAGTCGTTGACTTGTAAGCCGTAGTCTTCGATTTTTGCCTTGGCAGAGTAGATGACTTCCTTGCTAA		0	0	999		0	0	999	0.95	0.617544	0.472367	63.93	33.3103	2.13615
100001041	TGCAGAGGAGTCCTAGTGCTCCTGGGAGAACTAAGTAGCAGAACTAGAACTGATACATTGACCGGTAAT		0	0	999		0	0	999	0.95	0.382456	0.472367	13.5073	10.2032	1.50164
100119113	TGCAGAGAATACTTCACCGGTAGAGAACTCGAAGTAAACTGTCGTGTCCGAGAAGCCTTCGCCGGAGAG		0	0	999		0	0	999	0.95	0.617544	0.472367	93.9167	39.2494	2.48009
100193179	TGCAGTTGTAGTGAAGGCTCTTCTCTACCCTGGTGTTGTTGCTAATGGTATCATCAACAATACGACCAT		0	0	999		0	0	999	0.95	0.617544	0.472367	44.935	29.2247	1.72817
100215554	TGCAGCGATCGCCATAGGGGAGAGGCTCAGAGGGAGTGAGGGTCGCAGAGACTGAGAGACAGAGAACGA		0	0	999		0	0	999	0.95	0.382456	0.472367	196.696	62.8626	3.59298
100153208	TGCAGAGATGGATGAAGTCGCCATGAGGGAACCTCTCTCTCTCCCTCTGAACTAATTAAGTTGGAAATC		0	0	999		0	0	999	0.906667	0.617647	0.472318	9.65854	5.577	1.74576
100001046	TGCAGAGGGGCATGCACAACATCCCCGAAGCTCTAGTTGGGGTAGGAGAAGTGGGAGCTGGGAAATATC		0	0	999		0	0	999	0.976667	0.382253	0.472271	6.84091	5.68335	1.36462
100001328	TGCAGAATCCTCCTATTCTTGCTTAGTTTCTTATGTGCCAGGCGAGATCGGAAGAGCGGTTCAGCAGGA		0	0	999		0	0	999	0.933333	0.382143	0.472219	86.3813	41.2412	1.92032
100060418	TGCAGCTGAGGATATTCTTGCGAGATCGGAAGAGCGGTTCAGCAGGAATGCCGAGACCGATCTCGTATG		0	0	999		0	0	999	0.933333	0.382143	0.472219	117.878	57.9074	2.0262
100001733	TGCAGCAACGATGAGTGGGAACCGTGTGGTAGGTTAACTAATGGAATTAGGTCTCTTTCTCTACGTGCA		0	0	999		0	0	999	0.96	0.381944	0.472126	34.6439	25.1391	1.69439
100024606	TGCAGGGAGTAACTCTACTTTGGAAGCTATATACTTGCCCAAGAAATCATTAATAACCATGACAAAAAC		0	0	999		0	0	999	0.96	0.381944	0.472126	7.27344	5.06939	1.59859
100030843	TGCAGTCGAGAATTACCTTATAGCAACCGACAGATCGAGCGTGATCCGTGAGAGAGGAAACAATCTTCT		0	0	999		0	0	999	0.96	0.381944	0.472126	41.4803	22.4986	2.15933
100172165	TGCAGAAATGGTGAGGAAAGACATGCATAAGTTAGGCTTTGTATCAAGTATGACATCTAATAAAGCTGA		0	0	999		0	0	999	0.96	0.381944	0.472126	34.3516	34.2998	1.11095
100025906	TGCAGGTAAGAAATTAATTGGACTAAAACAAGTGAAGAAGAAAATTAGTGGACAATTATTTTAAATTAT		0	0	999		0	0	999	0.916667	0.618182	0.472066	14.4664	12.0016	1.35429
100000812	TGCAGACCCGAATACAAGCATGCTAATGTAGTTTTTTATGAATGCGAGATCGGAAGAGCGGTTCAGCAG		0	0	999		0	0	999	0.943333	0.381625	0.471975	247.231	116.961	2.05013
100153638	TGCAGACGCAGTTCACCAGTTTCTTTCAGTGCTTTCATTGCCAGCTTCTCATTTGCATCAAATGTAGAT		0	0	999		0	0	999	0.943333	0.618375	0.471975	8.14706	8.14561	1.20101
100179604	TGCAGAGTGTATATTTTCCCATCAACGAGCTGTTAACAACGTTGGAGTCGCACTTTTCTGAGATCTTCT		0	0	999		0	0	999	0.943333	0.618375	0.471975	27.0243	19.2173	1.60444
100185325	TGCAGAAAAATGCTTGTCCATCACTACGACCTCTACCGCCGGAGCAGCAGATAAGTGAGAGCCCCTACC		0	0	999		0	0	999	0.943333	0.618375	0.471975	132.779	76.9054	2.10929
100201374	TGCAGCTTTTCCGAGTTATGAACCGGATGTTTGACAAGCACAAGGAATCAAGGCGAGATCGGAAGAGCG		0	0	999		0	0	999	0.943333	0.381625	0.471975	282.821	139.823	1.99839
100195207	TGCAGAACAGATGAGGACTGTGAGACCCAACCGGCGGGGGACGGCGGCATTGTCGTCTTCATCCTGGAT		0	0	999		0	0	999	0.9	0.618519	0.471907	61.6829	29.3253	2.10528
100001403	TGCAGTTCTGGACCTGGAATTCCAGTCGCTGGAAACAGAATTTGACACTAGAATTCCAGTTAAGAGTTA		0	0	999		0	0	999	0.97	0.381443	0.471889	24.6048	20.0816	1.38487
100182491	TGCAGTGCTGGGGAGTTGGTTGCGGCAAGGGCGAGATCGGAAGAGCGGTTCAGCAGGAATGCCGAGACC		0	0	999		0	0	999	0.926667	0.618705	0.471818	272.405	139.769	1.82881
100197496	TGCAGTTCATTGCAAGAGTACCAAATTCCTTTACTGATAGCCCTACGTGCGAGATCGGAAGAGCGGTTC		0	0	999		0	0	999	0.926667	0.618705	0.471818	97.7794	55.0379	1.6927
100198844	TGCAGAAACAAAACCTTTGGAAAGAGTATTGTAAGGGACTAGTGCCACATTAGGCGAGATCGGAAGAGC		0	0	999		0	0	999	0.926667	0.381295	0.471818	342.941	216.461	1.58246
100026160	TGCAGAAAACTGCGTTAGTTGGCTGAGTTCTCTTCTACCAGTTTTCAATGTTCACTGCACACCCTGTAT		0	0	999		0	0	999	0.953333	0.381119	0.471735	19.8871	12.3857	1.80831
100186349	TGCAGTGTAGCTTCTGGACTTTAATATATGAACTTTCTGAAGGAACCCAGAAGGACTAGATATGCCATG		0	0	999		0	0	999	0.953333	0.381119	0.471735	73.5461	28.2309	2.64551
100001658	TGCAGTTATCTCTGCAACTGTTCTGATCATACTTGAAGGTCAAGCAGTTGCAGCTGATTGGGCAGCAAG		0	0	999		0	0	999	0.98	0.380952	0.471655	5.67969	4.9528	1.24176
100060269	TGCAGAGCTCAGAGTCGGGCAACGCGAGATCGGAAGAGCGGTTCAGCAGGAATGCCGAGACCGATCTCG		0	0	999		0	0	999	0.91	0.619048	0.471655	137.386	79.6307	1.66239
100060433	TGCAGCTTAGTTTGAGTATGATTAACCTACATACCAAGACGACAGCTTCTGCGAGATCGGAAGAGCGGT		0	0	999		0	0	999	0.91	0.619048	0.471655	65.375	44.7376	1.40774
100000053	TGCAGAACACCATTTCCAACTAAGATTACACTACTTCAAATGGATTTTCTAACACCATCCATGCTGTAG		0	0	999		0	0	999	0.936667	0.619217	0.471575	21.0577	11.1522	2.04245
100001452	TGCAGACAGCATCGATGGCTGCCCTCTCTGTCTCAGTCTCTCACCACCTTCAAACCTCGCCCTGTTGCC		0	0	999		0	0	999	0.936667	0.380783	0.471575	5.54412	4.48833	1.39262
100001540	TGCAGCGTGAGGCTTCAGGCTTCAGGCTTCAGGCTTCGTTTGGTGAAAATGAGGGAAAGTGAAAGGGAT		0	0	999		0	0	999	0.936667	0.380783	0.471575	5.34307	3.85587	1.51676
100121156	TGCAGTAGAGCACTTGCACCCGAGAGATTTCGGTCTCGAGACTCCAGTTCCACATCCAGTCCCCACCAC		0	0	999		0	0	999	0.936667	0.380783	0.471575	6.08209	4.28995	1.59098
100156105	TGCAGGCTGAATCTGCTACTGGAATAAAGCCATCGACTAGAGTTTAGGTTTGTTCTAACTGTTCTGTTC		0	0	999		0	0	999	0.936667	0.380783	0.471575	23.3893	12.5233	2.03665
100185834	TGCAGCGTCGTGGACTTCGTTTGCACTAAAATTGAAACTCTCCACTTTTTACATCACAGCGATGATCAT		0	0	999		0	0	999	0.936667	0.619217	0.471575	47.2878	29.9743	1.77628
100000767	TGCAGTTGTGGTGGAGGACTCAAATCAGAATGACAACAGGCGGGTCTAATAGGTGACCTGCCCCGCCCT		0	0	999		0	0	999	0.963333	0.619377	0.471498	10.2589	7.69791	1.27735
100189552	TGCAGAAGAGATGGGAAAGGGTTTGCTTTGGTACGACGGGAAGAGAGAACTGTTTTGGTCGATCCGATC		0	0	999		0	0	999	0.963333	0.380623	0.471498	10.0476	7.15237	1.53115
100185633	TGCAGATTGGCAAAAATAAATTTGAATTTATTGGTGTAATATCTAAAGTCAAAAACAAATAGAAGTTGT		0	0	999		0	0	999	0.99	0.619529	0.471426	28.802	29.7638	1.12406
100023901	TGCAGCACAACACACACACACATACACATGTTGAGTTTGTGCTAAGTCTTGTCTGGAAATGATTTCCCA		0	0	999		0	0	999	0.946667	0.619718	0.471335	14.7794	11.1854	1.47322
100060280	TGCAGATACTAATACGTTCCAAAAATCAGATAAAAATTCAAGTTTTTGCGAGATCGGAAGAGCGGTTCA		0	0	999		0	0	999	0.946667	0.619718	0.471335	208.251	101.136	2.0998
100154578	TGCAGCTGAACGGGTTCTGCAAACATTCAATGGGACACAAATGCCTGGGACAGAACAGACTTTTAGATT		0	0	999		0	0	999	0.946667	0.380282	0.471335	154.434	99.0532	1.63284
100160985	TGCAGGTGCTAATGAGGTCCTTCCAGTAGAATATAAATTTGCGAGATCGGAAGAGCGGTTCAGCAGGAA		0	0	999		0	0	999	0.946667	0.619718	0.471335	169.228	89.5385	1.87117
100119818	TGCAGATCTTTGAAAAAGTTAGACGAATCCCTCGGGCAATTGAGTCAGCTCAAGAGTCTTCTTCTTGAA		0	0	999		0	0	999	0.93	0.379928	0.471166	17.2029	12.2114	1.50959
100025173	TGCAGTTCAACAAGACTTTGAGCTTCTTTTGGAACCTCAATTGGATCACACCAAGAGAATAATCGACAT		0	0	999		0	0	999	0.956667	0.379791	0.4711	87.0078	41.2768	2.04828
100160803	TGCAGAGGAAAGAGAGGTTGCTGAAAAAGCAACATAGGCAAGCGAGATCGGAAGAGCGGTTCAGCAGGA		0	0	999		0	0	999	0.956667	0.379791	0.4711	211.209	109.746	1.77197
100171591	TGCAGGGTAACATTTTGAGTGCCCAATGAATTACCAAGTCATCAAGCAGAACTTCACAGCCAACCACCA		0	0	999		0	0	999	0.956667	0.379791	0.4711	23.8667	16.8654	1.67125
100213856	TGCAGCATTGGCTGTTCCTGTTCAACTAACTTAATGCATGGATTGGTGATAGGAGTTCGTATGCCGTCT		0	0	999		0	0	999	0.956667	0.620209	0.4711	14.5604	11.8987	1.40206
100001670	TGCAGTTGTATATTCCAAAAATGAGTGGAGGAACTTGAGCTAAAAGCCTCTAAACTAAGAACCTCAAAA		0	0	999		0	0	999	0.983333	0.379661	0.471037	47.8049	34.4395	1.72904
100060249	TGCAGACTGCAACACAAGCGGCCTCCTTGCTTATGGCGAGATCGGAAGAGCGGTTCAGCAGGAATGCCG		0	0	999		0	0	999	0.913333	0.620438	0.470989	267.348	130.317	1.93669
100154905	TGCAGGCGAGCGAGCGAGCGAGCGAGCGAGCTAGCTAGAGAGAGAGAGAGAGAGCGACGCAGAAGCACA		0	0	999		0	0	999	0.913333	0.620438	0.470989	74.2464	46.5314	1.88048
100026742	TGCAGCTCGCCATCTCTAGCTCTCTTACCAAGAAGTCATGTTAGCTCTCCCGATATTACTACTTGGACA		0	0	999		0	0	999	0.94	0.379433	0.470927	7.62044	5.25292	1.64754
100212452	TGCAGGCACGATTTTATTGAAATGAGTGCCGGGACCAGCGTCTGAAACACCATGGAGTGCCTCTGACGC		0	0	999		0	0	999	0.94	0.620567	0.470927	183.67	121.091	1.65188
100000463	TGCAGGAAATGCAATTCGGGCTATCTCCAACCCAAGCTCATCCGTCTTTAAAACATGCCTAGCCATTGA		0	0	999		0	0	999	0.966667	0.37931	0.470868	8.81102	5.76677	1.77167
100171290	TGCAGCTTTCATTGCAAAACCTCAAGATATGAAACAGATTAAATTCTAGTGTATAGCCCCGGGGAGGAG		0	0	999		0	0	999	0.966667	0.62069	0.470868	26.5463	24.4348	1.14392
100198503	TGCAGACGCGGCAATAACAGCATCTCCTCTTGAATCTCTCACATGAAGCACAATCTTTGAGTTGTTGTA		0	0	999		0	0	999	0.966667	0.37931	0.470868	295.632	194.744	1.85558
100171078	TGCAGCCCATCATCTCCTTGTCCATTCATCGCATATCCATTTATCATGAAATGCCATGAATCCATATTT		0	0	999		0	0	999	0.993333	0.379195	0.470812	27.48	23.5839	1.41498
100186025	TGCAGGAGACATTATACCCTTCTTGTCTTAGTAATCGAAACCATAAAGCAATGCTGTAAAGATGGGTGC		0	0	999		0	0	999	0.993333	0.620805	0.470812	8.38614	7.98262	1.13527
100207494	TGCAGACAAATTGACAGACAAAGATAGGCAGAGAGTCATGTGCCCTCCCCTGAATGATTAGAACATCAC		0	0	999		0	0	999	0.923333	0.620939	0.470748	149.152	101.658	1.6925
100001179	TGCAGGCCGGAGTTGGCTCCGCCGGAATGACTGTGTAAGAACCCTTGAGCTTCACCATCTCTATGCACG		0	0	999		0	0	999	0.95	0.378947	0.470693	6.21094	3.66498	1.87686
100028314	TGCAGGGGTTGTGTATGTGGGATGACACGACATTTTAATGGAATTTCAAATGATTTACCAAAATGCCTC		0	0	999		0	0	999	0.95	0.621053	0.470693	15.4423	12.9045	1.36698
100170167	TGCAGTGAAGTTAGGATCTCTGCCTAAGGAAGCCACATATTCTTCAATTCTGTTGTTGTCCATGGAATC		0	0	999		0	0	999	0.95	0.378947	0.470693	176.364	132.131	1.44396
100180619	TGCAGTGAGATAGTGGAAGCCTTAATTTTCATTTGGATGACGTGGACAAGTAGGAGTTCGTATAAGTAT		0	0	999		0	0	999	0.95	0.378947	0.470693	30.5496	20.3061	1.74927
100202728	TGCAGAGATGGGGGAGAGGTGGGGATGCAGATGGAGACGGAAACGAAGGCAATTCGAGACCATGATTCA		0	0	999		0	0	999	0.95	0.378947	0.470693	50.771	30.4632	1.93795
100170870	TGCAGCAATAAATGATTGGTAAACAAGGGAAACGACTACGAAAAAAAAAATAGCCGGAGAACAAAAAAT		0	0	999		0	0	999	0.976667	0.37884	0.47064	5.616	4.65237	1.33819
100133504	TGCAGTCATGTGCACGGCAGTGCAGCCATGCCTGCAACCTTGTGCGAGATCGGAAGAGCGGTTCAGCAG		0	0	999		0	0	999	0.933333	0.621429	0.47051	198.727	113.863	1.73528
100179328	TGCAGAACAGCACGATCATGAGCGACGACTGGTGTATATTTTCGTCCGCTTCGCATGGGCATTTCCTCG		0	0	999		0	0	999	0.933333	0.621429	0.47051	23.9953	11.8596	1.96594
100179634	TGCAGATAGCCATCCTCCAGTTTTATTCTTATCAGCAGGTTGTCCCTTGTAGTCTATTGCATAAGTAAC		0	0	999		0	0	999	0.933333	0.621429	0.47051	10.601	7.1668	1.64886
100000033	TGCAGAAACAATAAAGGATCTTCATCGATCTTCTATTTACATATGTGCATAAAATGAAAGAAGAAAAAA		0	0	999		0	0	999	0.96	0.621528	0.470462	14.5377	11.4364	1.3877
100121283	TGCAGTCTGCAATGCTTATGCTTCCCTGCTTTGCAAGAATATAATGTCTTGGGTGTCAAGACAATCGTC		0	0	999		0	0	999	0.96	0.378472	0.470462	21.5349	13.3823	1.9771
100154091	TGCAGATTTGGGGCAACCAGTGGGAGACCACAGGCCAGCCGGTCAGCTCCAGTGTCTCCAGTCGATTAG		0	0	999		0	0	999	0.96	0.378472	0.470462	51.2692	40.024	1.40995
100171947	TGCAGTGCTTGGAGCCAGCGATGGTTTGGTCTCCACAGCTTCCTTAATGATGGGAGTAGGAGCTGTAAG		0	0	999		0	0	999	0.96	0.621528	0.470462	31.049	24.2066	1.43447
100172267	TGCAGCAACCAATGTTCTCTGTCTATTGAGAAATTCTAGTTGATCCAAGTATGTATAAAACAAAAAACA		0	0	999		0	0	999	0.916667	0.621818	0.470321	74.1902	60.3427	1.27019
100190107	TGCAGGGCACTGGCAGAAAGCATCTGGCAAGACACTCGGATGCAGAGCCGATTGAGGGCAGGGTAGGTA		0	0	999		0	0	999	0.916667	0.621818	0.470321	15.4597	9.32672	1.86769
100001902	TGCAGCTTCCATGCACACATTTGATGCACTATATTTTTTGTCCTTATGTATGCATGATGGTAAGCAGAG		0	0	999		0	0	999	0.943333	0.378092	0.470277	5.89781	4.32997	1.53971
100024733	TGCAGGTATGTATGGAGAAATCTGATTTCAGAAAATAAGATAAGCAGATGATCCTAAAATTATGATCAA		0	0	999		0	0	999	0.943333	0.378092	0.470277	8.4	6.0531	1.6465
100025950	TGCAGTAAGAAAGGTAATGATGGAAGGGATATAAACAGCTCCCCACTTTGGAACTTCAACTTCAGGAAC	Atr02b_68_F11_C011.g1 FGP Female Amborella trichopoda Amborella trichopoda cDNA clone 122Dhq_K22 5', mRNA sequence.	143	3	1.29e-15		0	0	999	0.943333	0.621908	0.470277	92.4541	59.5652	1.8682
100190344	TGCAGTGGCAAGAACCTTGTGCACTGGCTACCATGGATTGCCTTTACTCTTTAATTTATTATTCCTTCC		0	0	999		0	0	999	0.943333	0.621908	0.470277	16.6587	11.6299	1.5318
100196850	TGCAGCCAAAGGCCACAACCCTTTTTGCAACTTCAGAGCCTATATGTCCTAAGCCTACAATCCCTACTC		0	0	999		0	0	999	0.943333	0.621908	0.470277	107.45	93.2891	1.39125
100000245	TGCAGATGCAGACAGGCCATGGGAGGAGAAGGACGATCAAAACCAGAGAAGGCAAGCCGTGGGAAATTA		0	0	999		0	0	999	0.97	0.378007	0.470235	51.6129	24.8485	2.03837
100001722	TGCAGGATCAATCCAAGTGTCAAGGTGACATTCTGAGTAACAGTAACGGGCCCACTCTACGATGCCATC		0	0	999		0	0	999	0.97	0.378007	0.470235	43.5769	28.9923	1.90294
100028552	TGCAGTGGTATATACAGACGTTCTCAAAAGATGTCCAACGGTTATTATATTCCTTCTCACAATGTATGT		0	0	999		0	0	999	0.996667	0.377926	0.470196	5.10484	4.40824	1.26933
100155046	TGCAGGGTTATATTGATCCCACAATCGTGTGAATTGAGTCACATCGGAGTTGAATGAGAATCATTCAAT		0	0	999		0	0	999	0.9	0.622222	0.470123	14.2275	9.17008	1.85669
100154277	TGCAGCAGTGCAAGTAATAAGTTACACACTCTCTCTCTCTCTCTCTCTCAAGAATCAAGACACGTACTG		0	0	999		0	0	999	0.776667	0.622318	0.470077	28.9956	27.2534	1.10762
100002116	TGCAGTACTGCCTCTCCTATTCCACAATTCAGTGCATTCGATGCAGCGAGATCGGAAGAGCGGTTCAGC		0	0	999		0	0	999	0.953333	0.377622	0.470047	158.762	87.7589	1.7095
100023346	TGCAGAATGAAAATATTCAAACTTGATAGACTGGATTTAAAGATGATATCATCACCTAGTAAACCATAT		0	0	999		0	0	999	0.98	0.377551	0.470012	34.8952	24.7206	1.72902
100000728	TGCAGTTAGTCATTTCTCTTCTAATTAGAGATGGCGAGAACTAAGCAGACTGCTAGAAAGTCCACAGGA		0	0	999		0	0	999	0.91	0.622711	0.469884	7.34597	4.23467	1.81555
100192946	TGCAGGCAATGGGATATGCTGAAGATCCAAGACCAAAGTAGATGGTGATGTGAACACCTTCACAAAATC		0	0	999		0	0	999	0.91	0.622711	0.469884	36.6588	22.3305	1.93137
100024310	TGCAGCTGGTCTAGTCTCCAACTTTGGCTTCAATCTAAAACCAATCATCCATATCATTAGATATATTTA		0	0	999		0	0	999	0.936667	0.377224	0.469852	7.06618	5.21198	1.66342
100156012	TGCAGCCTTGCACCAGGGTTGCACCGAAATGTGATTGTTGCTGTGTCGCAAAGAAGAGTGCTAATGCAG		0	0	999		0	0	999	0.936667	0.622776	0.469852	14.2986	8.85753	1.577
100121798	TGCAGATCGAGTTATACCTACCGAGAGATTGCCAATTTAATCTCAGAGCAATAGTAGTGAAGATCGGCG		0	0	999		0	0	999	0.963333	0.377163	0.469822	7.88281	5.74541	1.53703
100153572	TGCAGAATTTGGGGTTCCATATTTGTACCATAGAGCAGACACTGGAGATTCCTCACTTCTGTAGTTTTC		0	0	999		0	0	999	0.963333	0.377163	0.469822	116.349	64.712	2.05731
100189726	TGCAGATGAAGTTCACAAGCTGAGGTGAATCAGGCAAATCATATCTTTATTTTTTTTTGGGTCGTCATA		0	0	999		0	0	999	0.963333	0.377163	0.469822	142.787	102.945	1.51308
100001659	TGCAGTTATTAACTGTCAGATCAGAATATGACAGATCCAATTAACATGTATATTGACCTAAATACCCTT		0	0	999		0	0	999	0.946667	0.623239	0.469624	93.1317	66.7087	1.67394
100023527	TGCAGAGAGAGAGAGAGAGAGTAATTGCAGGTAGAGAATGGCAGCATCTGTTTCATCATTACTCTCACT		0	0	999		0	0	999	0.946667	0.623239	0.469624	12.8592	7.74625	1.78265
100028676	TGCAGCACCAGAGGGAGACTTGGTGGGGCAACCAAGGGGAGAGGACGTGGCAAGAGAGGTCACGACGGA		0	0	999		0	0	999	0.946667	0.376761	0.469624	13.2326	7.89123	1.88193
100171280	TGCAGCTTGGTATACTTGTTCTGCTTGTTTTGTATTGCGGAAACCCTAGGAACTCTGGTGTGAGCTCGC		0	0	999		0	0	999	0.973333	0.376712	0.4696	7.26829	7.23819	1.33635
100002133	TGCAGATCATAAGAAATTATATGAAAAAGAACGAAAAAAGCAAAAGAAAAGGGCATAATCAATCAAAAT		0	0	999		0	0	999	1	0.376667	0.469578	8.6	9.32863	1.01228
100195063	TGCAGAACCCATTTAGGAACTCGGATTCGGAACTAACTTCAATGGAACACCATTTTGTGTTTCGGTTGT		0	0	999		0	0	999	1	0.623333	0.469578	10.6207	10.9728	1.11591
100025030	TGCAGTCTTAACCAAGAGCTATGCCTTGGTTATGCCCATTTTTACTGGGTTGTTAAAGAGGTTTATATG		0	0	999		0	0	999	0.93	0.623656	0.469418	63.555	52.2983	1.30416
100000835	TGCAGAGTTAATGTTTATTCGTTGGGTCGGCTTAAAGCCTTAAATCAGCGAGATCGGAAGAGCGGTTCA		0	0	999		0	0	999	0.956667	0.623693	0.4694	287.029	131.805	2.13926
100155751	TGCAGTTTTATAGATTTCTAGGGCGGGGAGAAGCGGAGTAACACTCAACAAGGAGAAGAATAGGTTAGC		0	0	999		0	0	999	0.956667	0.376307	0.4694	108.23	72.313	1.82619
100001696	TGCAGCTGAGGGTTTCCAGCCATTGAATCTGCGAGATCGGAAGAGCGGTTCAGCAGGAATGCCGAGACC		0	0	999		0	0	999	0.94	0.624113	0.469192	126.574	88.4228	1.33319
100185626	TGCAGATCCCAATCAAAGCAAGTTGGTCTGTATCTGTTCCTTCGGCTCTGGTTAATGGTTCTAATCCAG		0	0	999		0	0	999	0.94	0.624113	0.469192	6.53589	5.155	1.40413
100000287	TGCAGCAAGAAAACTCACTTGACTAATTACATGCACATAATCTTCAAATCTGGACGTTGAGAGAGAGAT		0	0	999		0	0	999	0.966667	0.375862	0.46918	24.5591	20.0199	1.36992
100200861	TGCAGATGCCCTTTGTCATTGAAATCTGTATGTCGATCCTTTGTGTAGAAAATGGGGTCGCAAGAAAAA		0	0	999		0	0	999	0.966667	0.375862	0.46918	76.3413	63.6896	1.33392
100179164	TGCAGCATTCAACTTAATCACTTCTTCACCGTTCATCAGATGGATGATCGTTGTTGCCGAACGGAACAC		0	0	999		0	0	999	0.843333	0.375494	0.468997	274.351	239.036	1.18041
100169861	TGCAGGAGCAGGAGCAGGCGAGATCGGAAGAGCGGTTCAGCAGGAATGCCGAGACCGATCTCGTATGCC		0	0	999		0	0	999	0.896667	0.375465	0.468982	85.2431	73.8012	1.09172
100001276	TGCAGTGCTAGCACGATATAAAACCAGTTTCAGTTCCATCAACCATCAGAAGACAACACATGAGAACAT		0	0	999		0	0	999	0.923333	0.375451	0.468975	44.0902	37.8118	1.263
100195485	TGCAGTTGCTGGAACTTTGTAATGGTAGTGTTTTGAGGCGGCTCAATGAGCACCAACAAGAAATGGGTG		0	0	999		0	0	999	0.923333	0.624549	0.468975	56.8058	42.1301	1.39549
100000739	TGCAGTTCTCTACCAGTTTGAGCGACTCTTTTTCGGTTACTGGCTTCTAATCTTTGGTTATCATTACAT		0	0	999		0	0	999	0.95	0.375439	0.468969	6.37037	5.38825	1.35212
100000890	TGCAGCGAGACCTATATCATATGCGAGATCGGAAGAGCGGTTCAGCAGGAATGCCGAGACCGATCTCGT		0	0	999		0	0	999	0.95	0.624561	0.468969	225.828	107.214	2.34055
100001249	TGCAGTCCCAGATATGAAGAGGGAAGCGGCCAATTCTGTATCTGAACTCCCTGGCTACTTTCCCCACTG		0	0	999		0	0	999	0.95	0.624561	0.468969	14.9952	13.2949	1.25767
100001757	TGCAGAAGAAAGAAACTTTTCCCCACTGGAGCAAAGGCAAATCTCCCCTTCAAGGACTAGGATTCTTTG		0	0	999		0	0	999	0.95	0.375439	0.468969	17.8308	10.9278	1.95681
100002002	TGCAGTAGTGACGATCGAAATGGTTGGCCATGAAAGTCCCGGCACCACACTCAGCATTGGGGCACTCCT	Mdfrt3115o01.y2 Mdfrt Malus x domestica cDNA clone Mdfrt3115o01 5' similar to TR:O96951 O96951 UBIQUITIN. ;, mRNA sequence.	379	10	1.65e-19		0	0	999	0.95	0.375439	0.468969	14.5114	9.74512	1.67685
100024600	TGCAGGGACACGTCGTGCCACCAGTCGTTTGATGACACGTAATAAGTAAATAAGGTCTTGAAAAGTGAT		0	0	999		0	0	999	0.95	0.375439	0.468969	5.76	4.08784	1.54978
100028718	TGCAGGAGGTTAAATTCTGTCCGCTGATTAGCCACGTGGTTAGACAATGATGTGACACGAGTGATTTCT		0	0	999		0	0	999	0.95	0.375439	0.468969	29.1203	19.0236	1.78051
100121346	TGCAGTGCCTTATTTAAGTATCCATTTTCACACAGTCCATGAATTAAAACCCCATAAGTTTTTGCTTCT		0	0	999		0	0	999	0.95	0.375439	0.468969	16.0741	10.7577	1.76691
100198339	TGCAGCCCAGAAAGAATGGCTTTTGCTTCTGCTTCAGTGCTATCTCCTGCATCTAGTAACTTCCCTTCA		0	0	999		0	0	999	0.95	0.375439	0.468969	85.0538	82.6103	1.09669
100023491	TGCAGAGAACAGTGAGTTGCCTACCTATGATCCCCTGTCTGAGGCGGCGAAAAAGGAGAAGTCCCGTAT		0	0	999		0	0	999	0.976667	0.375427	0.468963	87.7302	59.5699	2.06786
100201754	TGCAGAAAGGAATAAGAGATTTGAGTACGTTCAAAAGATTGACCTATGTTTCAAAATGATCCACACTGA		0	0	999		0	0	999	0.976667	0.624573	0.468963	123.35	98.5368	1.39837
100000236	TGCAGATGAAGGTAATCCCTGAAATTGACATTTGACAAACGTACTTTGTTCACTGTCATATATTTTTTT		0	0	999		0	0	999	0.96	0.375	0.46875	6.48031	5.71619	1.20925
100001029	TGCAGACTGAAGGCGAGTAGGAGACTCTGGAATTACGGAAGCAGAGAAAAAAAAGAACTATATCTACAA		0	0	999		0	0	999	0.933333	0.375	0.46875	7.90698	4.80704	1.75915
100122136	TGCAGTATATGGAGTTTGCAGAGGTTGATGGAGACCAAGAAAAGAAGACACATCGATGGATGTAGAAAC		0	0	999		0	0	999	0.933333	0.375	0.46875	9.62791	5.72235	1.81411
100153778	TGCAGAGGAAGAATATAAGAAGCTTCAACTTGATCGGGAGGTATGTTTGACTTGTTATTATGTCTCTAG		0	0	999		0	0	999	0.96	0.375	0.46875	44.4809	27.7415	1.82895
100153880	TGCAGATACACCCAAACACGCCTTCCAGATAAAGGATTTCACCTTTGGAGGACTTAAGTCCCAAATGAT		0	0	999		0	0	999	0.933333	0.375	0.46875	5.48148	4.13808	1.49312
100155692	TGCAGTTGTCCTGAGGTAGATTGAGGACATCAGAAATTTTTGGTTGACTTCACTTGTCTTTCGAGGTGA		0	0	999		0	0	999	0.906667	0.625	0.46875	11.8178	9.18244	1.49518
100171493	TGCAGGCGATTTTCACACTACCGCTCCTGCACCCAGATACAAAGTGACAAAATGACAGTCACACGATTT		0	0	999		0	0	999	0.933333	0.625	0.46875	42.361	25.5057	1.57842
100180681	TGCAGTGTAGGAATTAAAAACTATTGTTTATTTTGAAATCTTTGCAACGTTAGTTTCAAGATTAAGAGA		0	0	999		0	0	999	0.96	0.375	0.46875	24.5748	17.7474	1.5182
100186284	TGCAGTGAGAATTCAACAGTTGAGATGCATAACAGGTCCTCTTACTATAGAGCATTTGAACCACCTCGC		0	0	999		0	0	999	0.96	0.625	0.46875	15.9455	12.0721	1.29303
100189736	TGCAGATGATTTTAACATATATTTCCTGTTCATTCTTTCCTTTTTTTTACAAAAAAAAAATGCGAGATC		0	0	999		0	0	999	0.96	0.375	0.46875	157.15	137.26	1.32
100203419	TGCAGGGAAGCTGAGGAGCGTGTAGTGAAGTGCCTCGCCTGAACCACGTGGAAGTTCGACCCGTTCAAG		0	0	999		0	0	999	0.96	0.375	0.46875	122.696	66.2168	1.77997
100023603	TGCAGAGGATATGGACTCACTAATCTAGTATATCAATGTTAATACATTACCGGAGACAATGTCTGTTAT		0	0	999		0	0	999	0.943333	0.374558	0.468529	6.71429	5.0707	1.49184
100024685	TGCAGGGTGGGGGTTCTTCTCTCCCTGGAACCTACTCCTCCTAGCTTTTTACATGAAAGTTCTGTTCTG		0	0	999		0	0	999	0.943333	0.374558	0.468529	5.86567	4.77211	1.39709
100060558	TGCAGTAGCTTCTAGCTTACAGACATAAACAACTGATTTGTAGCTATTTGCGAGATCGGAAGAGCGGTT		0	0	999		0	0	999	0.943333	0.374558	0.468529	164.806	74.1864	2.25129
100160838	TGCAGCACCCGCATCGGACGGCCTGTCAGATTTAGCTAACAGGCGAGATCGGAAGAGCGGTTCAGCAGG		0	0	999		0	0	999	0.943333	0.374558	0.468529	133.301	64.1766	1.9239
100172420	TGCAGTATGGTGATAATCAAAGAATCGTTCTTCCTTGAAGATCCAACCCAACGGATCCTCGCCATCAAA		0	0	999		0	0	999	0.943333	0.374558	0.468529	6.50781	4.71698	1.55179
100155548	TGCAGTGGTGCCAGAGCCACAGAATATGAGTGCATCATCTGGTCCTGCACCAAGGCAATTCTTGATGTA		0	0	999		0	0	999	0.916667	0.625455	0.468522	6.39336	5.36636	1.33853
100201130	TGCAGACTCCATCATATGGTGTTGTGCAAAAAAGCAAAAAAGCAAAAAAGCAAAAAAGAAAAAAAGGCG		0	0	999		0	0	999	0.98	0.37415	0.468323	276.654	173.606	1.84013
100207920	TGCAGCCTCCATCCCAGGATATTTATGAAAGACTACGAGGAGGTTCGAATAGGAAGAGCATTGCTGGTC		0	0	999		0	0	999	0.98	0.62585	0.468323	74.3485	75.8886	1.06335
100001238	TGCAGTAGCACAAAACCCCTCATCCATCTAATTCGGAAATCCAATCCAACAAATTAAAATTATATTAGT		0	0	999		0	0	999	0.953333	0.374126	0.468311	7.224	4.94427	1.62761
100060527	TGCAGGTATGAATTTCTTGGATCCTCCCAATCGTTCAATACACATTGGGGCATTAGGCGAGATCGGAAG		0	0	999		0	0	999	0.926667	0.374101	0.468299	179.971	122.327	1.42508
100157077	TGCAGTTAGGTGATTGTTAGAACCTGAATCAAGTGACTAGGAAGATGAAGATGATTTTGTAGCCAAATA		0	0	999		0	0	999	0.926667	0.374101	0.468299	7.64925	4.6605	2.00105
100202019	TGCAGTCTGCACCGACCTTATACACATAAGGCAAGGGTTTTAAACGGTGCGGTTTCCGCTAATCGGTAC		0	0	999		0	0	999	0.926667	0.625899	0.468299	66.3143	44.8149	1.69096
100156320	TGCAGAAAAGCTCACGGCCTTGAAGCTTCTGTTCTTGCCTTCACGGGTCTGGCCATCAATGATTGCAGC		0	0	999		0	0	999	0.963333	0.373702	0.468098	67.127	32.9714	2.12179
100195245	TGCAGCATAAATTCCAGCTTTTCGTGGACGACACGATCCGATTGTGCCGCTCACTTCTCGCACTCTCTT		0	0	999		0	0	999	0.963333	0.373702	0.468098	36.7087	18.283	2.01406
100154072	TGCAGATTGCAATCCGGTCCAGTTGGGGATTATTATCATTATATGTAAAGGCCTCCAGGCCTCCTATTG		0	0	999		0	0	999	0.936667	0.626335	0.468079	19.2837	15.5388	1.4953
100023483	TGCAGAGAAACAATGCAGAACTGATCATAGTAAGAGACAACTATTACTTATAATGTCGCTTCTTGGAAT		0	0	999		0	0	999	0.91	0.626374	0.468059	5.86916	4.56538	1.48229
100215556	TGCAGCGATCGCCATAGGGGAGAGGCTCGGAGGGAGTGAGGGATGCAGAGACTGAGAGACAGAGAACGA		0	0	999		0	0	999	0.91	0.626374	0.468059	188.416	115.351	1.56895
100000731	TGCAGTTATAATCAGGTTGGCAAATGAAAACACTCATAGAAAGGGACATGGAACGAAAAAAAAAAAAAA		0	0	999		0	0	999	1	0.626667	0.467911	5.92647	5.60108	1.18632
100024270	TGCAGCTGATACTGTGACTCCAGAGCCTCTAGCGTACCCTCATGCATATGAATCTGCTGATGCTTGTTT		0	0	999		0	0	999	1	0.373333	0.467911	7.06612	7.2234	1.04537
100025586	TGCAGCAAGCTTCAGGTGAAGAACTTGAGAGGCCTTTCACTACAGTCACTAGGAGAAAATCTCCTGTCA		0	0	999		0	0	999	0.973333	0.373288	0.467888	37.8525	22.3132	1.67685
100121325	TGCAGTGATTGCATCCAAACTGCCGCTAGTGAGATCATCCTGCGTTGTCCCAACAGGAAAGTCGCAATC		0	0	999		0	0	999	0.973333	0.373288	0.467888	157.797	118.139	1.58362
100198293	TGCAGCTCGAAACACTAATCTTATAAAGGCGTTTTCGTATCAGTTGAGTTTGATTTGGGTCGATTTGAT		0	0	999		0	0	999	0.973333	0.626712	0.467888	65.8325	60.0538	1.29753
100000818	TGCAGACTGATAGCATTCTTTCTAATCATAAAATTAAAGTTAACCTAGTGTACACATGCGAGATCGGAA		0	0	999		0	0	999	0.946667	0.373239	0.467864	68.0709	41.9832	2.02475
100024587	TGCAGGGAAACCCATTCTTGGCAAACAAAGCATGGCACTAACCTCAATTATGAATCTTTACTCTCAAAA		0	0	999		0	0	999	0.946667	0.373239	0.467864	7.6	6.50607	1.30077
100024694	TGCAGGGTTTGAAGATTCCATAACGGAATTTGGTTTGGGCTCCCCCACATTTCGTTGTTGAAAAGTACT		0	0	999		0	0	999	0.946667	0.373239	0.467864	7.82946	5.42621	1.63699
100024849	TGCAGTAACAAAGTGATCCATTTCATAATGGATAACAATACTGCAAGCATCATGATGGTAGACTTTGTC		0	0	999		0	0	999	0.946667	0.373239	0.467864	6.71756	4.66475	1.39925
100196988	TGCAGTACACTGAGTTATCAAAGAAACCAAATCAACCAACAAAGTGAATGGAAAGGCACTAGCAATACT		0	0	999		0	0	999	0.946667	0.626761	0.467864	95.8213	81.9203	1.27512
100208949	TGCAGCTATGGTGCACGGCCACTGGTTTTTTTTTTCCCCCCTCTTTTGACATCGCCGGATATCGGCAAA		0	0	999		0	0	999	0.946667	0.373239	0.467864	99.9394	61.2413	2.00885
100001857	TGCAGCAGTAGCAACTCTTCTGACGGTGAGCATGAGGTATCCAATCATTCAAGGAAGGGCAAGCATTCT		0	0	999		0	0	999	0.92	0.373188	0.467838	12.1314	9.56104	1.40703
100002295	TGCAGTGACTAAACACCCTCCTATGGAATTGTGGCCTGGGATACATGACTGATCCACTCATAAAAAAAG		0	0	999		0	0	999	0.983333	0.372881	0.467682	24.5042	23.7047	1.09735
100061038	TGCAGCAGCAAGCTGGCCTCTACCCACAGCCTTGTGGTGCTTGCGAGATCGGAAGAGCGGTTCAGCAGG		0	0	999		0	0	999	0.956667	0.372822	0.467652	27.6977	18.8748	1.34629
100185858	TGCAGCTACGAAATCCTCTGGTATATCTCCATACCCCGAAAACTCTAACCCCAATTCCGCAGACGATGA		0	0	999		0	0	999	0.956667	0.627178	0.467652	8.04348	6.84282	1.29974
100189477	TGCAGGATCGGTTTTCTGAGATCAACATGGTAATGTCAATATCAAATTTTAAGCATACCATTACAACTA		0	0	999		0	0	999	0.956667	0.372822	0.467652	245.057	127.876	2.06724
100193236	TGCAGCATTCTGGTTTTACAATGTAGTTTCAGTCCCAACCTGGAGGTCGACCATCAACGAGTGAGCGGA		0	0	999		0	0	999	0.956667	0.372822	0.467652	153.09	66.5617	2.27016
100199675	TGCAGCTCCGACGAGAAACATTTCCATTTTGGGCGGGATTTCTTCCCAATCTAGAATTCAATATCCTTC		0	0	999		0	0	999	0.956667	0.372822	0.467652	146.188	91.3329	1.75282
100060355	TGCAGCATGATAAGGCCACATCACGTGGATCCATGTCGAATGTCGATCGCGAGATCGGAAGAGCGGTTC		0	0	999		0	0	999	0.93	0.37276	0.46762	164.395	85.4288	1.81765
100023437	TGCAGACCTGTGAATCGATCTAAGCACATCTGATATTATCTAACGACTGATCTTTTGACCTGATGATAT		0	0	999		0	0	999	0.94	0.62766	0.467406	41.1905	24.7868	1.98051
100153748	TGCAGAGCCCTTAACGTCCTTTGGGGTTCATGATCTGTGAGAAAACTTGACTGGGTTTCAGACCATCTG		0	0	999		0	0	999	0.94	0.62766	0.467406	9.66667	7.20476	1.50098
100199571	TGCAGAGCTAACAGGTGGTGGCACTGGATTTGAAGCCCAAGGTGCACTTCCCAAATTCTGTGAATGGTC		0	0	999		0	0	999	0.77	0.627706	0.467383	133.658	126.531	1.10359
100060526	TGCAGGTAGCGTGATTTTACTTTTTTTTAGCGAGATCGGAAGAGCGGTTCAGCAGGAATGCCGAGACCG		0	0	999		0	0	999	0.886667	0.37218	0.467324	225.188	179.174	1.2675
100000094	TGCAGAAGTCACTGCACGATATTCAGCCTCAGTGGATGACTTAGGGACCGTTCGTTGCTTTTTGGATCC		0	0	999		0	0	999	0.976667	0.372014	0.467239	9.36066	7.59537	1.37525
100025682	TGCAGCCTGCTTCTAATTTGGAGTCGGGACAAGGAAGTTCATTGAGTTCATTGCAGCAAGGTGTTGGCA		0	0	999		0	0	999	0.976667	0.372014	0.467239	12.0787	9.31902	1.40654
100028106	TGCAGGAGTTATTTGCTTAATTCAATCTATATTTATCTTCTGAGTTCTTGTCTAATTTTGTGAAATATT		0	0	999		0	0	999	0.95	0.37193	0.467196	28.1343	20.669	1.60554
100060375	TGCAGCCCAGCTCATCCTTCTGAACCTACCAGGCGGCGAGATCGGAAGAGCGGTTCAGCAGGAATGCCG		0	0	999		0	0	999	0.95	0.37193	0.467196	18.1641	15.2299	1.17473
100122185	TGCAGTCTGTAACTTTTTCAGGGAAGCTATCATGACCAAAGGTGTTAACAACAATTTTATCTCTCTCAC		0	0	999		0	0	999	0.95	0.37193	0.467196	11.8788	11.1844	1.18153
100180857	TGCAGAATCATAAGAAGCTACATGTTGAAATGCTTTCCAAGCGAGCTTTCTGCGGAACTGTTGGTCATC		0	0	999		0	0	999	0.95	0.37193	0.467196	152.346	94.1986	1.84427
100000126	TGCAGACCACCACAACCATCTTCACCCAATCCATTCTCTCCCGAAGACACACCAACTGAGGCAAACCCA		0	0	999		0	0	999	0.923333	0.628159	0.467151	12.0663	7.80724	1.78836
100180988	TGCAGGCAGGAAGGTTTCAGCAACAGCTAATCCCTAAAGTAAAAAAAGCTAGGCCAAACCCGAGGCAAA		0	0	999		0	0	999	0.96	0.371528	0.46699	99.7442	46.9617	2.3091
100185307	TGCAGGAGTTGTTGGCTCTCTTTCCGGTGCTGTCGGCAGTGTTGCTAGAACTGACGTTGGTACATTTTA		0	0	999		0	0	999	0.96	0.371528	0.46699	17.2462	9.25291	1.855
100023322	TGCAGAATAAAAGCTAGGGTTTGTAGAGAACGATAAGAGTAAAGCTCAGATCCCTGGTATGGTTCCAAT		0	0	999		0	0	999	0.933333	0.628571	0.466939	6.70476	4.27155	1.70523
100028489	TGCAGTCCTAATTGCCAACCAAAATCCCGATATCATGAGGATCAAGAATCATACGACCATTCATAGAAA		0	0	999		0	0	999	0.933333	0.371429	0.466939	30.553	20.8637	1.6671
100203425	TGCAGGGTAAGCCTATTTCCTTCTTCTTTACTTATTGGTTCTACTTGGTCTATATATTCATATTTCATA		0	0	999		0	0	999	0.906667	0.628676	0.466885	134.847	93.6413	1.82458
100027373	TGCAGACCTTGGCCGCTTTTCTTCTTCTGGGTTACTCGCCGGAGCAAGCTCTCGTTTTTCCGGGATCGA		0	0	999		0	0	999	0.97	0.628866	0.466787	78.7067	75.278	1.28899
100123077	TGCAGTTTTTTCTCAAGCGGCAATTTGGAAAACAGTAGAAATGTCATGGAACACAAACAAATTTATCCT		0	0	999		0	0	999	0.943333	0.371025	0.466731	7.56693	4.67122	1.68192
100190214	TGCAGTAGCATTAGGGTGCACACCCAAAGAGGTGAACATGACCTCTCCTATATATACTGCTGTAGCATT		0	0	999		0	0	999	0.943333	0.371025	0.466731	53.8015	38.1346	1.56549
100182472	TGCAGGTGAATTGTGCCTTCTTGCCAAGCGAGATCGGAAGAGCGGTTCAGCAGGAATGCCGAGACCGAT		0	0	999		0	0	999	0.89	0.629213	0.466608	96.8774	89.0303	1.05622
100000255	TGCAGATTCAAAGACTTATCCATTGTAAAATAACACAAATTAAAGTCCCTTTGCTCATCCACTTGTGTG		0	0	999		0	0	999	0.953333	0.370629	0.466526	67.8115	34.8811	1.90424
100171302	TGCAGTTTTGGCTATAGTATTTGATCGATTTTGTGTCTTGGGTTGTAAAATTTCGTTCAATTTCAGCTG		0	0	999		0	0	999	0.953333	0.370629	0.466526	5.80952	3.64434	1.58902
100171511	TGCAGGCTGACGAATCAGGGCATGACACGAACGTGTTCCAAGAGTGGATCCGGGCTTCTTTCTCTTTCT		0	0	999		0	0	999	0.953333	0.370629	0.466526	35.0547	16.8728	2.21873
100196749	TGCAGAATGCTCATAGAGTGGTCGCTTGGGACACTTCGGATGGGGGTGGTCGGTTGCAAAATTTTGCTC		0	0	999		0	0	999	0.953333	0.370629	0.466526	27.7638	18.0439	1.92179
100209847	TGCAGAGGCTTTGGTCGTTTTCAGAGAAACTAGGGCGTGATTCTGTGGTTGTCACTTCTCAGTGGAGCT		0	0	999		0	0	999	0.926667	0.629496	0.466461	182.108	128.253	1.57385
100023631	TGCAGAGGGTTTCCATGGGTGAGCTTCAGGTTTGCTTCAGACAAATCCATGGAAATAGAGTTAAACCAA		0	0	999		0	0	999	0.99	0.37037	0.466392	8.66387	8.43091	1.15143
100122269	TGCAGTTGAATTAGGTCAGTTACATACCTAAGGGCATTGTACATAAGTGCCCAAAACGAAATTTCACTA		0	0	999		0	0	999	0.9	0.62963	0.466392	7.40094	4.9052	1.59233
100155203	TGCAGTAAAGAGAGAGAGAGAGAGAGAGAGAGAGAGATCCTTGGTTAGGCATGGCCGCCACGAAGAGTA		0	0	999		0	0	999	0.9	0.62963	0.466392	5.22581	3.65943	1.42667
100133286	TGCAGAGAGTACAGAGGGGCGTGCAATACATCCCAGGCGAGATCGGAAGAGCGGTTCAGCAGGAATGCC		0	0	999		0	0	999	0.873333	0.629771	0.466319	131.018	94.1292	1.36905
100000924	TGCAGGGGCATGCTCTGACCTGGCGAGATCGGAAGAGCGGTTCAGCAGGAATGCCGAGACCGATCTCGT		0	0	999		0	0	999	0.936667	0.370107	0.466255	36.2077	28.1607	1.22539
100028423	TGCAGGTTTTCCATTTTTAATCCCTATCCTACTGTACTGCTCCTGTAATCCTTCTTCTAACCTAAACAA		0	0	999		0	0	999	0.936667	0.370107	0.466255	7.69343	6.02133	1.48101
100154755	TGCAGGAATGGATGAGGATTAGTGGTTTAGTTCAACGGTCTCGACAGTAATTTTACAGGCACGTTCTTT		0	0	999		0	0	999	0.936667	0.370107	0.466255	5.84783	5.17085	1.27027
100060588	TGCAGTCTTGGTGGTGCTGCGAGATCGGAAGAGCGGTTCAGCAGGAATGCCGAGACCGATCTCGTATGC		0	0	999		0	0	999	1	0.63	0.4662	13.53	12.4932	1.04141
100123227	TGCAGATCGAAACTCGAAAGGCAAAGGAACTACAAGTGGAGAATCTGTACAATCCAGAGTTATCCGGCG		0	0	999		0	0	999	1	0.37	0.4662	5.27049	5.10229	1.10446
100154901	TGCAGGCCTCCTTCGCCTTCACTTCCATGACTGCTTTGTTCTGGTCACTCTCTCTCTCTCTCTCTCTCT		0	0	999		0	0	999	1	0.37	0.4662	7.53846	8.75159	1.00513
100189637	TGCAGAGAATGTAAAATTAGAGAAGAAAAATTCCAGGGTTAAGGTTCAATTTATAGTCCTCCTCTCTAC		0	0	999		0	0	999	0.91	0.630037	0.466181	15.7941	9.60835	1.72884
100215390	TGCAGTCTGTGTTTCACAGAGAGAGAGAGAGAGAGAGAGAGAGAGAGAGAGACAGAGAGGGGGAGCGAG		0	0	999		0	0	999	0.91	0.369963	0.466181	29.694	14.9812	1.90623
100000769	TGCAGTTGTTCCAATGGATGAAAACCTCAGCCTTACATCATATGGATCCCTATGAACACGAACCTGAAC		0	0	999		0	0	999	0.973333	0.369863	0.466129	46.5806	35.2134	1.47463
100001557	TGCAGCTTTATTTGGGAGAGGAAGAAAGGAACGAGATGCTCTCTCTCTCTCTCTCTCTGTGGGAATCTA		0	0	999		0	0	999	0.973333	0.369863	0.466129	13.9746	9.65898	1.56628
100202684	TGCAGAACCAGTCACCCCCCGGGTCTTCTTTTCACCCTCCGGGACAGAAAGGGTTTTCTCCGCCGGTGG		0	0	999		0	0	999	0.973333	0.369863	0.466129	35.7438	31.2898	1.27436
100214216	TGCAGGCAATTTTTAGAGATTCTAAACCATTCGGATCAATTTGGATGGTCACCTTATAGTCTTATATAC		0	0	999		0	0	999	0.973333	0.369863	0.466129	225.38	186.343	1.51133
100002003	TGCAGTATAATGCTAAGATGTTATTTTGGATATTAGTTCCCTCCCTCCTTTCTCTTCATACACTTACTG		0	0	999		0	0	999	0.946667	0.369718	0.466053	9.31818	6.87146	1.62678
100025188	TGCAGTTCTAATATTATGCGTTGATTCCGAGAACTGAAAATCGTGTCATATGATACAACAAACAAACAA		0	0	999		0	0	999	0.946667	0.630282	0.466053	25.7972	19.8682	1.50135
100205033	TGCAGCCTTCTTAAAGCCCCTGACATTCCTGTATAGAACTCTCATAAGTCACTATTGGTGATGACCAAG		0	0	999		0	0	999	0.946667	0.369718	0.466053	23.5846	12.9821	2.14092
100133697	TGCAGGCGTTCTTGCAGAAGCTCAAGCTCGGGCGACGATGGCGAGATCGGAAGAGCGGTTCAGCAGGAA		0	0	999		0	0	999	0.92	0.630435	0.465974	151.724	75.8846	1.92147
100204352	TGCAGAGCACAGAGTCGGTTGCTGCAAGTCTCCTCTAAGACCTCCATCTTCTTCTTCTCCGATTTTCCC		0	0	999		0	0	999	0.92	0.630435	0.465974	73.4524	41.3777	1.90612
100122074	TGCAGGGGGTATTTCTTCTTTCTTAAGGACTTTAATGTAATTATGTCGTTTTGTTTAGTTAAATAACAT		0	0	999		0	0	999	0.983333	0.369492	0.465935	23.6555	20.0635	1.47648
100154019	TGCAGATGGAATTTTTGTTTGGAAAAGGAGTTAATGTGGTGCAATGATGTAAATTTATGGATTTAAGAG		0	0	999		0	0	999	0.983333	0.630508	0.465935	79.2217	68.5696	1.25509
100155986	TGCAGCCATTGTTGTAGTTGCAGAGATCTCGATTCTCAACGAATGACAAAATCTTAGGCAAAATAAAAA		0	0	999		0	0	999	0.983333	0.369492	0.465935	62.3	52.9907	1.36783
100026134	TGCAGCATTAACACACTCGTGTTTTATTCATTGCAAAGCCTTGAAGCAATCCCTATTCCCTACTTTAAT		0	0	999		0	0	999	0.956667	0.369338	0.465855	17.5207	10.522	1.97242
100120156	TGCAGCATTCTATGTGTCCCGAGAACGTTTTCTTCCATTTCCTCGTATCGGAGACGAATCTTGAAACCC		0	0	999		0	0	999	0.956667	0.630662	0.465855	38.8818	23.5042	1.89281
100189616	TGCAGACCTGTACTCGTGTCGATACTCCATACTCGAGACGAGAGAGAGAGAGAGGGGTCATCATGGAAA		0	0	999		0	0	999	0.956667	0.369338	0.465855	55.3984	26.4044	2.38013
100182397	TGCAGCAACATCCTCGTCTCCAACCCAATCCGCCTATTAAACCGCGAGATCGGAAGAGCGGTTCAGCAG		0	0	999		0	0	999	0.93	0.369176	0.46577	87.1385	58.7203	1.40477
100000419	TGCAGCTCCTTGATTCTTTCAAAAATTTGTAGTTCAGTTCTATAAATCCCTTCTTGCCATCTGCTGTTT		0	0	999		0	0	999	0.966667	0.368966	0.46566	29.7458	25.1585	1.32221
100023516	TGCAGAGACTATGCATATGCAGTCAAGATTCGAGCTCAATTATTTAATCGGAATTGGAATTCCTAATAA		0	0	999		0	0	999	0.966667	0.368966	0.46566	8	6.3471	1.53524
100179242	TGCAGAAAAGAAGAAGAGAAAAAAAGGAAAACGAAACCAGGGAAGAATAGGAAAGGGGTTGCTGATTAG		0	0	999		0	0	999	0.966667	0.368966	0.46566	5.44531	4.17359	1.5114
100210285	TGCAGAAGTGGAGAAGAAAGCCCTAAGCGAGATCGGAAGAGCGGTTCAGCAGGAATGCCGAGACCGATC		0	0	999		0	0	999	0.966667	0.368966	0.46566	400.223	191.247	2.06405
100192794	TGCAGCGAAGAAGGAAGCTTTTGAAAAAAAAAAAAATGGCATTCAGAGTTTCAGTGCATATGATATCGA		0	0	999		0	0	999	0.813333	0.631148	0.465601	36.062	33.0468	1.14685
100026048	TGCAGTGGTTCCCACTTTGTGGAGTTGAAGCCTTTTTCTTCAAAGGCAATATCAAAGATAATGGTCGGT		0	0	999		0	0	999	0.94	0.368794	0.46557	23.2615	14.638	1.83469
100200930	TGCAGGTGTGTTGCCAAATGGATTAACAAATTGGTGGTTGAAACGGTATCATAAGGGATTCAGAGCCAA		0	0	999		0	0	999	0.94	0.631206	0.46557	15.6364	15.2467	1.18127
100201900	TGCAGCCCGGTTCTGTTTGTTTTCAAGGGTTTTGGAGACCGTGAGAGAGAGAGAGAGAGAGAGAGAGAG		0	0	999		0	0	999	0.94	0.631206	0.46557	25.1981	17.2202	1.45414
100216490	TGCAGGATTAGAACCTACGACGTCGGGTTTTGGAGACCCACGTTCTACCGAACTGAACTAAGAGCGAGA	FY395350 Dianthus caryophyllus cultivar Francesco flower Dianthus caryophyllus cDNA clone CFES04B19, mRNA sequence.	529	10	1.28e-20		0	0	999	0.94	0.368794	0.46557	334.908	229.623	1.60695
100060442	TGCAGCTTGATAGAATACCCATCAAAGCAACAGAATCTAAAGCCACCATGCCTATGCGAGATCGGAAGA		0	0	999		0	0	999	0.85	0.368627	0.465483	160.06	131.834	1.2219
100023488	TGCAGAGAAATGGGGCTTGGTGAACCATGTTGTTGAAGAAAGTGACTTGTTGAAGAAAGCCCGGGAAGT		0	0	999		0	0	999	0.913333	0.631387	0.465475	13.0698	9.27311	1.59235
100060654	TGCAGAATCAGAAGCCGAGGCTTTGCTGCGAGATCGGAAGAGCGGTTCAGCAGGAATGCCGAGACCGAT		0	0	999		0	0	999	0.913333	0.631387	0.465475	43.8651	30.7856	1.35599
100122035	TGCAGGCTCCATTGTGAGCATATACTTTGTAGACAGGACAGGCAGGAAGAAACTTCTGATTCTCAGTCT		0	0	999		0	0	999	0.913333	0.368613	0.465475	13.9559	10.8769	1.36115
100000795	TGCAGAAATGCAACTCGGGAGAACCGACCTTCGATGGGTTCTTCGAACGAGCGGCGAGATCGGAAGAGC		0	0	999		0	0	999	0.976667	0.368601	0.465468	34.3254	24.7831	1.30922
100000910	TGCAGGAATCAAACAGTTCATGAAGTACCATTGGCGCGAGATCGGAAGAGCGGTTCAGCAGGAATGCCG		0	0	999		0	0	999	0.95	0.368421	0.465374	7.51639	4.95427	1.54588
100119796	TGCAGATCTAATATTTTGAACTGATCAGTGAGAGCTGATCTCAATCTCTATTCATAAGAACATTAGAAC		0	0	999		0	0	999	0.95	0.631579	0.465374	15.5333	15.6674	1.24474
100153259	TGCAGGAATCTTACATATTGGGATTAGTAGCCTACTAATAACTGACTATCTATTGACAGGAAACATTAC		0	0	999		0	0	999	0.76	0.631579	0.465374	131.59	124.046	1.18428
100197492	TGCAGTTTTTTTTATTGATCCCCAATCTGATAAATTATATGTCTTATTGAAATTTATGCGAGATCGGAA		0	0	999		0	0	999	0.95	0.368421	0.465374	124.072	83.3744	1.65341
100203346	TGCAGGTTATTCCTCTGCTAATCATATATTCATAGTAACGAGCGAGATCGGAAGAGCGGTTCAGCAGGA		0	0	999		0	0	999	0.95	0.631579	0.465374	353.966	184.928	1.93211
100000092	TGCAGAAGGTAGAATGCAGAGACAAGACAATTTCCATGTCAATGAAACAATGATATTGTTAACTAAGGA		0	0	999		0	0	999	0.986667	0.368243	0.46528	7.83051	6.63108	1.30839
100000623	TGCAGTAACCCATATATAATAAGCTCATATTTCTAATACAAAAAACAAATTATTGTGGAGAATATTAGT		0	0	999		0	0	999	0.923333	0.631769	0.465274	29.7295	21.4256	1.5136
100024966	TGCAGTCATGCAGGCTTGGTAACTAATGGTTTGGATGTTTTCAAGAAGATGGCTAGTGTTTACGGTATC		0	0	999		0	0	999	0.923333	0.631769	0.465274	8.79426	5.62979	1.47695
100202334	TGCAGTAACATCAACTCCATGCGAAACGCTCCAAGTGCGAGATCGGAAGAGCGGTTCAGCAGGAATGCC		0	0	999		0	0	999	0.923333	0.631769	0.465274	311.792	151.072	1.92279
100121132	TGCAGTAGCAGTCAAGAAAGGAATCAACCGAAACACAAGCAAACACAGGAAACCCAGGGAATATCAACC		0	0	999		0	0	999	0.96	0.368056	0.465181	20.7795	11.5663	1.74298
100122303	TGCAGGGCTGAAGGAGGATGAGATTTGCGATTCATGATAGAAAACGCTAGAGATTTCAGCCAAGTTGCG		0	0	999		0	0	999	0.96	0.368056	0.465181	96.4193	44.5003	2.00087
100155282	TGCAGTAGCTAGCACCTTAGGATCAAACGTCTGCCATGTGTTACAATATGGAGCCATGCTACACCATCT		0	0	999		0	0	999	0.96	0.368056	0.465181	28.5714	15.3568	2.15144
100195837	TGCAGGTCTACGCCCTACAAAAATGTGCAGTAATATTGGCGAGATCGGAAGAGCGGTTCAGCAGGAATG		0	0	999		0	0	999	0.896667	0.63197	0.465168	96.9858	85.4005	1.1182
100002132	TGCAGATAATAATTAGGCTCCAAAAGATCCTAAACAGAAAAATTAGATCGATTTTTTCTTTCATTGAAG		0	0	999		0	0	999	0.933333	0.367857	0.465077	17.3643	12.8756	1.37908
100154132	TGCAGCAACCAAAATGAAGCAGTTGAGGCAGTATACAGAATCTTTCCTTCTTCCCCTCTTGATATGGCT		0	0	999		0	0	999	0.933333	0.632143	0.465077	6.41706	5.38089	1.38136
100204478	TGCAGTGATTACAGAAAAGAGAGAGGCGTTCATAATGTATAGTTACTGGCCACTCCAATCCTGATTGTC		0	0	999		0	0	999	0.933333	0.632143	0.465077	175.363	91.9993	2.26686
100120167	TGCAGCATTGTCTTCAAGGCCCTAATACCAGTACCCTTCCTCACTCCTCTAATGTTCCAGAATAGGATT		0	0	999		0	0	999	0.97	0.632302	0.464992	57.8762	44.6592	1.45393
100179501	TGCAGAGATTCTCACACTTCCCTGTTATGCAGAGAGAATGCAATTTTCTTGTTAATTTCTGGAGCGAGA		0	0	999		0	0	999	0.906667	0.632353	0.464965	203.202	115.472	1.78098
100062001	TGCAGTAGTGGCTATAAAGAGCAAAGAAACTGGCGAGATCGGAAGAGCGGTTCAGCAGGAATGCCGAGA		0	0	999		0	0	999	0.943333	0.367491	0.464883	135.454	74.3406	1.56988
100001157	TGCAGCTTGGGCAACAGATAAATTTCGTCCAGTGGATGGTTGCCTACACCGGAGGGGATCCAGAATCAA		0	0	999		0	0	999	0.98	0.367347	0.464806	51.5462	37.6619	1.5451
100026209	TGCAGAACTTCCTCTTCCACTGGTATAAATGCCACGGGGTGAGAGCTTGTGTATGTACTGAAGCAGCTG		0	0	999		0	0	999	0.916667	0.367273	0.464767	18.6963	14.2326	1.50824
100204316	TGCAGAAGCTCAGATAATCAGATTTTCCATTTTTTTTTTTTTAAAACAAACATTTCATTGAGGAAGGTA		0	0	999		0	0	999	0.916667	0.632727	0.464767	30.0926	19.8902	1.66666
100001616	TGCAGTAGGGCTGGATCAAATGTCATATGAGATGTTGCTCCTGAGTCCGAGATCCACTGAACATCACTT		0	0	999		0	0	999	0.953333	0.367133	0.464693	6.88095	3.89466	1.75152
100001977	TGCAGGTCTGCAATCTAGCATGGAGTAAGAATGTGAATGAGCTTGTCAGTACCCATGGGTACTCCCAGA		0	0	999		0	0	999	0.953333	0.367133	0.464693	10.062	8.05865	1.38512
100060492	TGCAGGGAATTCTATTGACAGGAGCACATAGAACTGGGAAGGTTGCGAGATCGGAAGAGCGGTTCAGCA		0	0	999		0	0	999	0.953333	0.367133	0.464693	185.722	94.7597	1.89587
100157097	TGCAGTTTTAATAGCCGAGGCCCATGGGTAAATTGGGTTTTCTTATAACGTTCTAGATGTGGACTGAAA		0	0	999		0	0	999	0.953333	0.367133	0.464693	95.969	66.1168	1.86335
100180360	TGCAGGGTAAAATATATTATTGAAATCAAACTTGAGAGAAATCTGGTTCAGCAGTGTATACAATATATC		0	0	999		0	0	999	0.953333	0.632867	0.464693	99.1805	72.933	1.56942
100025100	TGCAGTGGCAAGAGCCTCGTGCACTAGGTTCGCCCTTTTATAATCAAAAGAAAAGCCTCTATGTAAGGC		0	0	999		0	0	999	0.99	0.632997	0.464624	16.0485	14.6724	1.12177
100025172	TGCAGTTATTTTTTGGTGTTTTATGCTTGTTGCATGGAAGGGATCTGGATACTTACCATACTTCCCGTT		0	0	999		0	0	999	0.926667	0.366906	0.464572	19.2632	12.7078	1.44273
100119907	TGCAGATTGATTTAGGTTATACTACCCTGCAAATAATAATTGGTCTTTAAGACCCTATTGCTTGGTGTC		0	0	999		0	0	999	0.926667	0.633094	0.464572	133.175	71.9624	2.18453
100122182	TGCAGTCTGAATAATTTTCCACTATTCTAAAAGGAAATATTCTCTGTAGGAACATAAGCCTTCGAATCC		0	0	999		0	0	999	0.926667	0.366906	0.464572	12.8244	6.91108	1.95844
100179888	TGCAGCCACTGCTGGTCTTGTGGCTAGGACCCTGTCTTGAGTGGTGAAACATTCTTTTATCACCTCACG		0	0	999		0	0	999	0.926667	0.366906	0.464572	24.5539	11.5931	2.38328
100156313	TGCAGCTTTATTTGGGAGAGGAAGAAAGGAACGAGATGCTCTCTCTCTCTCTCTCTCTCTGTGGGAATC		0	0	999		0	0	999	0.963333	0.366782	0.464506	97.8824	56.4209	1.93341
100196929	TGCAGGAATGCACTCAGATAGACAATTTTGGAGCCCACGGTATTAAGGATTAGGCTATGTGGTTCATGT		0	0	999		0	0	999	1	0.633333	0.464444	10.8794	12.5412	1.03827
100000045	TGCAGAAATAAAGTGCCTTGCAAGTAAGGCTTGTGCTTGGATGGATGATACCTCAAACGATGAGTATCA		0	0	999		0	0	999	0.936667	0.366548	0.464381	11.024	7.20163	1.6975
100001215	TGCAGGTCTGGTTTAATGAAGCTGGTTCAATAATAAAATAGAATCTCCATGGTGGCTTCGGACCACTTT		0	0	999		0	0	999	0.936667	0.366548	0.464381	16.1177	10.2139	1.92101
100154800	TGCAGGAGATGTTTGGAACAAGACCACCAACGCCCATGAACGTCGAATTCATAAAATAGCACGCGAGGA		0	0	999		0	0	999	0.91	0.3663	0.464249	11.0221	7.51123	1.81785
100000744	TGCAGTTGACAGATACCGAAGGCAACATCAGCAAAACTACAATGCTTAGCTTTGCTTCGATCCCTGCCG		0	0	999		0	0	999	0.946667	0.633803	0.464194	90.4806	90.8206	1.21363
100134724	TGCAGGAAAGTAATATCCATCGGTAAGAAAGGTAGGATCATCCCAAGCGAGATCGGAAGAGCGGTTCAG		0	0	999		0	0	999	0.946667	0.366197	0.464194	201.314	86.1386	2.2802
100170162	TGCAGCTTGCAGAATCTGCTGATGGAACCTGGCTAAGTAATGGACTTCACCCACAAACGGATTGGAGAG		0	0	999		0	0	999	0.946667	0.366197	0.464194	190.791	118.661	1.75805
100191231	TGCAGTTTGTTGAAAAGAGGCGAGATCGGAAGAGCGGTTCAGCAGGAATGCCGAGACCGATCTCGTATG		0	0	999		0	0	999	0.946667	0.366197	0.464194	346.805	209.244	1.62168
100154438	TGCAGCCTTCGTTGTCGCCAAAATTGGAGAGCTTTACAATTCAGGCAAACTCAAGGACATTGTGGGCGT		0	0	999		0	0	999	0.983333	0.366102	0.464142	23.2906	13.5622	1.85875
100185686	TGCAGATTTTAAAAGTAAATTCAAATTGACTATATTGTTTGACTTGGGATTTTCCTCCCTCTATTCTGA		0	0	999		0	0	999	0.983333	0.366102	0.464142	7.77391	6.48082	1.32027
100186491	TGCAGAAGAGCTCTTTTATTTGTCTAAGGCGGATAAATGATCCCTTTCGTCTGCCATTTATACACTATT		0	0	999		0	0	999	0.983333	0.633898	0.464142	19.4853	17.6317	1.23418
100060568	TGCAGTCATTTTGCTTCATTAAGAAGTCTTACTCTGTGCCTAGCGAGATCGGAAGAGCGGTTCAGCAGG		0	0	999		0	0	999	0.92	0.365942	0.464057	142.485	89.9556	1.59771
100121896	TGCAGCCACAAGCGATGCAGCATTGTGGTGGATTGCTGATCTTCCTTCTTTCTTCCTGGAGTCTCCTAT		0	0	999		0	0	999	0.92	0.634058	0.464057	6.59722	4.83427	1.52022
100028511	TGCAGTCTTAAATTTGGGAGCCTCGTGAATGAGATTATGAAAGCACCCTTGCTTTCTGACAAATACAAT		0	0	999		0	0	999	0.956667	0.365854	0.46401	9.71875	6.89875	1.46509
100122473	TGCAGAGCTATTTCAGGATTTTGATTTTACTTTCTCTTGTATCTTCTCTCCTGACCCCACTTGATGCGG		0	0	999		0	0	999	0.956667	0.634146	0.46401	46.2619	33.8895	1.53039
100190279	TGCAGTGAATTAGGGCATTCTGGAGTGCCACTGTACAAGAGCTATATCTCTGTAGCACCACCGAGCTTG		0	0	999		0	0	999	0.956667	0.634146	0.46401	234.759	135.188	1.94552
100024140	TGCAGCGACACATATAGACCAAAATGCATTTGCATCCCTTGCATGAGCGAGCGTACAAAGAAGCAGCCC		0	0	999		0	0	999	0.893333	0.634328	0.463912	7.02294	4.69476	1.66914
100000948	TGCAGTGACTGCACATTGCGAGATCGGAAGAGCGGTTCAGCAGGAATGCCGAGACCGATCTCGTATGCC		0	0	999		0	0	999	0.93	0.634409	0.463869	174.505	84.8335	1.99169
100025542	TGCAGATGGAATTGGGTTCTGGCTTCTTGTTTGGATTGTGGGTAACTCCTAAACCTGTTCAAATTATAG		0	0	999		0	0	999	0.93	0.365591	0.463869	5.88889	3.99568	1.81603
100060222	TGCAGAATTTGGAGAAATTCTGATGACGAAATATCAAATTATGGAGAAGTTCTAGCGAGATCGGAAGAG		0	0	999		0	0	999	0.93	0.365591	0.463869	268.062	141.683	1.97405
100154008	TGCAGATGCTCCTCACGCTCCAGCAATCGGGAACGATAGTTCCAAATTAGGGATTTTGAAACGAATTAA		0	0	999		0	0	999	0.966667	0.634483	0.463829	63.348	52.4335	1.33262
100000694	TGCAGTGCTTGTTCTTCTAGGGTTCCCTGCTCTCACTCACCACTGATTCTATGGAGAATGCCAAGGAAG		0	0	999		0	0	999	0.903333	0.634686	0.463719	8.19355	5.18055	1.67828
100000814	TGCAGACGAGGATGACGGACGACCACAGTTGGCGAGATCGGAAGAGCGGTTCAGCAGGAATGCCGAGAC		0	0	999		0	0	999	0.94	0.365248	0.463684	172.89	89.1824	1.86858
100192913	TGCAGGAACGGACCTGTGCTGATTCTGAGAGTGAACAGAGCATCGCAGCTTGAATCTGAATGGCTGACT		0	0	999		0	0	999	0.94	0.634752	0.463684	28.0379	16.0425	2.07224
100215389	TGCAGTCTGTGTTTCACAGAGAGAGAGAGAGAGAGAGAGAGAGAGAGAGAGAGACAGAGAGGGGGAGCG		0	0	999		0	0	999	0.94	0.365248	0.463684	73.9539	36.7699	1.94091
[truncated: 20,282 more rows]
