# Supplementary material for: Ultra-high-throughput DArTseq-based silicoDArT and SNP markers for genomic studies in macadamia
Source: PLoS One. 2018 Aug 31;13(8):e0203465. doi: 10.1371/journal.pone.0203465 (PMC6118395; doi:10.1371/journal.pone.0203465)
Supplement: S2 Table — (XLSX) [file pone.0203465.s002.xlsx]

## Sheet: Table S2
AlleleID	CloneID	ClusterTempIndex	AlleleSequence	SNP	SnpPosition	CallRate	OneRatioRef	OneRatioSnp	FreqHomRef	FreqHomSnp	FreqHets	PICRef	PICSnp	AvgPIC	AvgCountRef	AvgCountSnp	RepAvg
100023081|F|0--45:A>T	100023081	1	TGCAGAACATATAACTCATTTTGCTTGCTACTTGACAATTTTTCAAGTTTCAAGGAATGTGCTTTGTAC		45	0.616667	0.005405	0.994595	0.005405	0.994595	0	0.010752	0.010752	0.010752	118	59.1675	1
100023081|F|0-45:A>T-45:A>T	100023081	1	TGCAGAACATATAACTCATTTTGCTTGCTACTTGACAATTTTTCATGTTTCAAGGAATGTGCTTTGTAC	45:A>T	45	0.616667	0.005405	0.994595	0.005405	0.994595	0	0.010752	0.010752	0.010752	118	59.1675	1
100023090|F|0--35:C>T	100023090	9	TGCAGAATGCCCTCTCTTCCCAAACCCAGCCTTCTCTTTTACCTGTCGCCGCTGTTGCTCGTCAGTAGC		35	1	0.996667	0.036667	0.963333	0.003333	0.033333	0.006644	0.070644	0.038644	13.5503	4	0.972222
100023090|F|0-35:C>T-35:C>T	100023090	9	TGCAGAATGCCCTCTCTTCCCAAACCCAGCCTTCTTTTTTACCTGTCGCCGCTGTTGCTCGTCAGTAGC	35:C>T	35	1	0.996667	0.036667	0.963333	0.003333	0.033333	0.006644	0.070644	0.038644	13.5503	4	0.972222
100023099|F|0--40:G>T	100023099	17	TGCAGGTCCATAGTTCATATTCTGCACTTTACTCTCGTGTGATACATGCATATCTAATTTAATTTATAA		40	0.416667	0.568	0.52	0.48	0.432	0.088	0.490752	0.4992	0.494976	12.1067	8.82353	1
100023099|F|0-40:G>T-40:G>T	100023099	17	TGCAGGTCCATAGTTCATATTCTGCACTTTACTCTCGTGTTATACATGCATATCTAATTTAATTTATAA	40:G>T	40	0.416667	0.568	0.52	0.48	0.432	0.088	0.490752	0.4992	0.494976	12.1067	8.82353	1
100023104|F|0--10:A>G	100023104	22	TGCAGAGAGAAGTAAAGAAAAAGAAAAAGATAAACCATGCAACCTTGCAGCAGAGAAATGCAAGGGATG		10	0.996667	0.996656	0.043478	0.956522	0.003344	0.040134	0.006667	0.083176	0.044921	18.6309	8.84615	0.972222
100023104|F|0-10:A>G-10:A>G	100023104	22	TGCAGAGAGAGGTAAAGAAAAAGAAAAAGATAAACCATGCAACCTTGCAGCAGAGAAATGCAAGGGATG	10:A>G	10	0.996667	0.996656	0.043478	0.956522	0.003344	0.040134	0.006667	0.083176	0.044921	18.6309	8.84615	0.972222
100023106|F|0--61:C>A	100023106	24	TGCAGTAGATGGAAGAATAAAAATACCCATACCCTTGTCCAAAAACATGGACCTGATTATTCATCATCA		61	0.996667	0.919732	0.408027	0.591973	0.080268	0.327759	0.147649	0.483082	0.315366	81.2931	51.3876	1
100023106|F|0-61:C>A-61:C>A	100023106	24	TGCAGTAGATGGAAGAATAAAAATACCCATACCCTTGTCCAAAAACATGGACCTGATTATTAATCATCA	61:C>A	61	0.996667	0.919732	0.408027	0.591973	0.080268	0.327759	0.147649	0.483082	0.315366	81.2931	51.3876	1
100023107|F|0--10:A>C	100023107	25	TGCAGAAAAAATAAACACTCGTTTGAGAGAGAGAGAGAGAGTTACTATAGGGAAAGCGGAAGACTTACT		10	0.656667	0.908629	0.116751	0.883249	0.091371	0.025381	0.166044	0.206241	0.186142	3.25134	2.41667	1
100023107|F|0-10:A>C-10:A>C	100023107	25	TGCAGAAAAACTAAACACTCGTTTGAGAGAGAGAGAGAGAGTTACTATAGGGAAAGCGGAAGACTTACT	10:A>C	10	0.656667	0.908629	0.116751	0.883249	0.091371	0.025381	0.166044	0.206241	0.186142	3.25134	2.41667	1
100023110|F|0--63:C>A	100023110	28	TGCAGAAAAATTGAGAGAACGAAGATCCCTATACAAGGGAAAATTAACAGAAGCAGAGACAGTCAGAGA		63	0.983333	0.986441	0.074576	0.925424	0.013559	0.061017	0.026751	0.138029	0.08239	14.8176	9.16667	1
100023110|F|0-63:C>A-63:C>A	100023110	28	TGCAGAAAAATTGAGAGAACGAAGATCCCTATACAAGGGAAAATTAACAGAAGCAGAGACAGTAAGAGA	63:C>A	63	0.983333	0.986441	0.074576	0.925424	0.013559	0.061017	0.026751	0.138029	0.08239	14.8176	9.16667	1
100023112|F|0--29:A>G	100023112	30	TGCAGAAAACAAAATCAGAACAGAAGAGAAAAATGATTCAGAATGATTGTGCGTAGTGCTATAGAGATT		29	0.923333	0.949458	0.083032	0.916968	0.050542	0.032491	0.095974	0.152276	0.124125	35.6679	18.9583	1
100023112|F|0-29:A>G-29:A>G	100023112	30	TGCAGAAAACAAAATCAGAACAGAAGAGAGAAATGATTCAGAATGATTGTGCGTAGTGCTATAGAGATT	29:A>G	29	0.923333	0.949458	0.083032	0.916968	0.050542	0.032491	0.095974	0.152276	0.124125	35.6679	18.9583	1
100023121|F|0--67:T>A	100023121	38	TGCAGAAAAGATATGAGGCCTTGAATGGCTATGGGATCATTCCCTGCTACAATAATATCATCAACGTTG		67	0.536667	0.757764	0.298137	0.701863	0.242236	0.055901	0.367115	0.418502	0.392809	45.8881	21.1429	0.958333
100023121|F|0-67:T>A-67:T>A	100023121	38	TGCAGAAAAGATATGAGGCCTTGAATGGCTATGGGATCATTCCCTGCTACAATAATATCATCAACGTAG	67:T>A	67	0.536667	0.757764	0.298137	0.701863	0.242236	0.055901	0.367115	0.418502	0.392809	45.8881	21.1429	0.958333
100023124|F|0--14:G>T	100023124	40	TGCAGAAAAGCCCAGAAGAAGATGATAATAATAAATATGTAATATTGTAATGTGAAGTAATCTGGTGTC		14	0.7	0.97619	0.033333	0.966667	0.02381	0.009524	0.046485	0.064444	0.055465	7.1	5	1
100023124|F|0-14:G>T-14:G>T	100023124	40	TGCAGAAAAGCCCATAAGAAGATGATAATAATAAATATGTAATATTGTAATGTGAAGTAATCTGGTGTC	14:G>T	14	0.7	0.97619	0.033333	0.966667	0.02381	0.009524	0.046485	0.064444	0.055465	7.1	5	1
100023129|F|0--22:A>C	100023129	45	TGCAGAAAATCAAACAACTCCCAGGTTGTCAATCTTCTTCATATTCAGCTATACAATCTAACTGATTTG		22	0.396667	0.268908	0.831933	0.168067	0.731092	0.10084	0.393193	0.279641	0.336417	7.09091	2.38182	1
100023129|F|0-22:A>C-22:A>C	100023129	45	TGCAGAAAATCAAACAACTCCCCGGTTGTCAACCTTCTTCATATTCAGCTATACAATCTAACTGATTTG	22:A>C	22	0.396667	0.268908	0.831933	0.168067	0.731092	0.10084	0.393193	0.279641	0.336417	7.09091	2.38182	1
100023131|F|0--37:C>T	100023131	46	TGCAGAAAATCAACCAGAAGAATACCTGGGAATTGAACCTTATAGATCATCTAAGCGAGATAATCAAAG		37	1	0.996667	0.023333	0.976667	0.003333	0.02	0.006644	0.045578	0.026111	15.9685	10	1
100023131|F|0-37:C>T-37:C>T	100023131	46	TGCAGAAAATCAACCAGAAGAATACCTGGGAATTGAATCTTATAGATCATCTAAGCGAGATAATCAAAG	37:C>T	37	1	0.996667	0.023333	0.976667	0.003333	0.02	0.006644	0.045578	0.026111	15.9685	10	1
100023133|F|0--20:G>C	100023133	48	TGCAGAAAATGAGGGGCCTTGTTTAAAGTGGGAAAACCCCAGGACTGAGACACTTGTTGACTTCCTAGT		20	0.67	0.318408	0.731343	0.268657	0.681592	0.049751	0.434049	0.392961	0.413505	12.0455	8.40667	1
100023133|F|0-20:G>C-20:G>C	100023133	48	TGCAGAAAATGAGGGGCCTTCTTTAAAGTGGGAAAACCCCAGGACTGAGACACTTGTTGACTTCCTAGT	20:G>C	20	0.67	0.318408	0.731343	0.268657	0.681592	0.049751	0.434049	0.392961	0.413505	12.0455	8.40667	1
100023138|F|0--16:G>C	100023138	51	TGCAGAAAATGTTACTGGCATTAGCCATTACCGCAGCAAGAACAAGGCCCTCTTTACGCAAACCATGAT		16	0.993333	0.479866	0.932886	0.067114	0.520134	0.412752	0.499189	0.12522	0.312204	22.8543	13.9288	0.972222
100023138|F|0-16:G>C-16:G>C	100023138	51	TGCAGAAAATGTTACTCGCATTAGCCATTACCGCAGCAAGAACAAGGCCCTCTTTACGCAAACCATGAT	16:G>C	16	0.993333	0.479866	0.932886	0.067114	0.520134	0.412752	0.499189	0.12522	0.312204	22.8543	13.9288	0.972222
100023144|F|0--18:C>T	100023144	56	TGCAGAAACAAGGGTCCTCGACCAGAAGACACGAAAGATTAGGGTTTACGTTGCTTTTCTTTTCTCCAG		18	1	0.956667	0.313333	0.686667	0.043333	0.27	0.082911	0.430311	0.256611	29.8688	9.43158	1
100023144|F|0-18:C>T-18:C>T	100023144	56	TGCAGAAACAAGGGTCCTTGACCAGAAGACACGAAAGATTAGGGTTTACGTTGCTTTTCTTTTCTCCAG	18:C>T	18	1	0.956667	0.313333	0.686667	0.043333	0.27	0.082911	0.430311	0.256611	29.8688	9.43158	1
100023146|F|0--16:C>T	100023146	58	TGCAGAAACACAAGCTCTATCGATTCAGAATATTGTTGAAGGTATAATACCCTTTATGGGTCCAATCAC		16	0.576667	0.774566	0.289017	0.710983	0.225434	0.063584	0.349227	0.410973	0.3801	19.3333	18.32	1
100023146|F|0-16:C>T-16:C>T	100023146	58	TGCAGAAACACAAGCTTTATCGATTCAGAATATTGTTGAAGGTATAATACCCTTTATGGGTCCAATCAC	16:C>T	16	0.576667	0.774566	0.289017	0.710983	0.225434	0.063584	0.349227	0.410973	0.3801	19.3333	18.32	1
100023148|F|0--18:C>T	100023148	60	TGCAGAAACAGAGTAGCACCAGTTCAATTAAATCAGAACCGCCCCAGCTTAATATCATATTTAGTGCTG		18	0.533333	0.06875	0.95	0.05	0.93125	0.01875	0.128047	0.095	0.111523	44.2857	10.3151	1
100023148|F|0-18:C>T-18:C>T	100023148	60	TGCAGAAACAGAGTAGCATCAGTTCAATTAAATCAGAACCGCCCCAGCTTAATATCATATTTAGTGCTG	18:C>T	18	0.533333	0.06875	0.95	0.05	0.93125	0.01875	0.128047	0.095	0.111523	44.2857	10.3151	1
100023149|F|0--54:A>C	100023149	61	TGCAGAAACAGGAACTCAGAGGGGTTTGCAGCTTTGGATCAATTTATCATCCAAAGACAAAATGTAAGA		54	0.996667	0.986622	0.190635	0.809365	0.013378	0.177258	0.026398	0.308587	0.167493	13.1497	4.27119	1
100023149|F|0-54:A>C-54:A>C	100023149	61	TGCAGAAACAGGAACTCAGAGGGGTTTGCAGCTTTGGATCAATTTATCATCCAACGACAAAATGTAAGA	54:A>C	54	0.996667	0.986622	0.190635	0.809365	0.013378	0.177258	0.026398	0.308587	0.167493	13.1497	4.27119	1
100023160|F|0--59:C>G	100023160	71	TGCAGAAACTCCAGAAGGACAGGTAAATATCTTTGCGTATAAATATTTCTTTTTTATTGCACCTTCCAT		59	0.503333	0.993377	0.006623	0.993377	0.006623	0	0.013157	0.013157	0.013157	22.6522	7	1
100023160|F|0-59:C>G-59:C>G	100023160	71	TGCAGAAACTCCAGAAGGACAGGTAAATATCTTTGCGTATAAATATTTCTTTTTTATTGGACCTTGCAT	59:C>G	59	0.503333	0.993377	0.006623	0.993377	0.006623	0	0.013157	0.013157	0.013157	22.6522	7	1
100023168|F|0--32:A>T	100023168	78	TGCAGAAAGATTGCTCATGGGAAGAGTTCACCATTTTTCACTTCATAAATAAATCAAATAAGGCTACTA		32	0.986667	0.902027	0.192568	0.807432	0.097973	0.094595	0.176749	0.310971	0.24386	51.6119	36.1552	1
100023168|F|0-32:A>T-32:A>T	100023168	78	TGCAGAAAGATTGCTCATGGGAAGAGTTCACCTTTTTTCACTTCATAAATAAATCAAATAAGGCTACTA	32:A>T	32	0.986667	0.902027	0.192568	0.807432	0.097973	0.094595	0.176749	0.310971	0.24386	51.6119	36.1552	1
100023173|F|0--30:T>A	100023173	83	TGCAGAAAGGAGACGATATTGGAGAGCTCGTCGCAGCAATAAGAGGCTCCAAGCTTTCAATCGCTGTCT		30	0.603333	0.502762	0.59116	0.40884	0.497238	0.093923	0.499985	0.48338	0.491682	17.8673	12.6696	1
100023173|F|0-30:T>A-30:T>A	100023173	83	TGCAGAAAGGAGACGATATTGGAGAGCTCGACGCAGCAATAAGAGGCTCCAAGCTTTCAATCGCTGTCT	30:T>A	30	0.603333	0.502762	0.59116	0.40884	0.497238	0.093923	0.499985	0.48338	0.491682	17.8673	12.6696	1
100023197|F|0--58:T>C	100023197	101	TGCAGAAATGGAAATAGGGTAATTTAGTGAACATATCGGGTTTCTCTCTATCCAATTCTTTGTTATCTC		58	0.816667	0.893878	0.269388	0.730612	0.106122	0.163265	0.189721	0.393636	0.291678	22.6784	17.8143	1
100023197|F|0-58:T>C-58:T>C	100023197	101	TGCAGAAATGGAAATAGGGTAATTTAGTGAACATATCGGGTTTCTCTCTATCCAATTCCTTGTTATCTC	58:T>C	58	0.816667	0.893878	0.269388	0.730612	0.106122	0.163265	0.189721	0.393636	0.291678	22.6784	17.8143	1
100023208|F|0--23:G>A	100023208	109	TGCAGAAATTTTAGGATTTCACTGGGAACTAAAACAATTCTACAGAATTGAACTCTTCCTCAAAAAATC		23	0.6	0.305556	0.788889	0.211111	0.694444	0.094444	0.424383	0.333086	0.378735	20.5574	14.3041	1
100023208|F|0-23:G>A-23:G>A	100023208	109	TGCAGAAATTTTAGGATTTCACTAGGAGCTAAAACAATTCTACAGAATTGAACTCTTCCTCAAAAAATC	23:G>A	23	0.6	0.305556	0.788889	0.211111	0.694444	0.094444	0.424383	0.333086	0.378735	20.5574	14.3041	1
100023210|F|0--30:C>T	100023210	110	TGCAGAACAACTAGTTGGAATTGAACAAGACCCAGCAAAATCTACACCTTCTCATACCAGATTTCAGCG		30	0.996667	0.986622	0.240803	0.759197	0.013378	0.227425	0.026398	0.365633	0.196016	7.98408	4.20833	0.972222
100023210|F|0-30:C>T-30:C>T	100023210	110	TGCAGAACAACTAGTTGGAATTGAACAAGATCCAGCAAAATCTACACCTTCTCATACCAGATTTCAGCG	30:C>T	30	0.996667	0.986622	0.240803	0.759197	0.013378	0.227425	0.026398	0.365633	0.196016	7.98408	4.20833	0.972222
100023212|F|0--47:C>T	100023212	112	TGCAGAACAAGACTCATCAATAAAATTAGAGAAAAACATGTGAACAACCCATCGAACAATCAAAAATCA		47	0.906667	0.900735	0.319853	0.680147	0.099265	0.220588	0.178822	0.435094	0.306958	5.88327	4.35955	1
100023212|F|0-47:C>T-47:C>T	100023212	112	TGCAGAACAAGACTCATCAATAAAATTAGAGAAAAACATGTGAACAATCCATCGAACAATCAAAAATCA	47:C>T	47	0.906667	0.900735	0.319853	0.680147	0.099265	0.220588	0.178822	0.435094	0.306958	5.88327	4.35955	1
100023213|F|0--55:A>G	100023213	113	TGCAGAACACAGATTAGAGACTGGCCCGGAGGGAACTCCGGGACCAGGCTCCAATACCAAAGTTAGATC		55	0.423333	0.834646	0.165354	0.834646	0.165354	0	0.276025	0.276025	0.276025	9.24074	3.30435	1
100023213|F|0-55:A>G-55:A>G	100023213	113	TGCAGAACACAGATTAGAGACTGGCCCGGAGGGAACTCCGGGACCAGGCTCCAATGCCAAAGTTAGATC	55:A>G	55	0.423333	0.834646	0.165354	0.834646	0.165354	0	0.276025	0.276025	0.276025	9.24074	3.30435	1
100023223|F|0--44:A>T	100023223	122	TGCAGAACATACTTGAAGAGAATTGCAAACTTTCCTGGAGAAGTACGTAGTTCTAGCAAACAAGAAGAT		44	0.53	0.018868	0.993711	0.006289	0.981132	0.012579	0.037024	0.0125	0.024762	40.3333	26.6829	1
100023223|F|0-44:A>T-44:A>T	100023223	122	TGCAGAACATACTTGAAGAGAATTGCAAACTTTCCTGGAGAAGTTCGTAGTTCTAGCAAACAAGAAGAT	44:A>T	44	0.53	0.018868	0.993711	0.006289	0.981132	0.012579	0.037024	0.0125	0.024762	40.3333	26.6829	1
100023225|F|0--65:G>A	100023225	123	TGCAGAACATCAACATTCCCTCTGCACTTATAAGCAAGACACTTGGGGACAGCATCAAGAAAGCTGTAT		65	0.473333	0.894366	0.126761	0.873239	0.105634	0.021127	0.188951	0.221385	0.205168	6.09231	5.95	1
100023225|F|0-65:G>A-65:G>A	100023225	123	TGCAGAACATCAACATTCCCTCTGCACTTATAAGCAAGACACTTGGGGACAGCATCAAGAAAGCTATAT	65:G>A	65	0.473333	0.894366	0.126761	0.873239	0.105634	0.021127	0.188951	0.221385	0.205168	6.09231	5.95	1
100023228|F|0--53:C>G	100023228	126	TGCAGAACCAAATAGGCCTTGATTGTTCTCACCACACCCGAATTTGAATTTGGCGAAGACATCAGAGGA		53	0.69	0.275362	0.826087	0.173913	0.724638	0.101449	0.399076	0.287335	0.343205	3.5614	3.55676	1
100023228|F|0-53:C>G-53:C>G	100023228	126	TGCAGAACCAAATAGGCCTTGATTGTTCTCACCACACCCGAATTTGAATTTGGGGAAGACATCAGAGGA	53:C>G	53	0.69	0.275362	0.826087	0.173913	0.724638	0.101449	0.399076	0.287335	0.343205	3.5614	3.55676	1
100023231|F|0--21:C>A	100023231	129	TGCAGAACCAGGTGAACCCCACGAAGCCTTGTTCTTTGTCCTCGCTTACTTGCAGTTACGGGAACGCCT		21	1	0.936667	0.22	0.78	0.063333	0.156667	0.118644	0.3432	0.230922	53.8322	25.8451	1
100023231|F|0-21:C>A-21:C>A	100023231	129	TGCAGAACCAGGTGAACCCCAAGAAGCCTTGTTCTTTGTCCTCGCTTACTTGCAGTTACGGGAACGCCT	21:C>A	21	1	0.936667	0.22	0.78	0.063333	0.156667	0.118644	0.3432	0.230922	53.8322	25.8451	1
100023233|F|0--14:T>A	100023233	131	TGCAGAACCCAAATTAATGAAGCAAGAAAAAAAAAATTAATGACAGAAAACAAACCCAAACTCTCAAAA		14	0.5	0.466667	0.613333	0.386667	0.533333	0.08	0.497778	0.474311	0.486044	8.38571	5.2	1
100023233|F|0-14:T>A-14:T>A	100023233	131	TGCAGAACCCAAATAAATGAAGCAAGAAAAAAAAAATTAATGACAGAAAACGAACCCAAACTCTCAAAA	14:T>A	14	0.5	0.466667	0.613333	0.386667	0.533333	0.08	0.497778	0.474311	0.486044	8.38571	5.2	1
100023243|F|0--38:G>C	100023243	140	TGCAGAACTAAACATCCCTCTTTACTTCTATGTGCCGAGCGGTGCCTCTGGTCTCTCCGTCTTCCTTTA		38	0.936667	0.843416	0.33452	0.66548	0.156584	0.177936	0.26413	0.445232	0.354681	9.55061	5.21154	1
100023243|F|0-38:G>C-38:G>C	100023243	140	TGCAGAACTAAACATCCCTCTTTACTTCTATGTGCCGACCGGTGCCTCTGGTCTCTCCGTCTTCCTTTA	38:G>C	38	0.936667	0.843416	0.33452	0.66548	0.156584	0.177936	0.26413	0.445232	0.354681	9.55061	5.21154	1
100023248|F|0--45:T>A	100023248	144	TGCAGAACTTAATACTAACTTCACGATATTGAGTTGCTTTGTATATCCACTATCAATAGTACCACTTGT		45	0.783333	0.982979	0.034043	0.965957	0.017021	0.017021	0.033463	0.065767	0.049615	62.568	60.125	1
100023248|F|0-45:T>A-45:T>A	100023248	144	TGCAGAACTTAATACTAACTTCACGATATTGAGTTGCTTTGTATAACCACTATCAATAGTACCACTTGT	45:T>A	45	0.783333	0.982979	0.034043	0.965957	0.017021	0.017021	0.033463	0.065767	0.049615	62.568	60.125	1
100023249|F|0--55:G>A	100023249	145	TGCAGAACTTCACCTACTCTTACAACTTCTTCACGGGCGAGCCTCCATCTTGCCTGAGACTTGCTGCGT		55	0.996667	0.989967	0.234114	0.765886	0.010033	0.22408	0.019866	0.358609	0.189237	11.8127	6.17143	0.972222
100023249|F|0-55:G>A-55:G>A	100023249	145	TGCAGAACTTCACCTACTCTTACAACTTCTTCACGGGCGAGCCTCCATCTTGCCTAAGACTTGCTGCGT	55:G>A	55	0.996667	0.989967	0.234114	0.765886	0.010033	0.22408	0.019866	0.358609	0.189237	11.8127	6.17143	0.972222
100023253|F|0--58:T>C	100023253	148	TGCAGAAGAAAGGACATCTTGTGGAAATTATTCTTCCAAAGTATGATTGCATGCAATATGATCGTATTG		58	0.496667	0.986577	0.026846	0.973154	0.013423	0.013423	0.026485	0.05225	0.039368	27.2188	23.75	1
100023253|F|0-58:T>C-58:T>C	100023253	148	TGCAGAAGAAAGGACATCTTGTGGAAATTATTCTTCCAAAGTATGATTGCATGCAATACGATCGTATAG	58:T>C	58	0.496667	0.986577	0.026846	0.973154	0.013423	0.013423	0.026485	0.05225	0.039368	27.2188	23.75	1
100023255|F|0--43:T>C	100023255	149	TGCAGAAGAAAGGTGCGGTTTGTCATTCGATGCTTTTCTTTTCTTTTTTTTCCCCACTTTTCTTGACCT		43	0.986667	0.97973	0.091216	0.908784	0.02027	0.070946	0.039719	0.165792	0.102755	8.56536	5.1	0.941176
100023255|F|0-43:T>C-43:T>C	100023255	149	TGCAGAAGAAAGGTGCGGTTTGTCATTCGATGCTTTTCTTTTCCTTTTTTTCCCCACTTTTCTTGACCT	43:T>C	43	0.986667	0.97973	0.091216	0.908784	0.02027	0.070946	0.039719	0.165792	0.102755	8.56536	5.1	0.941176
100023258|F|0--15:T>C	100023258	152	TGCAGAAGAAGAAGATGGTTGCAAGAAAAATTAAAACCTCATTAAGTTTTGGATTTGGGATTTGGGATT		15	0.97	0.958763	0.199313	0.800687	0.041237	0.158076	0.079073	0.319174	0.199124	10.7416	6.14516	1
100023258|F|0-15:T>C-15:T>C	100023258	152	TGCAGAAGAAGAAGACGGTTGCAAGAAAAATTAAAACCTCATTAAGTTTTGGATTTGGGATTTGGGATT	15:T>C	15	0.97	0.958763	0.199313	0.800687	0.041237	0.158076	0.079073	0.319174	0.199124	10.7416	6.14516	1
100023261|F|0--56:G>A	100023261	155	TGCAGAAGAATCTCCACTCTTGATTGAAGGGACAACAAGAACCTGTTACAATCCCCGCAGATCAATTTA		56	0.683333	0.019512	0.980488	0.019512	0.980488	0	0.038263	0.038263	0.038263	49.75	34	1
100023261|F|0-56:G>A-56:G>A	100023261	155	TGCAGAAGAATCTCCACTCTTGATTGAAGGGACAACAAGAACCTGTTACAATCCCCACAGATCAATTTA	56:G>A	56	0.683333	0.019512	0.980488	0.019512	0.980488	0	0.038263	0.038263	0.038263	49.75	34	1
100023263|F|0--25:G>C	100023263	156	TGCAGAAGAATGACATTGCTGCTGCGATAACGAGGACTGACATATTTGACTTCCTAGTTGACATTGTTC		25	0.573333	0.540698	0.604651	0.395349	0.459302	0.145349	0.496687	0.478096	0.487392	4.05714	3.54286	1
100023263|F|0-25:G>C-25:G>C	100023263	156	TGCAGAAGAATGACATTGCTGCTGCCATAACGAGGACTGACATATTTGACTTCCTAGTTGACATTGTTC	25:G>C	25	0.573333	0.540698	0.604651	0.395349	0.459302	0.145349	0.496687	0.478096	0.487392	4.05714	3.54286	1
100023266|F|0--59:C>T	100023266	159	TGCAGAAGACACAAGCTGCCCTTGCCAAATTGAAACAGTACAGTCATGTTAGATTCATCCCTAGCAGTG		59	0.973333	0.996575	0.054795	0.945205	0.003425	0.05137	0.006826	0.103584	0.055205	17.7974	13.8	1
100023266|F|0-59:C>T-59:C>T	100023266	159	TGCAGAAGACACAAGCTGCCCTTGCCAAATTGAAACAGTACAGTCATGTTAGATTCATCTCTAGCAGTG	59:C>T	59	0.973333	0.996575	0.054795	0.945205	0.003425	0.05137	0.006826	0.103584	0.055205	17.7974	13.8	1
100023277|F|0--60:A>G	100023277	168	TGCAGAAGAGTTTTCAGCTTTCGTTTGAACAAGATGTATAAGATTCCTAGGCCGATCCAAAAAATAACA		60	1	0.993333	0.023333	0.976667	0.006667	0.016667	0.013244	0.045578	0.029411	79.0568	52.7143	1
100023277|F|0-60:A>G-60:A>G	100023277	168	TGCAGAAGAGTTTTCAGCTTTCGTTTGAACAAGATGTATAAGATTCCTAGGCCGATCCAAGAAATGACA	60:A>G	60	1	0.993333	0.023333	0.976667	0.006667	0.016667	0.013244	0.045578	0.029411	79.0568	52.7143	1
100023280|F|0--64:T>A	100023280	170	TGCAGAAGATTAAGACCTCTGTTCGAAAAGCACAAAATCTACTTTCGTAACTACATCTTGCCACTGCTG		64	0.563333	0.840237	0.171598	0.828402	0.159763	0.011834	0.268478	0.284304	0.276391	25.5395	24.4828	1
100023280|F|0-64:T>A-64:T>A	100023280	170	TGCAGAAGATTAAGACCTCTGTTCGAAAAGCACAAAATCTACTTTCGTAACTACATCTTGCCACAGCTG	64:T>A	64	0.563333	0.840237	0.171598	0.828402	0.159763	0.011834	0.268478	0.284304	0.276391	25.5395	24.4828	1
100023282|F|0--50:G>A	100023282	172	TGCAGAAGCAAATCAACCCACTGCATTCAGTCGTCAATGCCAATTTAATGGAAGGCATTGTTTGACCAA		50	0.993333	0.996644	0.02349	0.97651	0.003356	0.020134	0.006689	0.045876	0.026283	13.5601	8.71429	1
100023282|F|0-50:G>A-50:G>A	100023282	172	TGCAGAAGCAAATCAACCCACTGCATTCAGTCGTCAATGCCAATTTAATGAAAGGCATTGTTTGACCAA	50:G>A	50	0.993333	0.996644	0.02349	0.97651	0.003356	0.020134	0.006689	0.045876	0.026283	13.5601	8.71429	1
100023283|F|0--42:T>A	100023283	173	TGCAGAAGCAGAGCCCATGAGCTTCCCATCCACATAAACATTTGCAAAATTCTCAGACCCTTCCCAATA		42	1	0.006667	1	0	0.993333	0.006667	0.013244	0	0.006622	13.5	12.116	1
100023283|F|0-42:T>A-42:T>A	100023283	173	TGCAGAAGCAGAGCCCATGAGCTTCCCATCCACATAAACATTAGCGAAATTCTCAGACCCTTCCCAATA	42:T>A	42	1	0.006667	1	0	0.993333	0.006667	0.013244	0	0.006622	13.5	12.116	1
100023294|F|0--9:T>C	100023294	183	TGCAGAAGCTGAAAGGGTGCCCTCCATCTGCATAGCATGTTTCTCTTCCTCTTCAGAACTTGAAACGAG		9	0.426667	0.960938	0.0625	0.9375	0.039062	0.023438	0.075073	0.117188	0.09613	5.36641	4.5	1
100023294|F|0-9:T>C-9:T>C	100023294	183	TGCAGAAGCCGTAAGGGTGCCCTCCATCTGCATAGCATGTTTCTCTTCCTCTTCAGAACTTGAAACGAG	9:T>C	9	0.426667	0.960938	0.0625	0.9375	0.039062	0.023438	0.075073	0.117188	0.09613	5.36641	4.5	1
100023297|F|0--51:A>G	100023297	185	TGCAGAAGCTTCTCCGCGTCAGAAGAAGGAAAATAGCTGAAGAGATCTATAACTTCCACTGTATCTAAG		51	0.953333	0.031469	0.993007	0.006993	0.968531	0.024476	0.060957	0.013888	0.037422	8.88889	5.59603	1
100023297|F|0-51:A>G-51:A>G	100023297	185	TGCAGAAGCTTCTCCGCGTCAGAAGAAGGAAAATAGCTGAAGAGATCTATAGCTTCCACTGTATCTAAG	51:A>G	51	0.953333	0.031469	0.993007	0.006993	0.968531	0.024476	0.060957	0.013888	0.037422	8.88889	5.59603	1
100023298|F|0--34:C>T	100023298	186	TGCAGAAGCTTGAAATGAGGGGTTGTTGCTTCAGCGAACGTGCACTGGCTCTTGCTGTAATGCAGCTGA		34	0.59	0.745763	0.293785	0.706215	0.254237	0.039548	0.379201	0.414951	0.397076	5.54167	4	1
100023298|F|0-34:C>T-34:C>T	100023298	186	TGCAGAAGCTTGAAATGAGGGGTTGTTGCTTCAGTGAACGTGCACTGGCTCTTGCTGTAATGCAGCTGA	34:C>T	34	0.59	0.745763	0.293785	0.706215	0.254237	0.039548	0.379201	0.414951	0.397076	5.54167	4	1
100023300|F|0--35:G>A	100023300	188	TGCAGAAGGAAATAAAGGCTTATTTCCCATTAAAGGAATAAGATATTAGGTTCACATTGCAGGCGAATT		35	0.6	0.905556	0.166667	0.833333	0.094444	0.072222	0.171049	0.277778	0.224414	10.4643	4.93333	1
100023300|F|0-35:G>A-35:G>A	100023300	188	TGCAGAAGGAAATAAAGGCTTATTTCCCATTAAAGAAATAAGATATTAGGTTCACATTGCAGGCGAATT	35:G>A	35	0.6	0.905556	0.166667	0.833333	0.094444	0.072222	0.171049	0.277778	0.224414	10.4643	4.93333	1
100023305|F|0--21:A>T	100023305	193	TGCAGAAGGGCAAAACATGATAAAAACAATCCAATTGTGCAGAAATCAAAATGGATGTTAGTCTGTGAC		21	1	0.996667	0.016667	0.983333	0.003333	0.013333	0.006644	0.032778	0.019711	97.456	81.2	1
100023305|F|0-21:A>T-21:A>T	100023305	193	TGCAGAAGGGCAAAACATGATTAAAACAATCCAATTGTGCAGAAATCAAAATGGATGTTAGTCTGTGAC	21:A>T	21	1	0.996667	0.016667	0.983333	0.003333	0.013333	0.006644	0.032778	0.019711	97.456	81.2	1
100023309|F|0--56:T>G	100023309	197	TGCAGAAGTAAAGAGATTAAAAACAGAGGAAACTATAGAAACAGAGAAGATGAAAATGGGGTTTTAGTC		56	0.863333	0.220077	0.96139	0.03861	0.779923	0.181467	0.343286	0.074239	0.208763	5.04478	4.43446	0.972222
100023309|F|0-56:T>G-56:T>G	100023309	197	TGCAGAAGTAAAGAGATTAAAAACAGAGGAAACTATAGAAACAGAGAAGATGAAAAGGGGGTTTTAGTC	56:T>G	56	0.863333	0.220077	0.96139	0.03861	0.779923	0.181467	0.343286	0.074239	0.208763	5.04478	4.43446	0.972222
100023322|F|0--12:G>A	100023322	208	TGCAGAATAAAAGCTAGGGTTTGTAGAGAACGATAAGAGTAAAGCTCAGATCCCTGGTATGGTTCCAAT		12	0.653333	0.918367	0.214286	0.785714	0.081633	0.132653	0.149938	0.336735	0.243336	6.29381	4.45238	1
100023322|F|0-12:G>A-12:G>A	100023322	208	TGCAGAATAAAAACTAGGGTTTGTAGAGAACGATAAGAGTAAAGCTCAGATCCCTGGTATGGTTCCAAT	12:G>A	12	0.653333	0.918367	0.214286	0.785714	0.081633	0.132653	0.149938	0.336735	0.243336	6.29381	4.45238	1
100023324|F|0--30:G>C	100023324	210	TGCAGAATACGATATTTGGCGAGATGTTGAGGCGGACGGCCCAAATGAAGAGGAAGAAGTGGATGCCGC		30	0.66	0.848485	0.292929	0.707071	0.151515	0.141414	0.257117	0.414243	0.33568	7.24022	5.37705	1
100023324|F|0-30:G>C-30:G>C	100023324	210	TGCAGAATACGATATTTGGCGAGATGTTGACGCGGACGGCCCAAATGAAGAGGAAGAAGTGGATGCCGC	30:G>C	30	0.66	0.848485	0.292929	0.707071	0.151515	0.141414	0.257117	0.414243	0.33568	7.24022	5.37705	1
100023327|F|0--23:C>T	100023327	213	TGCAGAATAGCAAAGGCAAGAGACACACACAGGACACAGCTCATCTATTCACAGTGACCTTTGCTTCTG		23	1	0.913333	0.44	0.56	0.086667	0.353333	0.158311	0.4928	0.325556	33.3219	23.8222	1
100023327|F|0-23:C>T-23:C>T	100023327	213	TGCAGAATAGCAAAGGCAAGAGATACACACAGGACACAGCTCATCTATTCACAGTGACCTTTGCTTCTG	23:C>T	23	1	0.913333	0.44	0.56	0.086667	0.353333	0.158311	0.4928	0.325556	33.3219	23.8222	1
100023329|F|0--49:T>C	100023329	215	TGCAGAATATGACGTCCCTCACGGAGGTGTGGCTGCACTCAAACGCTTTTACAGGGCCCTTGCCAGACT		49	0.97	0.996564	0.020619	0.979381	0.003436	0.017182	0.006849	0.040387	0.023618	6.17705	5.33333	0.964286
100023329|F|0-49:T>C-49:T>C	100023329	215	TGCAGAATATGACGTCCCTCACGGAGGTGTGGCTGCACTCAAACGCTTTCACAGGGCCCTTGCCAGACT	49:T>C	49	0.97	0.996564	0.020619	0.979381	0.003436	0.017182	0.006849	0.040387	0.023618	6.17705	5.33333	0.964286
100023335|F|0--48:G>T	100023335	220	TGCAGAATCAATCATCGACCCATTTCATTTTCCTCTTGAAAGCATTTTGAGTTTAATGCCTGCGAGATC		48	1	0.966667	0.406667	0.593333	0.033333	0.373333	0.064444	0.482578	0.273511	70.9223	43.6541	1
100023335|F|0-48:G>T-48:G>T	100023335	220	TGCAGAATCAATCATCGACCCATTTCATTTTCCTCTTGAAAGCATTTTTAGTTTAATGCCTGCGAGATC	48:G>T	48	1	0.966667	0.406667	0.593333	0.033333	0.373333	0.064444	0.482578	0.273511	70.9223	43.6541	1
100023336|F|0--6:G>A	100023336	221	TGCAGAGTCAATCGAACCACCAAGAAGCAGTTGTAGTTCTCAAGAATCAGGCGAACTATGCAGTGAGAA		6	0.516667	0.077419	0.929032	0.070968	0.922581	0.006452	0.142851	0.131863	0.137357	8.25	7.66225	1
100023336|F|0-6:G>A-6:G>A	100023336	221	TGCAGAATCAATCGAACCACCAAGAAGCAGTTGTAGTTCTCAAGAATCAGGCGAACTATGCAGTGAGAA	6:G>A	6	0.516667	0.077419	0.929032	0.070968	0.922581	0.006452	0.142851	0.131863	0.137357	8.25	7.66225	1
100023340|F|0--32:A>T	100023340	225	TGCAGAATCCTCAAGAGGTAATCTTTTCAGAAAATTAACACTGGTTCTGGACCTTCTGGTTAGTAGCTC		32	0.95	0.821053	0.357895	0.642105	0.178947	0.178947	0.29385	0.459612	0.376731	12.8461	11.1304	1
100023340|F|0-32:A>T-32:A>T	100023340	225	TGCAGAATCCTCAAGAGGTAATCTTTTCAGAATATTAACACTGGTTCTGGACCTTCTGGTTAGTAGCTC	32:A>T	32	0.95	0.821053	0.357895	0.642105	0.178947	0.178947	0.29385	0.459612	0.376731	12.8461	11.1304	1
100023344|F|0--16:A>C	100023344	228	TGCAGAATCGATAACAATTCAAAAAACACACACACAGATGAGCATACTAGCTTAGGCTTTGTTCCGGAG		16	1	0.006667	1	0	0.993333	0.006667	0.013244	0	0.006622	41.5	15.069	1
100023344|F|0-16:A>C-16:A>C	100023344	228	TGCAGAATCGATAACACTTCAAAAAACACACACACAGATGAGCATACTAGCTTAGGCTTTGTTCCGGAG	16:A>C	16	1	0.006667	1	0	0.993333	0.006667	0.013244	0	0.006622	41.5	15.069	1
100023356|F|0--52:A>G	100023356	239	TGCAGAATGGAACCCATATCCTTGCAAAGCTCGCAGTCTCAGCAAGAGCTTCAAATGTCAGGAGTGATC		52	0.913333	0.824818	0.437956	0.562044	0.175182	0.262774	0.288987	0.492301	0.390644	5.77406	5.23134	1
100023356|F|0-52:A>G-52:A>G	100023356	239	TGCAGAATGGAACCCATATCCTTGCAAAGCTCGCAGTCTCAGCAAGAGCTTCGAATGTCAGGAGTGATC	52:A>G	52	0.913333	0.824818	0.437956	0.562044	0.175182	0.262774	0.288987	0.492301	0.390644	5.77406	5.23134	1
100023359|F|0--56:A>G	100023359	242	TGCAGAATGGTGTCCTCCATGCCGTGTTTTTCTGCCTAAGCTGATTAATGCTTACCATGAGATCAAGGC		56	0.716667	0.95814	0.134884	0.865116	0.04186	0.093023	0.080216	0.23338	0.156798	16.7661	5.51724	1
100023359|F|0-56:A>G-56:A>G	100023359	242	TGCAGAATGGTGTCCTCCATGCCGTGTTTTTCTGCCTAAGCTGATTAATGCTTACCGTGAGATCAAGGC	56:A>G	56	0.716667	0.95814	0.134884	0.865116	0.04186	0.093023	0.080216	0.23338	0.156798	16.7661	5.51724	1
100023360|F|0--33:A>C	100023360	243	TGCAGAATGTAGAAGAGTATTAGATAATAGTGAAGAAATTCAAAAAAGCAAAGTAGAAAATCGTATTAT		33	0.993333	0.996644	0.077181	0.922819	0.003356	0.073826	0.006689	0.142449	0.074569	13.3892	6.65217	1
100023360|F|0-33:A>C-33:A>C	100023360	243	TGCAGAATGTAGAAGAGTATTAGATAATAGTGACGAAATTCAAAAAAGCAAAGTAGAAAATCGTATTAT	33:A>C	33	0.993333	0.996644	0.077181	0.922819	0.003356	0.073826	0.006689	0.142449	0.074569	13.3892	6.65217	1
100023361|F|0--38:C>G	100023361	244	TGCAGAATGTATCTCAACCTTGTAGGTCTCGATCCATGCCTTCAATTGGCGATGAGCTCCGAAGATAGT		38	0.846667	0.96063	0.090551	0.909449	0.03937	0.051181	0.07564	0.164703	0.120172	10.9468	5.45833	1
100023361|F|0-38:C>G-38:C>G	100023361	244	TGCAGAATGTATCTCAACCTTGTAGGTCTCGATCCATGGCTTCAATTGGCGATGAGCTCCGAAGATAGT	38:C>G	38	0.846667	0.96063	0.090551	0.909449	0.03937	0.051181	0.07564	0.164703	0.120172	10.9468	5.45833	1
100023365|F|0--54:A>C	100023365	247	TGCAGAATTAACAACACATTCAATAAAGAGAACTAAAACCCTAAAAACATAAACAAAATAAAGAAAGGT		54	0.996667	0.989967	0.033445	0.966555	0.010033	0.023411	0.019866	0.064653	0.042259	16.7365	10.8	1
100023365|F|0-54:A>C-54:A>C	100023365	247	TGCAGAATTAACAACACATTCAATAAAGAGAACTAAAACCCTAAAAACATAAACCAAATAAAGAAAGGT	54:A>C	54	0.996667	0.989967	0.033445	0.966555	0.010033	0.023411	0.019866	0.064653	0.042259	16.7365	10.8	1
100023367|F|0--13:A>C	100023367	249	TGCAGAATTAGAAAGCCTCTTGAAGTGGGTATGTCGTAACAGGCAAAATCTTATATGTTCTGTATTGTG		13	0.973333	0.910959	0.359589	0.640411	0.089041	0.270548	0.162226	0.46057	0.311398	55.8591	36.5377	1
100023367|F|0-13:A>C-13:A>C	100023367	249	TGCAGAATTAGAACGCCTCTTGAAGTGGGTATGTCGTAACAGGCAAAATCTTATATGTTCTGTATTGTG	13:A>C	13	0.973333	0.910959	0.359589	0.640411	0.089041	0.270548	0.162226	0.46057	0.311398	55.8591	36.5377	1
100023378|F|0--55:T>A	100023378	257	TGCAGAATTTGAACTGATTCTGACAACAGAATAGTGATTTTCTGAAGAGTCCTAGTGCTATAAGGAATG		55	0.596667	0.96648	0.039106	0.960894	0.03352	0.005587	0.064792	0.075154	0.069973	14.8226	9.28571	1
100023378|F|0-55:T>A-55:T>A	100023378	257	TGCAGAATTTGAACTGATTCTGACAACAGAATAGTGATTTTCTGAAGAGTCCTAGAGCTATAAGGAATG	55:T>A	55	0.596667	0.96648	0.039106	0.960894	0.03352	0.005587	0.064792	0.075154	0.069973	14.8226	9.28571	1
100023380|F|0--52:C>T	100023380	259	TGCAGAATTTGAGGCTATGGTAGAAGCTTGTTCGATGATTCAGGTTCCATCACAGGGAAGGAAATTTAC		52	0.573333	0.05814	0.965116	0.034884	0.94186	0.023256	0.109519	0.067334	0.088426	29.9	18.4104	1
100023380|F|0-52:C>T-52:C>T	100023380	259	TGCAGAATTTGAGGCTATGGTAGAAGCTTGTTCGATGATTCAGGTTCCATCATAGGGAAGGAAATTTAC	52:C>T	52	0.573333	0.05814	0.965116	0.034884	0.94186	0.023256	0.109519	0.067334	0.088426	29.9	18.4104	1
100023382|F|0--35:A>T	100023382	261	TGCAGAATTTTTCACAAGCACACTGTAAGACTGAAAAAGGGAGCCTAATTATGGCCCATGAAGAAGATG		35	0.976667	0.290102	0.911263	0.088737	0.709898	0.201365	0.411886	0.161726	0.286806	10.1183	6.73214	1
100023382|F|0-35:A>T-35:A>T	100023382	261	TGCAGAATTTTTCACAAGCACACTGTAAGACTGAATAAGGGAGCCTAATTATGGCCCATGAAGAAGATG	35:A>T	35	0.976667	0.290102	0.911263	0.088737	0.709898	0.201365	0.411886	0.161726	0.286806	10.1183	6.73214	1
100023397|F|0--10:G>C	100023397	274	TGCAGACACAGATACGAAAATAGTTTCTTACTTCACCAGATTGGTTTTGATCGTTGTACTTGGGAGTAA		10	0.936667	0.651246	0.626335	0.373665	0.348754	0.27758	0.45425	0.468079	0.461164	39.1005	22.6757	1
100023397|F|0-10:G>C-10:G>C	100023397	274	TGCAGACACACATACGAAAATAGTTTCTTACTTCACCAGATTGGTTTTGATCGTTGTACTTGGGAGTAA	10:G>C	10	0.936667	0.651246	0.626335	0.373665	0.348754	0.27758	0.45425	0.468079	0.461164	39.1005	22.6757	1
100023401|F|0--19:T>A	100023401	278	TGCAGACACCATCAGTACATTATCAACATTGAGATAGTAAACAGTGGATCGCAGCTCTCATTACCTTGA		19	0.453333	0.522059	0.514706	0.485294	0.477941	0.036765	0.499027	0.499567	0.499297	100.915	87.4444	1
100023401|F|0-19:T>A-19:T>A	100023401	278	TGCAGACACCATCAGTACAATATCAACATTGAGATAGTAAACAGTGGATGGCAGCTCTCATTACCTTGA	19:T>A	19	0.453333	0.522059	0.514706	0.485294	0.477941	0.036765	0.499027	0.499567	0.499297	100.915	87.4444	1
100023405|F|0--24:C>A	100023405	280	TGCAGACAGGTTCATAAAAATTACCAATCAGAGCATTGTGAGGGTAAGAACGATCACTGGGAGCAGATA		24	0.563333	0.627219	0.461538	0.538462	0.372781	0.088757	0.467631	0.497041	0.482336	4.32143	2.48235	1
100023405|F|0-24:C>A-24:C>A	100023405	280	TGCAGACAGGTTCATAAAAATTACAAATCAGAGCATTGTGAGGGTAAGAACGATCACTGGGAGCAGATA	24:C>A	24	0.563333	0.627219	0.461538	0.538462	0.372781	0.088757	0.467631	0.497041	0.482336	4.32143	2.48235	1
100023409|F|0--28:T>G	100023409	284	TGCAGACATGGTATCATCCTGTATCATGTTACTATATTCCACAACCTTCTTCATTGAACTTCCTACATC		28	0.62	0.494624	0.569892	0.430108	0.505376	0.064516	0.499942	0.49023	0.495086	47.505	4.16364	1
100023409|F|0-28:T>G-28:T>G	100023409	284	TGCAGACATGGTATCATCCTGTATCATGGTACTATATTCCACAACCTTCTTCATTGAACTTCCTACATC	28:T>G	28	0.62	0.494624	0.569892	0.430108	0.505376	0.064516	0.499942	0.49023	0.495086	47.505	4.16364	1
100023410|F|0--17:G>A	100023410	285	TGCAGACATGTCAGTGGGAGAGGGAACCGAATCATGGTCACTTTCAACACAGTTGCCTATGTTGGTCAC		17	0.49	1	0.006803	0.993197	0	0.006803	0	0.013513	0.006756	11.451	4	1
100023410|F|0-17:G>A-17:G>A	100023410	285	TGCAGACATGTCAGTGGAAGAGGGAACCGAATCATGGTCACTTTCAACACAGTTGCCTATGTTGGTCAC	17:G>A	17	0.49	1	0.006803	0.993197	0	0.006803	0	0.013513	0.006756	11.451	4	1
100023411|F|0--32:A>T	100023411	286	TGCAGACATGTTAATCTGTATTAATCCTTAATATAAACTTTGCAATAACCTAACATTTACATACTTGTG		32	0.86	0.01938	0.996124	0.003876	0.98062	0.015504	0.038009	0.007722	0.022865	5.4	5.12774	1
100023411|F|0-32:A>T-32:A>T	100023411	286	TGCAGACATGTTAATCTGTATTAATCCTTAATTTAAACTTTGCAATAACCTAACATTTACATACTTGTG	32:A>T	32	0.86	0.01938	0.996124	0.003876	0.98062	0.015504	0.038009	0.007722	0.022865	5.4	5.12774	1
100023414|F|0--20:T>C	100023414	289	TGCAGACATTGTTATTCCAATCCCCCCTCTACATTTATCCCATCTGTTTAATCTGTATGTGTTTTGAAT		20	0.833333	0.884	0.368	0.632	0.116	0.252	0.205088	0.465152	0.33512	9.35526	8.82292	1
100023414|F|0-20:T>C-20:T>C	100023414	289	TGCAGACATTGTTATTCCAACCCCCCCTCTACATTTATCCCATCTGTTTAATCTGTATGTGTTTTGAAT	20:T>C	20	0.833333	0.884	0.368	0.632	0.116	0.252	0.205088	0.465152	0.33512	9.35526	8.82292	1
100023416|F|0--46:T>C	100023416	291	TGCAGACCAAAGAGTAGAGGTAGGGTGGAGAGGACTTGGTTAAAAATTTGAGTTTTAGTCAATGGGGGT		46	0.646667	0.005155	0.994845	0.005155	0.994845	0	0.010256	0.010256	0.010256	10	6.86829	1
100023416|F|0-46:T>C-46:T>C	100023416	291	TGCAGACCAAAGAGTAGAGGTAGGGTGGAGAGGACTTGGTTAAAAACTTGAGTTTTAGTCAATGGGGGT	46:T>C	46	0.646667	0.005155	0.994845	0.005155	0.994845	0	0.010256	0.010256	0.010256	10	6.86829	1
100023417|F|0--54:A>T	100023417	292	TGCAGACCAACACAGAAATGGAAATTTTCAGAACCTTTACAGTAATCTCATGCTATACGGAACCCTAAA		54	1	0.923333	0.48	0.52	0.076667	0.403333	0.141578	0.4992	0.320389	22.4628	19.5166	1
100023417|F|0-54:A>T-54:A>T	100023417	292	TGCAGACCAACACAGAAATGGAAATTTTCAGAACCTTTACAGTAATCTCATGCTTTACGGAACCCTAAA	54:A>T	54	1	0.923333	0.48	0.52	0.076667	0.403333	0.141578	0.4992	0.320389	22.4628	19.5166	1
100023418|F|0--55:G>A	100023418	293	TGCAGACCAGGCAAATAGGTATAACTCTGGTATATAATATGATGAAATACCAACAGAGATGAGCTATAC		55	0.766667	0.643478	0.43913	0.56087	0.356522	0.082609	0.458828	0.49259	0.475709	11.1195	8.86667	0.964286
100023418|F|0-55:G>A-55:G>A	100023418	293	TGCAGACCAGGCAAATAGGTATAACTCTGGTATATAATATGATGAAATACCAACAAAGATGAGCTATAC	55:G>A	55	0.766667	0.643478	0.43913	0.56087	0.356522	0.082609	0.458828	0.49259	0.475709	11.1195	8.86667	0.964286
100023419|F|0--14:A>G	100023419	294	TGCAGACCATATACAGTGTCCTTGCTATCATCACCCTCTCCATTGATCCTCCACTGTTCCACTAACAGA		14	0.62	0.61828	0.505376	0.494624	0.38172	0.123656	0.47202	0.499942	0.485981	3.80833	3.39175	1
100023419|F|0-14:A>G-14:A>G	100023419	294	TGCAGACCATATACGGTGTCCTTGCTATCATCACCCTCTCCATTGATCCTCCACTGTTCCACTAACAGA	14:A>G	14	0.62	0.61828	0.505376	0.494624	0.38172	0.123656	0.47202	0.499942	0.485981	3.80833	3.39175	1
100023425|F|0--51:G>A	100023425	298	TGCAGACCCATGCTTCATCTCCCAATGAAATCATCAGAAAATGCAACAATAGTATTAGAACATAATAAA		51	0.653333	0.918367	0.117347	0.882653	0.081633	0.035714	0.149938	0.207153	0.178545	25.1451	14.375	1
100023425|F|0-51:G>A-51:G>A	100023425	298	TGCAGACCCATGCTTCATCTCCCAATGAAATCATCAGAAAATGCAACAATAATATTAGAACATAATAAA	51:G>A	51	0.653333	0.918367	0.117347	0.882653	0.081633	0.035714	0.149938	0.207153	0.178545	25.1451	14.375	1
100023429|F|0--21:A>G	100023429	302	TGCAGACCCCATTTGCTGTTCAAATCTGGCACATTCTTCCTTGTGGTCAACCCAGTGTGAAAGCTGGTG		21	0.803333	0.348548	0.850622	0.149378	0.651452	0.19917	0.454124	0.254128	0.354126	24.7582	21.507	1
100023429|F|0-21:A>G-21:A>G	100023429	302	TGCAGACCCCATTTGCTGTTCGAATCTGGCACATTCTTCCTTGTGGTCAACCCAGTGTGAAAGCTGGTG	21:A>G	21	0.803333	0.348548	0.850622	0.149378	0.651452	0.19917	0.454124	0.254128	0.354126	24.7582	21.507	1
100023432|F|0--61:C>T	100023432	305	TGCAGACCCTCGAAACGTTGAGCACATACTCAAAACCAACTTTGACAAATACGTTAAGGGACACTACCT		61	1	0.993333	0.133333	0.866667	0.006667	0.126667	0.013244	0.231111	0.122178	24.5394	15.6046	1
100023432|F|0-61:C>T-61:C>T	100023432	305	TGCAGACCCTCGAAACGTTGAGCACATACTCAAAACCAACTTTGACAAATACGTTAAGGGATACTACCT	61:C>T	61	1	0.993333	0.133333	0.866667	0.006667	0.126667	0.013244	0.231111	0.122178	24.5394	15.6046	1
100023433|F|0--58:A>G	100023433	306	TGCAGACCCTGCCAAGAACCCCGTTGTCGCCGACAAGCCCTCTAAGACTACCGCGACTATGATCGCCAA		58	1	0.966667	0.356667	0.643333	0.033333	0.323333	0.064444	0.458911	0.261678	20.6149	13.3394	1
100023433|F|0-58:A>G-58:A>G	100023433	306	TGCAGACCCTGCCAAGAACCCCGTTGTCGCCGACAAGCCCTCTAAGACTACCGCGACTGTGATCGCCAA	58:A>G	58	1	0.966667	0.356667	0.643333	0.033333	0.323333	0.064444	0.458911	0.261678	20.6149	13.3394	1
100023437|F|0--18:T>C	100023437	310	TGCAGACCTGTGAATCGATCTAAGCACATCTGATATTATCTAACGACTGATCTTTTGACCTGATGATAT		18	0.65	0.907692	0.097436	0.902564	0.092308	0.005128	0.167574	0.175884	0.171729	41.4219	36.4737	1
100023437|F|0-18:T>C-18:T>C	100023437	310	TGCAGACCTGTGAATCGACCTAAGCACATCTGATATTATCTAACGACTGATCTTTTGACCTGATGATAT	18:T>C	18	0.65	0.907692	0.097436	0.902564	0.092308	0.005128	0.167574	0.175884	0.171729	41.4219	36.4737	1
100023441|F|0--36:C>T	100023441	313	TGCAGACCTTCAAGAGTTCAGCAACATCCACAAGCACATCACTGCAAGCAGAAATTGAGATTAGATTTT		36	0.993333	0.919463	0.234899	0.765101	0.080537	0.154362	0.148101	0.359443	0.253772	39.7986	26.3143	1
100023441|F|0-36:C>T-36:C>T	100023441	313	TGCAGACCTTCAAGAGTTCAGCAACATCCACAAGCATATCACTGCAAGCAGAAATTGAGATTAGATTTT	36:C>T	36	0.993333	0.919463	0.234899	0.765101	0.080537	0.154362	0.148101	0.359443	0.253772	39.7986	26.3143	1
100023442|F|0--43:C>A	100023442	314	TGCAGACCTTGAGATTGATTACTATGCCCTCTCTGCTGTACTTCGGTCTTGTGCAGATTTGGCAACTCT		43	0.993333	0.932886	0.348993	0.651007	0.067114	0.281879	0.12522	0.454394	0.289807	12.8503	9.84746	0.972222
100023442|F|0-43:C>A-43:C>A	100023442	314	TGCAGACCTTGAGATTGATTACTATGCCCTCTCTGCTGTACTTAGGTCTTGTGCAGATTTGGCAACTCT	43:C>A	43	0.993333	0.932886	0.348993	0.651007	0.067114	0.281879	0.12522	0.454394	0.289807	12.8503	9.84746	0.972222
100023446|F|0--13:T>C	100023446	318	TGCAGACGAATTATCAGAGTTTCAGAGATGGGGGATATTGATTTTTGCTGGTTTGAGTTGGGTTTACTT		13	0.83	0.991968	0.02008	0.97992	0.008032	0.012048	0.015935	0.039354	0.027645	6.89313	6.6	1
100023446|F|0-13:T>C-13:T>C	100023446	318	TGCAGACGAATTACCCGAGTTTCAGAGATGGGGGATTTTGATTTTTGCTGGTTTGAGTTGGGTTTACTT	13:T>C	13	0.83	0.991968	0.02008	0.97992	0.008032	0.012048	0.015935	0.039354	0.027645	6.89313	6.6	1
100023452|F|0--61:C>A	100023452	322	TGCAGACGATATTTTTCCCTGGATTTCCCATCGTTTCTTTCTCGTGCTATTTCTGGCATTTCTCTCTTT		61	0.89	0.707865	0.423221	0.576779	0.292135	0.131086	0.413584	0.48821	0.450897	4.21106	3.54167	0.96875
100023452|F|0-61:C>A-61:C>A	100023452	322	TGCAGACGATATTTTTCCCTGGATTTCCCATCGTTTCTTTCTCGTGCTATTTCTGGCATTTATCTCTTT	61:C>A	61	0.89	0.707865	0.423221	0.576779	0.292135	0.131086	0.413584	0.48821	0.450897	4.21106	3.54167	0.96875
100023455|F|0--15:T>C	100023455	325	TGCAGACGGCTACTATGTTGTTGTTGGAGGAATTACTCCTACCCCTCTTGGAGAAGGCAAATCTACTAC		15	0.99	0.882155	0.501684	0.498316	0.117845	0.383838	0.207915	0.499994	0.353955	7.32975	5.34969	0.944444
100023455|F|0-15:T>C-15:T>C	100023455	325	TGCAGACGGCTACTACGTTGTTGTTGGAGGAATTACTCCTACCCCTCTTGGAGAAGGCAAATCTACTAC	15:T>C	15	0.99	0.882155	0.501684	0.498316	0.117845	0.383838	0.207915	0.499994	0.353955	7.32975	5.34969	0.944444
100023456|F|0--47:G>A	100023456	326	TGCAGACGGTGAGGGACCTCCTTGGCAGGAACATCGAACGACTCCGTGTACTCAAATCTGCGGCGTTTA		47	0.99	0.96633	0.198653	0.801347	0.03367	0.164983	0.065073	0.31838	0.191726	8.47697	5.53846	0.944444
100023456|F|0-47:G>A-47:G>A	100023456	326	TGCAGACGGTGAGGGACCTCCTTGGCAGGAACATCGAACGACTCCGTATACTCAAATCTGCGGCGTTTA	47:G>A	47	0.99	0.96633	0.198653	0.801347	0.03367	0.164983	0.065073	0.31838	0.191726	8.47697	5.53846	0.944444
100023458|F|0--55:G>A	100023458	328	TGCAGACTCAAAAAAGATGAGAGAACGCGTAATAGTATCCCTCACACAACTTTCAGGCTCACATCAGAA		55	1	0.983333	0.26	0.74	0.016667	0.243333	0.032778	0.3848	0.208789	43.7476	26.3976	1
100023458|F|0-55:G>A-55:G>A	100023458	328	TGCAGACTCAAAAAAGATGAGAGAACGCGTAATAGTATCCCTCACACAACTTTCAATCTCACATCAGAA	55:G>A	55	1	0.983333	0.26	0.74	0.016667	0.243333	0.032778	0.3848	0.208789	43.7476	26.3976	1
100023462|F|0--47:T>C	100023462	331	TGCAGACTCTGCCAGTATTAGTAATGCCATTGTCCAACAATTTTTTTTTGCTAATGTGTGTGTTCAGAC		47	0.54	0.845679	0.240741	0.759259	0.154321	0.08642	0.261012	0.365569	0.313291	22.6438	21.8205	1
100023462|F|0-47:T>C-47:T>C	100023462	331	TGCAGACTCTGCCAGTATTAGTAATGCCATTGTCCAACAATTTTTTTCTGCTAATGTGTGCGTTCAGAC	47:T>C	47	0.54	0.845679	0.240741	0.759259	0.154321	0.08642	0.261012	0.365569	0.313291	22.6438	21.8205	1
100023469|F|0--56:T>C	100023469	336	TGCAGACTGTAATATGGATCCTTAATATTTTCATGTATTTATAATACATTAATACCTACATGATGAAGT		56	0.986667	0.996622	0.02027	0.97973	0.003378	0.016892	0.006734	0.039719	0.023226	24.6346	21.1667	1
100023469|F|0-56:T>C-56:T>C	100023469	336	TGCAGACTGTAATATGGATCCTTAATATTTTCATGTATTTATAATACATTAATACCCACATGATGAAGT	56:T>C	56	0.986667	0.996622	0.02027	0.97973	0.003378	0.016892	0.006734	0.039719	0.023226	24.6346	21.1667	1
100023472|F|0--68:A>G	100023472	339	TGCAGACTTTGTTGCTTCTTCCTCCTCCAATGTATCGGTGTGGCACATCTCCAAGGAAGTATGGAAACA		68	0.92	0.974638	0.166667	0.833333	0.025362	0.141304	0.049438	0.277778	0.163608	8.95122	8.90385	1
100023472|F|0-68:A>G-68:A>G	100023472	339	TGCAGACTTTGTTGCTTCTTCCTCCTCCAATGTATCGGTGTGGCACATCTCCAAGGAAGTATGGAAACG	68:A>G	68	0.92	0.974638	0.166667	0.833333	0.025362	0.141304	0.049438	0.277778	0.163608	8.95122	8.90385	1
100023473|F|0--42:C>T	100023473	340	TGCAGACTTTTCTCTAGGACCTAAGCTTTACCATTTAGAGATCGCCTTGGGGCACTACAAGAACTGGTC		42	0.766667	0.978261	0.069565	0.930435	0.021739	0.047826	0.042533	0.129452	0.085992	12.7458	7.78947	1
100023473|F|0-42:C>T-42:C>T	100023473	340	TGCAGACTTTTCTCTAGGACCTAAGCTTTACCATTTAGAGATTGCCTTGGGGCACTACAAGAACTGGTC	42:C>T	42	0.766667	0.978261	0.069565	0.930435	0.021739	0.047826	0.042533	0.129452	0.085992	12.7458	7.78947	1
100023479|F|0--5:A>G	100023479	345	TGCAGAGAAAAACCCTCTGAAACTGAAGAAGAATATAGTATAAAGAATAGAAATTAGTAGGAGGAGAAG		5	0.506667	0.782895	0.263158	0.736842	0.217105	0.046053	0.339941	0.387812	0.363876	15.8268	9.82927	0.944444
100023479|F|0-5:A>G-5:A>G	100023479	345	TGCAGGGAAAAACCCTCTGAAACTGAAGAAGAATATAGTATAAAGAATAGAAATTAGTAGGAGGAGAAG	5:A>G	5	0.506667	0.782895	0.263158	0.736842	0.217105	0.046053	0.339941	0.387812	0.363876	15.8268	9.82927	0.944444
100023480|F|0--33:A>G	100023480	346	TGCAGAGAAAACTCAGCCACTAATAGAAAACGCAATAACGAGGCCATTGTCAAGTCAGTGGTTCTTCTC		33	0.813333	0.012295	0.995902	0.004098	0.987705	0.008197	0.024288	0.008163	0.016225	11	9.90458	1
100023480|F|0-33:A>G-33:A>G	100023480	346	TGCAGAGAAAACTCAGCCACTAATAGAAAACGCGATAACGAGGCCATTGTCAAGTCAGTGGTTCTTCTC	33:A>G	33	0.813333	0.012295	0.995902	0.004098	0.987705	0.008197	0.024288	0.008163	0.016225	11	9.90458	1
100023481|F|0--48:C>G	100023481	347	TGCAGAGAAAATGTATGTGTTCCTACATGAAAACCTTTCGTGCAACCTCTTACGCATTTTAATCAATGC		48	0.916667	0.847273	0.24	0.76	0.152727	0.087273	0.258803	0.3648	0.311802	8.37652	5.73529	1
100023481|F|0-48:C>G-48:C>G	100023481	347	TGCAGAGAAAATGTATGTGTTCCTACATGAAAACCTTTCGTGCAACCTGTTACGCATTTTAATCAATGC	48:C>G	48	0.916667	0.847273	0.24	0.76	0.152727	0.087273	0.258803	0.3648	0.311802	8.37652	5.73529	1
100023482|F|0--21:C>T	100023482	348	TGCAGAGAAACAATGCAGAACCGATCATAGAAAGAGACAACTATTACTTATAATGTCGCTTCTTGGAAT		21	0.7	0.090476	0.942857	0.057143	0.909524	0.033333	0.16458	0.107755	0.136168	7.47826	5.86916	1
100023482|F|0-21:C>T-21:C>T	100023482	348	TGCAGAGAAACAATGCAGAACTGATCATAGTAAGAGACAACTATTACTTATAATGTCGCTTCTTGGAAT	21:C>T	21	0.7	0.090476	0.942857	0.057143	0.909524	0.033333	0.16458	0.107755	0.136168	7.47826	5.86916	1
100023485|F|0--46:C>A	100023485	350	TGCAGAGAAAGGGAGCTTTTTCGGACTGTTTAGGGTTTTGAGCAGACGAAAAGGTAGATGAATTTGCAG		46	1	0.996667	0.053333	0.946667	0.003333	0.05	0.006644	0.100978	0.053811	11.8396	6.42105	1
100023485|F|0-46:C>A-46:C>A	100023485	350	TGCAGAGAAAGGGAGCTTTTTCGGACTGTTTAGGGTTTTGAGCAGAAGAAAAGGTAGATGAATTTGCAG	46:C>A	46	1	0.996667	0.053333	0.946667	0.003333	0.05	0.006644	0.100978	0.053811	11.8396	6.42105	1
100023486|F|0--24:C>G	100023486	351	TGCAGAGAAATGGAAAACTGCTGGCTCGATTCCAATCCAACCCAAGTGATTGATTGATTGTATATAACC		24	0.79	0.64135	0.540084	0.459916	0.35865	0.181435	0.46004	0.496786	0.478413	10.7099	10.2391	1
100023486|F|0-24:C>G-24:C>G	100023486	351	TGCAGAGAAATGGAAAACTGCTGGGTCGATTCCAATCCAACCCAAGTGATTGATTGATTGTATATAACC	24:C>G	24	0.79	0.64135	0.540084	0.459916	0.35865	0.181435	0.46004	0.496786	0.478413	10.7099	10.2391	1
100023487|F|0--45:T>C	100023487	352	TGCAGAGAAATGGAAAACTGCTGGGTCGATTCCAATCCAACCCAATCCAACCCAAGTGATTGATTGATT		45	0.693333	1	0.004808	0.995192	0	0.004808	0	0.009569	0.004785	9.14732	8	1
100023487|F|0-45:T>C-45:T>C	100023487	352	TGCAGAGAAATGGAAAACTGCTGGGTCGATTCCAATCCAACCCAACCCAACCCAAGTGATTGATTGATT	45:T>C	45	0.693333	1	0.004808	0.995192	0	0.004808	0	0.009569	0.004785	9.14732	8	1
100023488|F|0--61:C>T	100023488	353	TGCAGAGAAATGGGGCTTGGTGAACCATGTTGTTGAAGAAAGTGACTTGTTGAAGAAAGCCCGGGAAGT		61	0.666667	1	0.01	0.99	0	0.01	0	0.0198	0.0099	13.0233	5	1
100023488|F|0-61:C>T-61:C>T	100023488	353	TGCAGAGAAATGGGGCTTGGTGAACCATGTTGTTGAAGAAAGTGACTTGTTGAAGAAAGCCTGGGAAGT	61:C>T	61	0.666667	1	0.01	0.99	0	0.01	0	0.0198	0.0099	13.0233	5	1
100023489|F|0--24:C>T	100023489	354	TGCAGAGAAATTATAACAATTACTCCATGAACAGAGAATTCAATGGTAGGTTTAGAGTTTGATTCACCT		24	0.996667	0.979933	0.394649	0.605351	0.020067	0.374582	0.039328	0.477802	0.258565	10.0515	9.72656	1
100023489|F|0-24:C>T-24:C>T	100023489	354	TGCAGAGAAATTATAACAATTACTTCATGAACAGAGAATTCAATGGTAGGTTTAGAGTTTGATTCACCT	24:C>T	24	0.996667	0.979933	0.394649	0.605351	0.020067	0.374582	0.039328	0.477802	0.258565	10.0515	9.72656	1
100023490|F|0--44:C>T	100023490	355	TGCAGAGAACAATCTCGACGAACAAAGAAAAGAATGGCGAAAAACACTAGAAGCGATGCCCCGTTGCAG		44	1	0.8	0.776667	0.223333	0.2	0.576667	0.32	0.346911	0.333456	38.7852	37.6255	1
100023490|F|0-44:C>T-44:C>T	100023490	355	TGCAGAGAACAATCTCGACGAACAAAGAAAAGAATGGCGAAAAATACTAGAAGCGATGCCCCGTTGCAG	44:C>T	44	1	0.8	0.776667	0.223333	0.2	0.576667	0.32	0.346911	0.333456	38.7852	37.6255	1
100023495|F|0--24:G>A	100023495	360	TGCAGAGAATCTGCTGCAAGGATGGAAATTTTGAACCCAAACATGTGTCCAGCACAGAGCCCACTTTAT		24	1	0.073333	0.996667	0.003333	0.926667	0.07	0.135911	0.006644	0.071278	29.1429	23.1667	1
100023495|F|0-24:G>A-24:G>A	100023495	360	TGCAGAGAATCTGCTGCAAGGATGAAAATTTTGAACCCAAACATGTGTCCAGCACAGAGCCCACTTTAT	24:G>A	24	1	0.073333	0.996667	0.003333	0.926667	0.07	0.135911	0.006644	0.071278	29.1429	23.1667	1
100023496|F|0--19:C>T	100023496	361	TGCAGAGAATGACACGTGGCAGTGCTGAGCCTGACGGTGGAGATTGGGAGTGAGAAGATATGAGCTTCA		19	0.553333	0.837349	0.240964	0.759036	0.162651	0.078313	0.272391	0.365801	0.319096	7.58278	5.5	1
100023496|F|0-19:C>T-19:C>T	100023496	361	TGCAGAGAATGACACGTGGTAGTGCTGAGCCTGACGGTGGAGATTGGGAGTGAGAAGATATGAGCTTCA	19:C>T	19	0.553333	0.837349	0.240964	0.759036	0.162651	0.078313	0.272391	0.365801	0.319096	7.58278	5.5	1
100023498|F|0--15:C>A	100023498	363	TGCAGAGAATGATCCCCTCTCATCCTTTTCCAATCCAAAGATATAAGGTTTCAGCCACATGCGTGGTCG		15	0.71	0.840376	0.225352	0.774648	0.159624	0.065728	0.268289	0.349137	0.308713	39.086	37.5918	1
100023498|F|0-15:C>A-15:C>A	100023498	363	TGCAGAGAATGATCCACTCTCATCCTTTTCCAATCCAAAGATATAAGGTTTCAGCCACATGCGTGGTCG	15:C>A	15	0.71	0.840376	0.225352	0.774648	0.159624	0.065728	0.268289	0.349137	0.308713	39.086	37.5918	1
100023502|F|0--33:A>T	100023502	367	TGCAGAGACAAGACCAGTAAGTTAAAAAAATAAAAATAAAAATAAAAATAAAAAAAGCTTTGAAGAGGT		33	0.553333	0.138554	0.873494	0.126506	0.861446	0.012048	0.238714	0.221004	0.229859	9.45833	6.11258	1
100023502|F|0-33:A>T-33:A>T	100023502	367	TGCAGAGACAAGACCAGTAAGTTAAAAAAATAATAATAAAAATAAAAATAAAAAAAGCTTTGAAGAGGT	33:A>T	33	0.553333	0.138554	0.873494	0.126506	0.861446	0.012048	0.238714	0.221004	0.229859	9.45833	6.11258	1
100023506|F|0--23:A>G	100023506	371	TGCAGAGACATTTAATGGTTATAAGCAGGTTGAACCAGTTGACCCACCTGGCCTGATTTTCATCGATTT		23	0.743333	0.977578	0.035874	0.964126	0.022422	0.013453	0.043838	0.069175	0.056506	6.34934	5.875	0.95
100023506|F|0-23:A>G-23:A>G	100023506	371	TGCAGAGACATTTAATGGTTATAGGCAGGTTGAACCAGTTGACCCACCTGGCCTGATTTTCATCGATTT	23:A>G	23	0.743333	0.977578	0.035874	0.964126	0.022422	0.013453	0.043838	0.069175	0.056506	6.34934	5.875	0.95
100023507|F|0--47:T>C	100023507	372	TGCAGAGACATTTAATGGTTATAAGCAGGTTGAACCAGTTGACCCACTGGCCTGATTTTCATCGATTTG		47	0.63	0.761905	0.31746	0.68254	0.238095	0.079365	0.362812	0.433359	0.398085	6.07792	5.15625	0.958333
100023507|F|0-47:T>C-47:T>C	100023507	372	TGCAGAGACATTTAATGGTTATAAGCAGGTTGAACCAGTTGACCCACCTGCCTGATTTTCATCGATTTG	47:T>C	47	0.63	0.761905	0.31746	0.68254	0.238095	0.079365	0.362812	0.433359	0.398085	6.07792	5.15625	0.958333
100023514|F|0--60:A>G	100023514	377	TGCAGAGACTAGTCCCAATCCAGCGGAAGCCCGAATCATCGTGGCAAACATGCGGGAGTTAGCATCCGA		60	0.943333	0.985866	0.137809	0.862191	0.014134	0.123675	0.027869	0.237636	0.132752	6.20539	4.92683	0.970588
100023514|F|0-60:A>G-60:A>G	100023514	377	TGCAGAGACTAGTCCCAATCCAGCGGAAGCCCGAATCATCGTGGCAAACATGCGGGAGTTGGCATCCGA	60:A>G	60	0.943333	0.985866	0.137809	0.862191	0.014134	0.123675	0.027869	0.237636	0.132752	6.20539	4.92683	0.970588
100023515|F|0--19:G>C	100023515	378	TGCAGAGACTATGCATATGGAGTCAAGATTCGAGCTCAATTATTTAATCGGAATTGGACTTCCTAATAA		19	0.426667	0.117188	0.914062	0.085938	0.882812	0.03125	0.206909	0.157104	0.182007	8.33333	8	1
100023515|F|0-19:G>C-19:G>C	100023515	378	TGCAGAGACTATGCATATGCAGTCAAGATTCGAGCTCAATTATTTAATCGGAATTGGAATTCCTAATAA	19:G>C	19	0.426667	0.117188	0.914062	0.085938	0.882812	0.03125	0.206909	0.157104	0.182007	8.33333	8	1
100023518|F|0--63:A>C	100023518	380	TGCAGAGACTGAATGCTAGACTGGATCTCAGCATCTATATCTGGATCAAAACACAAAACCAGAAGTAAC		63	1	0.016667	0.996667	0.003333	0.983333	0.013333	0.032778	0.006644	0.019711	26.6	26.1164	1
100023518|F|0-63:A>C-63:A>C	100023518	380	TGCAGAGACTGAATGCTAGACTGGATCTCAGCATCTATATCTGGATCAAAACACAAAACCAGACGTAAC	63:A>C	63	1	0.016667	0.996667	0.003333	0.983333	0.013333	0.032778	0.006644	0.019711	26.6	26.1164	1
100023520|F|0--39:C>A	100023520	381	TGCAGAGACTGTTGGGTTCTTACAAGTGGTGAACCATGGCGTCCCAACCCAGCTGCTTGAGCGTCTCAA		39	0.613333	0.945652	0.054348	0.945652	0.054348	0	0.102788	0.102788	0.102788	20.3422	13.4	1
100023520|F|0-39:C>A-39:C>A	100023520	381	TGCAGAGACTGTTGGGTTCTTACAAGTGGTGAACCATGGAGTCCCAACCCAGCTGCTTGAGCGTCTCAA	39:C>A	39	0.613333	0.945652	0.054348	0.945652	0.054348	0	0.102788	0.102788	0.102788	20.3422	13.4	1
100023521|F|0--59:A>T	100023521	382	TGCAGAGACTTGGTGTCGTGGGTGCTTCAAATGAAATCTGAGAAGAAGGAAGAACAAACAATTGATCCA		59	0.89	0.910112	0.247191	0.752809	0.089888	0.157303	0.163616	0.372175	0.267895	36.6265	18.5588	1
100023521|F|0-59:A>T-59:A>T	100023521	382	TGCAGAGACTTGGTGTCGTGGGTGCTTCAAATGAAATCTGAGAAGAAGGAAGAACAAACTATTGATCCA	59:A>T	59	0.89	0.910112	0.247191	0.752809	0.089888	0.157303	0.163616	0.372175	0.267895	36.6265	18.5588	1
100023531|F|0--18:A>G	100023531	392	TGCAGAGAGCACTATAGAAGAAACCTGTTACCAGAAAACAAAGCTTTCTTCCACCTCTGTTGCTTCTTC		18	0.993333	0.969799	0.332215	0.667785	0.030201	0.302013	0.058578	0.443696	0.251137	19.0812	15.5093	1
100023531|F|0-18:A>G-18:A>G	100023531	392	TGCAGAGAGCACTATAGAGGAAACCTGTTACCAGAAAACAAAGCTTTCTTCCACCTCTGTTGCTTCTTC	18:A>G	18	0.993333	0.969799	0.332215	0.667785	0.030201	0.302013	0.058578	0.443696	0.251137	19.0812	15.5093	1
100023540|F|0--66:G>T	100023540	400	TGCAGAGAGTGGCTCAAGTGAAGACTCCAACAAGAGAGCTAGGAATGAAGTTGCAAAAACCAAGATGTC		66	0.623333	0.048128	0.957219	0.042781	0.951872	0.005348	0.091624	0.081901	0.086763	8.33333	6.44974	1
100023540|F|0-66:G>T-66:G>T	100023540	400	TGCAGAGAGTGGCTCAAGTGAAGACTCCAACAAGAGAGCTAGGAATGAAGTTGCAAAAACCAAGATTTC	66:G>T	66	0.623333	0.048128	0.957219	0.042781	0.951872	0.005348	0.091624	0.081901	0.086763	8.33333	6.44974	1
100023543|F|0--46:A>G	100023543	403	TGCAGAGATCAACGATCATGCTCATGATAATCGCGATCCCAATCACATTCATCTACATCTTCTCCAAAC		46	1	0.923333	0.273333	0.726667	0.076667	0.196667	0.141578	0.397244	0.269411	16.5372	9.6747	1
100023543|F|0-46:A>G-46:A>G	100023543	403	TGCAGAGATCAACGATCATGCTCATGATAATCGCGATCCCAATCACGTTCATCTACATCTTCTCCAAAC	46:A>G	46	1	0.923333	0.273333	0.726667	0.076667	0.196667	0.141578	0.397244	0.269411	16.5372	9.6747	1
100023545|F|0--62:T>C	100023545	405	TGCAGAGATCTCTACTGCAAGCTAACTAGTACGGTATGGCCAACCTTCCTCATCAGTTGTCCTTGTGAT		62	0.836667	0.972112	0.039841	0.960159	0.027888	0.011952	0.054221	0.076507	0.065364	8.36015	4	1
100023545|F|0-62:T>C-62:T>C	100023545	405	TGCAGAGATCTCTACTGCAAGCTAACTAGTACGGTATGGCCAACCTTCCTCATCAGTTGTCCCTGTGAT	62:T>C	62	0.836667	0.972112	0.039841	0.960159	0.027888	0.011952	0.054221	0.076507	0.065364	8.36015	4	1
100023549|F|0--63:T>C	100023549	409	TGCAGAGATGGCGGAGAAGAATGAACATGAGCCATTGTACGATCATGAGAATCATATGCAGTCTCTGAA		63	1	0.993333	0.19	0.81	0.006667	0.183333	0.013244	0.3078	0.160522	8.62145	5.13793	1
100023549|F|0-63:T>C-63:T>C	100023549	409	TGCAGAGATGGCGGAGAAGAATGAACATGAGCCATTGTACGATCATGAGAATCATATGCAGTCCCTGAA	63:T>C	63	1	0.993333	0.19	0.81	0.006667	0.183333	0.013244	0.3078	0.160522	8.62145	5.13793	1
100023551|F|0--5:G>A	100023551	411	TGCAGGGATGTTTTATTGATCTACCTCTTAAGTCCCTCGTACCTCAACATCATGTAGTGAAATAGTCCC		5	0.523333	0.305732	0.770701	0.229299	0.694268	0.076433	0.42452	0.353442	0.388981	45.76	26.2358	1
100023551|F|0-5:G>A-5:G>A	100023551	411	TGCAGAGATGTTTTATTGATCTACCTCTTAAGTCCCTCGTACCTCAACATCATGTAGTGAAATAGTCCC	5:G>A	5	0.523333	0.305732	0.770701	0.229299	0.694268	0.076433	0.42452	0.353442	0.388981	45.76	26.2358	1
100023567|F|0--31:T>C	100023567	424	TGCAGAGCATGTGGGACTAATGCTATATTGCTATGGTTATGGCATTTGGTGTCGCGTTAACACCAAGAA		31	1	0.986667	0.263333	0.736667	0.013333	0.25	0.026311	0.387978	0.207144	29.3048	19.7816	1
100023567|F|0-31:T>C-31:T>C	100023567	424	TGCAGAGCATGTGGGACTAATGCTATATTGCCATGGTTATGGCATTTGGTGTCGCGTTAACACCAAGAA	31:T>C	31	1	0.986667	0.263333	0.736667	0.013333	0.25	0.026311	0.387978	0.207144	29.3048	19.7816	1
100023571|F|0--28:C>T	100023571	427	TGCAGAGCCATACAGAGTTGGTGAAGAGCAATGATCTAAAAGATCTCTTGCCATATGGGTTTGCAATTC		28	0.843333	0.98419	0.023715	0.976285	0.01581	0.007905	0.031121	0.046306	0.038713	25.7774	22.3333	1
100023571|F|0-28:C>T-28:C>T	100023571	427	TGCAGAGCCATACAGAGTTGGTGAAGAGTAATGATCTAAAAGATCTCTTGCCATATGGGTTTGCAATTC	28:C>T	28	0.843333	0.98419	0.023715	0.976285	0.01581	0.007905	0.031121	0.046306	0.038713	25.7774	22.3333	1
100023576|F|0--48:C>G	100023576	430	TGCAGAGCGAAGGAGGGGGATTTGGATGAGAAAATCAAATACCAATCTCAGTAAGCACTCGCTTTTATT		48	0.846667	0.751969	0.405512	0.594488	0.248031	0.15748	0.373024	0.482144	0.427584	4.45588	3.59259	1
100023576|F|0-48:C>G-48:C>G	100023576	430	TGCAGAGCGAAGGAGGGGGATTTGGATGAGAAAATCAAATACCAATCTGAGTAAGCACTCGCTTTTATT	48:C>G	48	0.846667	0.751969	0.405512	0.594488	0.248031	0.15748	0.373024	0.482144	0.427584	4.45588	3.59259	1
100023583|F|0--13:T>G	100023583	435	TGCAGAGCTCATTTGCAACTGAAAAGCTGAAACTTCGAAGACGAAATGTGGTTTTCTAACACAGACAAT		13	0.993333	0.949664	0.560403	0.439597	0.050336	0.510067	0.095604	0.492703	0.294153	30.2167	28.467	1
100023583|F|0-13:T>G-13:T>G	100023583	435	TGCAGAGCTCATTGGCAACTGAAAAGCTGAAACTTCGAAGACGAAATGTGGTTTTCTAACACAGACAAT	13:T>G	13	0.993333	0.949664	0.560403	0.439597	0.050336	0.510067	0.095604	0.492703	0.294153	30.2167	28.467	1
100023585|F|0--46:G>C	100023585	437	TGCAGAGCTCTCCATGGTTTTCTGGGTTTTCGTACTTCGTAGTTTTGCTTTGCGGCCGAAGCAAGTTGA		46	1	0.973333	0.093333	0.906667	0.026667	0.066667	0.051911	0.169244	0.110578	37.836	15.8571	1
100023585|F|0-46:G>C-46:G>C	100023585	437	TGCAGAGCTCTCCATGGTTTTCTGGGTTTTCGTACTTCGTAGTTTTCCTTTGCGGCCGAAGCAAGTTGA	46:G>C	46	1	0.973333	0.093333	0.906667	0.026667	0.066667	0.051911	0.169244	0.110578	37.836	15.8571	1
100023587|F|0--32:T>C	100023587	439	TGCAGAGCTGATACCGCGAAGCTCTGTTTCTCTTATGACCATAAAGTCCATTATGGGAACCTGCTCTTC		32	0.466667	0.885714	0.15	0.85	0.114286	0.035714	0.202449	0.255	0.228724	3.29323	2.21739	1
100023587|F|0-32:T>C-32:T>C	100023587	439	TGCAGAGCTGATACCGCGAAGCTCTGTTTCTCCTATGACCATAAAGTCCATTATGGGAACCTGCTCTTC	32:T>C	32	0.466667	0.885714	0.15	0.85	0.114286	0.035714	0.202449	0.255	0.228724	3.29323	2.21739	1
100023588|F|0--13:G>A	100023588	440	TGCAGAGGAAAAGGAGGAAGCTAAGCAGGAAGAGAAGAAAGAGGAGAAACCTGTGCAAGGAGAAAGTGA		13	1	1	0.01	0.99	0	0.01	0	0.0198	0.0099	24.1254	10	1
100023588|F|0-13:G>A-13:G>A	100023588	440	TGCAGAGGAAAAGAAGGAAGCTAAGCAGGAAGAGAAGAAAGAGGAGAAACCTGTGCAAGGAGAAAGTGA	13:G>A	13	1	1	0.01	0.99	0	0.01	0	0.0198	0.0099	24.1254	10	1
100023589|F|0--60:T>G	100023589	441	TGCAGAGGAAATAAACACATTTTCATATTATTAAGTAAAATCACCGCTCACGGTAAAGGATGTAGACGT		60	0.996667	0.996656	0.016722	0.983278	0.003344	0.013378	0.006667	0.032886	0.019776	50.0662	30.2	1
100023589|F|0-60:T>G-60:T>G	100023589	441	TGCAGAGGAAATAAACACATTTTCATATTATTAAGTAAAATCACCGCTCACGGTAAAGGAGGTAGACGT	60:T>G	60	0.996667	0.996656	0.016722	0.983278	0.003344	0.013378	0.006667	0.032886	0.019776	50.0662	30.2	1
100023599|F|0--31:T>C	100023599	450	TGCAGAGGAGTCTCCCAATATTTCTCAACCATGACGAGTCCATGGTGTTGTTTGATTGCCATTCTTTTA		31	0.936667	0.967972	0.16726	0.83274	0.032028	0.135231	0.062005	0.278568	0.170287	6.70447	5.35849	0.972222
100023599|F|0-31:T>C-31:T>C	100023599	450	TGCAGAGGAGTCTCCCAATATTTCTCAACCACGACGAGTCCATGGTGTTGTTTGATTGCCATTCTTTTA	31:T>C	31	0.936667	0.967972	0.16726	0.83274	0.032028	0.135231	0.062005	0.278568	0.170287	6.70447	5.35849	0.972222
100023606|F|0--17:G>A	100023606	456	TGCAGAGGATCTGAATCGTAGTTGAATTGGTCACCTTGTGAACTTAATGATCCATATAGGTCATTGGGT		17	0.996667	0.996656	0.020067	0.979933	0.003344	0.016722	0.006667	0.039328	0.022998	26.0442	9.5	1
100023606|F|0-17:G>A-17:G>A	100023606	456	TGCAGAGGATCTGAATCATAGTTGAATTGGTCACCTTGTGAACTTAATGATCCATATAGGTCATTGGGT	17:G>A	17	0.996667	0.996656	0.020067	0.979933	0.003344	0.016722	0.006667	0.039328	0.022998	26.0442	9.5	1
100023607|F|0--10:A>G	100023607	457	TGCAGAGGATAAAGATCACCAGGTATGGAGGTAACTGAAGACGCAACTGATATCGCACAACAGACCTCG		10	0.44	0.136364	0.992424	0.007576	0.863636	0.128788	0.235537	0.015037	0.125287	26.1667	13	1
100023607|F|0-10:A>G-10:A>G	100023607	457	TGCAGAGGATGAAGATCACCAGGTATGGAGGTAACTGAAGACGCAACTGATATCGCACAACAGACCTCG	10:A>G	10	0.44	0.136364	0.992424	0.007576	0.863636	0.128788	0.235537	0.015037	0.125287	26.1667	13	1
100023608|F|0--21:T>C	100023608	458	TGCAGAGGATGTAGACTCACGTTAATACTTCCATGTTCCTCCGATCCTCTCTCTCCTCCCCATTCGAAA		21	0.5	0.26	0.766667	0.233333	0.74	0.026667	0.3848	0.357778	0.371289	25	11.7917	1
100023608|F|0-21:T>C-21:T>C	100023608	458	TGCAGAGGATGTAGACTCACGCTAATACTTCCATGTTCCTCCGATCCTCTCTCTCCTCCCCATTCGAAA	21:T>C	21	0.5	0.26	0.766667	0.233333	0.74	0.026667	0.3848	0.357778	0.371289	25	11.7917	1
100023610|F|0--19:A>C	100023610	460	TGCAGAGGATGTGAACTTAATGTGTCCAGCACCGATTAATCGTACATTAAGAATCAAAACCCTAAAACC		19	0.72	0.976852	0.037037	0.962963	0.023148	0.013889	0.045225	0.071331	0.058278	44.7911	13.5	1
100023610|F|0-19:A>C-19:A>C	100023610	460	TGCAGAGGATGTGAACTTACTGTGTCCAGCACCGATTAATCGTAAATTAAGAATCAAAACCCTAAAACC	19:A>C	19	0.72	0.976852	0.037037	0.962963	0.023148	0.013889	0.045225	0.071331	0.058278	44.7911	13.5	1
100023617|F|0--42:T>C	100023617	466	TGCAGAGGCTGGTTTTTACGTCTTCTCTTAAGGGCTTGGGACTGGTCTTTTTTATCAAACCAAACTCGT		42	0.6	0.222222	0.855556	0.144444	0.777778	0.077778	0.345679	0.24716	0.29642	22.5349	20.7081	1
100023617|F|0-42:T>C-42:T>C	100023617	466	TGCAGAGGCTGGTTTTTACGTCTTCTCTTAAGGGCTTGGGACCGGTCTTTTTTATCAAACCAAACTCGT	42:T>C	42	0.6	0.222222	0.855556	0.144444	0.777778	0.077778	0.345679	0.24716	0.29642	22.5349	20.7081	1
100023618|F|0--17:G>A	100023618	467	TGCAGAGGGACCAGTGAGAGCTCTGTGTCTCTTTCTCTGTACTGGTGAGGATATGAATCCAGGCATGGG		17	0.696667	0.473684	0.61244	0.38756	0.526316	0.086124	0.498615	0.474714	0.486665	14.4954	11.6488	1
100023618|F|0-17:G>A-17:G>A	100023618	467	TGCAGAGGGACCAGTGAAAGCTCTGTGTCTCTTTCTCTGTACTGGTGAGGATATGAATCCAGGCATGGG	17:G>A	17	0.696667	0.473684	0.61244	0.38756	0.526316	0.086124	0.498615	0.474714	0.486665	14.4954	11.6488	1
100023620|F|0--34:C>A	100023620	469	TGCAGAGGGATTGAAGAAGATGGTCATGATGGGACAAAGTACCATGGGTTTGTTGAGTTTGGGCTAAAA		34	0.436667	0.954198	0.145038	0.854962	0.045802	0.099237	0.087407	0.248004	0.167706	36.6565	26.8421	1
100023620|F|0-34:C>A-34:C>A	100023620	469	TGCAGAGGGATTGAAGAAGATGGTCATGATGGGAAAAAGTACCATGGGTTTGTTGAGTTTGGGCTAAAA	34:C>A	34	0.436667	0.954198	0.145038	0.854962	0.045802	0.099237	0.087407	0.248004	0.167706	36.6565	26.8421	1
100023629|F|0--6:G>C	100023629	475	TGCAGAGGGTTCTCTCTCTCTTGTGTGTGGCTTTGCTTTCTCTGCTGTGGGTTATGGTCTCTTTACTCT		6	1	0.95	0.28	0.72	0.05	0.23	0.095	0.4032	0.2491	39.7789	24.0116	0.972222
100023629|F|0-6:G>C-6:G>C	100023629	475	TGCAGACGGTTCTCTCTCTCTTATGTGTGGCTTTGCTTTCTCTGCTGTGGGTTATGGTCTCTTTACTCT	6:G>C	6	1	0.95	0.28	0.72	0.05	0.23	0.095	0.4032	0.2491	39.7789	24.0116	0.972222
100023635|F|0--23:C>G	100023635	479	TGCAGAGGTCTTGATATTTAGCTCGTGACCATTCAGGTTCATGCCTCTTCGCAATCTCGAAGCCAGCCT		23	0.933333	0.989286	0.014286	0.985714	0.010714	0.003571	0.021199	0.028163	0.024681	30.3615	13.75	1
100023635|F|0-23:C>G-23:C>G	100023635	479	TGCAGAGGTCTTGATATTTAGCTGGTGACCATTCAGGTTCATGCCTCTTCGCAATCTCGAAGCCAGCCT	23:C>G	23	0.933333	0.989286	0.014286	0.985714	0.010714	0.003571	0.021199	0.028163	0.024681	30.3615	13.75	1
100023638|F|0--66:T>C	100023638	482	TGCAGAGTAAAACCAGATGATCTCGAGAGGTGGATCAACCCTAGCTTGCAGTAGACGGAAGAACATTGA		66	0.986667	0.989865	0.101351	0.898649	0.010135	0.091216	0.020065	0.182159	0.101112	5.84295	4.48387	1
100023638|F|0-66:T>C-66:T>C	100023638	482	TGCAGAGTAAAACCAGATGATCTCGAGAGGTGGATCAACCCTAGCTTGCAGTAGACGGAAGAACATCGA	66:T>C	66	0.986667	0.989865	0.101351	0.898649	0.010135	0.091216	0.020065	0.182159	0.101112	5.84295	4.48387	1
100023640|F|0--26:G>A	100023640	484	TGCAGAGTACACTCAGGGAATGGCCAGCTCTTGGAAACGAACAATCCAAACACGTTGAGGTCCCCGCTC		26	0.98	0.972789	0.159864	0.840136	0.027211	0.132653	0.052941	0.268615	0.160778	24.6098	20.7778	1
100023640|F|0-26:G>A-26:G>A	100023640	484	TGCAGAGTACACTCAGGGAATGGCCAACTCTTGGAAACGAACAATCCAAACACGTTGAGGTCCCCGCTC	26:G>A	26	0.98	0.972789	0.159864	0.840136	0.027211	0.132653	0.052941	0.268615	0.160778	24.6098	20.7778	1
100023641|F|0--49:G>A	100023641	485	TGCAGAGTACCGATCGAGGAAACGGCATCCTTCAGTGGCTACAGGCCTTGGATGTGCAGGTTATGGGAG		49	1	0.996667	0.09	0.91	0.003333	0.086667	0.006644	0.1638	0.085222	11.8931	5.56667	1
100023641|F|0-49:G>A-49:G>A	100023641	485	TGCAGAGTACCGATCGAGGAAACGGCATCCTTCAGTGGCTACAGGCCTTAGATGTGCAGGTTATGGGAG	49:G>A	49	1	0.996667	0.09	0.91	0.003333	0.086667	0.006644	0.1638	0.085222	11.8931	5.56667	1
100023642|F|0--8:G>A	100023642	486	TGCAGAGTGGAATAGGAGAAAAAAAGAAAAAAACATTTTTTTTCAGGGGAGGGGGGGCTGGTTTGGTAA		8	0.62	0.102151	0.930108	0.069892	0.897849	0.032258	0.183432	0.130015	0.156723	27.6	14.9663	0.944444
100023642|F|0-8:G>A-8:G>A	100023642	486	TGCAGAGTAGAATAGGAGAAAAAAAGAAAAAAACATTTTTTTTCAGGGGAGGGGGGGCTGGTTTGGTAA	8:G>A	8	0.62	0.102151	0.930108	0.069892	0.897849	0.032258	0.183432	0.130015	0.156723	27.6	14.9663	0.944444
100023646|F|0--14:A>T	100023646	490	TGCAGAGTATTCCCAAGAAATTTGCAGTAGCTCATGGTTTGATTGGGAAAATCTTTCAATCTTTTTTAA		14	0.753333	0.69469	0.39823	0.60177	0.30531	0.09292	0.424191	0.479286	0.451739	33.1786	23.6848	1
100023646|F|0-14:A>T-14:A>T	100023646	490	TGCAGAGTATTCCCTAGAAATTTGCAGTAGCTCATGGTTTGATTGGGAAAATCTTTCAATCTTTTTTAA	14:A>T	14	0.753333	0.69469	0.39823	0.60177	0.30531	0.09292	0.424191	0.479286	0.451739	33.1786	23.6848	1
100023649|F|0--16:G>A	100023649	493	TGCAGAGTCATATGGAGTTGGTCAAGAGCAATGATCTAAAAGACCTGTTGCCAAATGGATTTGCAATGC		16	0.996667	0.979933	0.297659	0.702341	0.020067	0.277592	0.039328	0.418116	0.228722	34.7019	17.5699	1
100023649|F|0-16:G>A-16:G>A	100023649	493	TGCAGAGTCATATGGAATTGGTCAAGAGCAATGATCTAAAAGACCTGTTGCCAAATGGATTTGCAATGC	16:G>A	16	0.996667	0.979933	0.297659	0.702341	0.020067	0.277592	0.039328	0.418116	0.228722	34.7019	17.5699	1
100023658|F|0--47:T>G	100023658	499	TGCAGAGTCTTATCAATGTTCTTGGGCCTTTTCTTGGGTCTCTGGGGTAGCTTAGTGCCCTTCATGGCG		47	0.963333	0.062284	0.99654	0.00346	0.937716	0.058824	0.116809	0.006896	0.061853	33.75	25.5342	1
100023658|F|0-47:T>G-47:T>G	100023658	499	TGCAGAGTCTTATCAATGTTCTTGGGCCTTTTCTTGGGTCTCTGGGGGAGCTTAGTGCCCTTCATGGCG	47:T>G	47	0.963333	0.062284	0.99654	0.00346	0.937716	0.058824	0.116809	0.006896	0.061853	33.75	25.5342	1
100023662|F|0--16:T>A	100023662	502	TGCAGAGTGATGATGGTTGTCATCTTGCCAAAGGCCTCCTGGAGGGTTAATTCCGGTTGTGTATGTTGC		16	0.95	0.782456	0.319298	0.680702	0.217544	0.101754	0.340437	0.434694	0.387565	20.5823	15.5833	1
100023662|F|0-16:T>A-16:T>A	100023662	502	TGCAGAGTGATGATGGATGTCATCTTGCCAAAGGCCTCCTGGAGGGTTAATTCCGGTTGTGTATGTTGC	16:T>A	16	0.95	0.782456	0.319298	0.680702	0.217544	0.101754	0.340437	0.434694	0.387565	20.5823	15.5833	1
100023669|F|0--9:G>C	100023669	509	TGCAGAGTTGAGATCAATGATATGCACCATCTTCTCCCCTTCCATCGCTTCTATAATGGACTGGTTGGT		9	1	0.903333	0.576667	0.423333	0.096667	0.48	0.174644	0.488244	0.331444	16.3668	13.1337	1
100023669|F|0-9:G>C-9:G>C	100023669	509	TGCAGAGTTCAGATCAATGATATGCACCATCTTCTCCCCTTCCATCGCTTCTATAATGGACTGGTTGGT	9:G>C	9	1	0.903333	0.576667	0.423333	0.096667	0.48	0.174644	0.488244	0.331444	16.3668	13.1337	1
100023670|F|0--39:C>G	100023670	510	TGCAGAGTTGCAGAATGGGTAATAAGCTCCAATGAGAAGCTTAACAAGGGATGAAGTTCCATGTGATTT		39	0.466667	0.021429	0.985714	0.014286	0.978571	0.007143	0.041939	0.028163	0.035051	7	5.97203	1
100023670|F|0-39:C>G-39:C>G	100023670	510	TGCAGAGTTGCAGAATGGGTAATAAGCTCCAATGAGAAGGTTAACAAGGGATGAAGTTCCATGTGATTT	39:C>G	39	0.466667	0.021429	0.985714	0.014286	0.978571	0.007143	0.041939	0.028163	0.035051	7	5.97203	1
100023680|F|0--18:G>A	100023680	519	TGCAGATAAAAGCTCTGTGAGATATAATTACAATATTCTTGAGAAATTTCATACAAGGTCAAGATATTT		18	0.886667	0.338346	0.804511	0.195489	0.661654	0.142857	0.447736	0.314546	0.381141	14.4043	13.7652	1
100023680|F|0-18:G>A-18:G>A	100023680	519	TGCAGATAAAAGCTCTGTAAGATATAATTACAATATTCTTGAGAAATTTCATACAAGGTCAAGATATTT	18:G>A	18	0.886667	0.338346	0.804511	0.195489	0.661654	0.142857	0.447736	0.314546	0.381141	14.4043	13.7652	1
100023686|F|0--36:T>C	100023686	524	TGCAGATAATGAGCTCAACAAACAGTGTAAACACAATGAACTTAGTTGCCGTGAAGCAGAAAGAGATGA		36	1	0.986667	0.096667	0.903333	0.013333	0.083333	0.026311	0.174644	0.100478	41.0762	14.5172	1
100023686|F|0-36:T>C-36:T>C	100023686	524	TGCAGATAATGAGCTCAACAAACAGTGTAAACACAACGAACTTAGTTGCCGTGAAGCAGAAAGAGATGA	36:T>C	36	1	0.986667	0.096667	0.903333	0.013333	0.083333	0.026311	0.174644	0.100478	41.0762	14.5172	1
100023688|F|0--33:A>G	100023688	526	TGCAGATACAAAAACCTCGCTCACATAAAAGGAAACTCCTGTGATTCCCCCAAATTGTTGAAAGAGCAT		33	0.5	0.006667	0.993333	0.006667	0.993333	0	0.013244	0.013244	0.013244	66	21.4868	1
100023688|F|0-33:A>G-33:A>G	100023688	526	TGCAGATACAAAAACCTCGCTCACATAAAAGGAGACTCCTGTGATTCCCCCAAATTGTTGAAAGAGCAT	33:A>G	33	0.5	0.006667	0.993333	0.006667	0.993333	0	0.013244	0.013244	0.013244	66	21.4868	1
100023693|F|0--41:G>C	100023693	530	TGCAGATACTTCGCGTTTCATTCTAGACCTATTCAACGTTAGGAATTGGTAACAGGAGGAAATCTACGA		41	0.55	0.957576	0.072727	0.927273	0.042424	0.030303	0.081249	0.134876	0.108062	106.174	76.9167	1
100023693|F|0-41:G>C-41:G>C	100023693	530	TGCAGATACTTCGCGTTTCATTCTAGACCTATTCAACGTTACGAATTGGTAACAGGAGGAAATCTACGA	41:G>C	41	0.55	0.957576	0.072727	0.927273	0.042424	0.030303	0.081249	0.134876	0.108062	106.174	76.9167	1
100023696|F|0--15:G>A	100023696	533	TGCAGATATATGTTTGCTCCACCCTCACTGCAAAGGCTTCTAATCAGATTCTCTTCTAAAACAAAGAGA		15	0.95	0.933333	0.140351	0.859649	0.066667	0.073684	0.124444	0.241305	0.182875	12.9719	11.0488	1
100023696|F|0-15:G>A-15:G>A	100023696	533	TGCAGATATATGTTTACTCCACCCTCACTGCAAAGGCTTCTAATCAGATTCTCTTCTAAAACAAAGAGA	15:G>A	15	0.95	0.933333	0.140351	0.859649	0.066667	0.073684	0.124444	0.241305	0.182875	12.9719	11.0488	1
100023702|F|0--67:C>T	100023702	538	TGCAGATATGGTACTCAATTATCTCATCACTGGTTGGGGCTATGGTTGGGTTGTTCTCACACCTGGGCG		67	1	0.99	0.19	0.81	0.01	0.18	0.0198	0.3078	0.1638	18.8386	11.9677	1
100023702|F|0-67:C>T-67:C>T	100023702	538	TGCAGATATGGTACTCAATTATCTCATCACTGGTTGGGGCTATGGTTGGGTTGTTCTCACACCTGGGTG	67:C>T	67	1	0.99	0.19	0.81	0.01	0.18	0.0198	0.3078	0.1638	18.8386	11.9677	1
100023710|F|0--63:G>A	100023710	546	TGCAGATCAGACGGTTCAAAAATAGTAGATCTAATCAAATGGATCAATGTTTGCCGAGAAGTCGGCAGG		63	0.95	0.968421	0.217544	0.782456	0.031579	0.185965	0.061163	0.340437	0.2008	8.48288	4.6129	0.966667
100023710|F|0-63:G>A-63:G>A	100023710	546	TGCAGATCAGACGGTTCAAAAATAGTAGATCTAATCAAATGGATCAATGTTTGCCGAGAAGTCAGCAGG	63:G>A	63	0.95	0.968421	0.217544	0.782456	0.031579	0.185965	0.061163	0.340437	0.2008	8.48288	4.6129	0.966667
100023711|F|0--68:A>C	100023711	547	TGCAGATCAGCCATTCATCCTGCAAAATATGATCCCATTTTACATGCTAAATACAGAGATTCAAAGCAA		68	0.866667	0.630769	0.561538	0.438462	0.369231	0.192308	0.465799	0.492426	0.479112	6.37714	5.62252	1
100023711|F|0-68:A>C-68:A>C	100023711	547	TGCAGATCAGCCATTCATCCTGCAAAATATGATCCCATTTTACATGCTAAATACAGAGATTCAAAGCAC	68:A>C	68	0.866667	0.630769	0.561538	0.438462	0.369231	0.192308	0.465799	0.492426	0.479112	6.37714	5.62252	1
100023714|F|0--30:C>T	100023714	550	TGCAGATCCAGAGAAAGAGCCACCTCTGGTCACTGCAAACACCATTCTTTCAATTCTTGCTGCTGATTA		30	1	0.99	0.206667	0.793333	0.01	0.196667	0.0198	0.327911	0.173856	54.2816	13.8095	1
100023714|F|0-30:C>T-30:C>T	100023714	550	TGCAGATCCAGAGAAAGAGCCACCTCTGGTTACTGCAAACACCATTCTTTCAATTCTTGCTGCTGATTA	30:C>T	30	1	0.99	0.206667	0.793333	0.01	0.196667	0.0198	0.327911	0.173856	54.2816	13.8095	1
100023715|F|0--54:C>T	100023715	551	TGCAGATCCAGTCTCTTTTGATTTCATTTCACTTGCTCGAATGGAGGATTCCGGCGATTATTTTGTGGA		54	0.98	0.928571	0.312925	0.687075	0.071429	0.241497	0.132653	0.430006	0.28133	8.98282	4.75789	0.944444
100023715|F|0-54:C>T-54:C>T	100023715	551	TGCAGATCCAGTCTCTTTTGATTTCATTTCACTTGCTCGAATGGAGGATTCCGGTGATTATTTTGTGGA	54:C>T	54	0.98	0.928571	0.312925	0.687075	0.071429	0.241497	0.132653	0.430006	0.28133	8.98282	4.75789	0.944444
100023719|F|0--28:C>G	100023719	555	TGCAGATCCCGAAATTGGAGCACCTGTGCCAGAAAAAAATAAAAAGCAAAAGATTAGTATCTACTTATT		28	0.533333	0.875	0.18125	0.81875	0.125	0.05625	0.21875	0.296797	0.257773	23.5099	13.7	1
100023719|F|0-28:C>G-28:C>G	100023719	555	TGCAGATCCCGAAATTGGAGCACCTGTGGCAGAAAAAAATAAAAAGCAAAAGATTAGTATCTACTTATT	28:C>G	28	0.533333	0.875	0.18125	0.81875	0.125	0.05625	0.21875	0.296797	0.257773	23.5099	13.7	1
100023720|F|0--11:G>A	100023720	556	TGCAGATCCCTGTTAATTGTACCACATTCGGATGTCGAAGCTTTCCCAGTTCCGTCACTTCAACCCAGA		11	0.84	0.972222	0.146825	0.853175	0.027778	0.119048	0.054012	0.250535	0.152274	11.9809	9.24324	1
100023720|F|0-11:G>A-11:G>A	100023720	556	TGCAGATCCCTATTAATTGTACCACATTCGGATGTCGAAGCTTTCCCAGTTCCGTCACTTCAACCCAGA	11:G>A	11	0.84	0.972222	0.146825	0.853175	0.027778	0.119048	0.054012	0.250535	0.152274	11.9809	9.24324	1
100023731|F|0--8:A>T	100023731	566	TGCAGATCAAGAAGACATTAGCGAAAGGAAAACAGTAGGACTAATAACAATACCTTTGAAATTGGGATA		8	0.673333	0.024752	0.99505	0.00495	0.975248	0.019802	0.04828	0.009852	0.029066	9	5.99057	1
100023731|F|0-8:A>T-8:A>T	100023731	566	TGCAGATCTAGAAGACATTAGCGAAAGGAAAACAGTAGGACTAATAACAATACCTTTGAAATTGGGATA	8:A>T	8	0.673333	0.024752	0.99505	0.00495	0.975248	0.019802	0.04828	0.009852	0.029066	9	5.99057	1
100023735|F|0--48:T>C	100023735	570	TGCAGATCTCATTGGAAGCAGAGAGAGTATGTAATGAAGAATACCATCTGGTAAGTCTGCAATTCTGTC		48	0.686667	0.791262	0.398058	0.601942	0.208738	0.18932	0.330333	0.479216	0.404774	5.34911	5.1573	0.958333
100023735|F|0-48:T>C-48:T>C	100023735	570	TGCAGATCTCATTGGAAGCAGAGAGAGTATGTAATGAAGAATACCATCCGGTAAGTCTGCAATTCTGTC	48:T>C	48	0.686667	0.791262	0.398058	0.601942	0.208738	0.18932	0.330333	0.479216	0.404774	5.34911	5.1573	0.958333
100023747|F|0--20:T>A	100023747	581	TGCAGATGAAGATATAGTCATGCAAACTTTAACTGGTTTGCCCTCTAATTTTAAGAGTTATGTTGTGGC		20	0.423333	0.740157	0.377953	0.622047	0.259843	0.11811	0.384649	0.470209	0.427429	4.29167	2.125	1
100023747|F|0-20:T>A-20:T>A	100023747	581	TGCAGATGAAGATATAGTCAAGCAAACTTTAACTGGTTTGCCCTTTAATTTTAAGAGTTATGTTGTGGC	20:T>A	20	0.423333	0.740157	0.377953	0.622047	0.259843	0.11811	0.384649	0.470209	0.427429	4.29167	2.125	1
100023750|F|0--10:A>G	100023750	583	TGCAGATGAAATTCACAAGCTGAGGTGAATCAGGAAAATCATATCTTTATTTTTTTTGGGTCGTCATAT		10	0.416667	0.096	0.904	0.096	0.904	0	0.173568	0.173568	0.173568	77.5833	14.4746	1
100023750|F|0-10:A>G-10:A>G	100023750	583	TGCAGATGAAGTTCACAAGCTGAGGTGAATCAGGCAAATCATATCTTTATTTTTTTTGGGTCGTCATAT	10:A>G	10	0.416667	0.096	0.904	0.096	0.904	0	0.173568	0.173568	0.173568	77.5833	14.4746	1
100023756|F|0--46:C>T	100023756	587	TGCAGATGAGAGATCTGTGCTGAAAGTTTCACGAAGATGACTGTTTCAGAGGTTTCGATTAAAGGACAT		46	0.99	0.996633	0.080808	0.919192	0.003367	0.077441	0.006711	0.148556	0.077634	8.49363	4.92	0.972222
100023756|F|0-46:C>T-46:C>T	100023756	587	TGCAGATGAGAGATCTGTGCTGAAAGTTTCACGAAGATGACTGTTTTAGAGGTTTCGATTAAAGGACAT	46:C>T	46	0.99	0.996633	0.080808	0.919192	0.003367	0.077441	0.006711	0.148556	0.077634	8.49363	4.92	0.972222
100023757|F|0--51:A>G	100023757	588	TGCAGATGAGCTCTGGTTGGACGTACGAAGATGGAGAAATCATTTTAAATGAGTTTCAAAATTCAAACG		51	0.993333	0.825503	0.748322	0.251678	0.174497	0.573826	0.288095	0.376672	0.332384	16.5441	16.0886	1
100023757|F|0-51:A>G-51:A>G	100023757	588	TGCAGATGAGCTCTGGTTGGACGTACGAAGATGGAGAAATCATTTTAAATGGGTTTCAAAATTCAAACG	51:A>G	51	0.993333	0.825503	0.748322	0.251678	0.174497	0.573826	0.288095	0.376672	0.332384	16.5441	16.0886	1
100023759|F|0--32:T>G	100023759	590	TGCAGATGATCACACTAGGGGGTGATGCAGAGTTGGAGCTAGTTGACTCTTTGGATCCTTTTTCAGAGG		32	0.62	0.817204	0.27957	0.72043	0.182796	0.096774	0.298763	0.402821	0.350792	3.60736	2.30769	1
100023759|F|0-32:T>G-32:T>G	100023759	590	TGCAGATGATCACACTAGGGGGTGATGCAGAGGTGGAGCTAGTTGACTCTTTGGATCCTTTTTCAGAGG	32:T>G	32	0.62	0.817204	0.27957	0.72043	0.182796	0.096774	0.298763	0.402821	0.350792	3.60736	2.30769	1
100023760|F|0--28:T>C	100023760	591	TGCAGATGATCCGGGCCTTGTCGGCTTTTACCCATTTACTAGACAAAATCAGGTTCTCTTGATTTGCTA		28	0.866667	0.903846	0.153846	0.846154	0.096154	0.057692	0.173817	0.260355	0.217086	13.3929	5.75	1
100023760|F|0-28:T>C-28:T>C	100023760	591	TGCAGATGATCCGGGCCTTGTCGGCTTTCACCCATTTACTAGACAAAATCAGGTTCTCTTGATTTGCTA	28:T>C	28	0.866667	0.903846	0.153846	0.846154	0.096154	0.057692	0.173817	0.260355	0.217086	13.3929	5.75	1
100023761|F|0--7:A>G	100023761	592	TGCAGATAATCTCAAAGAGGAGGAAGACAATGAACCATTCACCTTCAAGGTTATCCTCACCGAAGCAGA		7	0.493333	0.216216	0.831081	0.168919	0.783784	0.047297	0.338934	0.280771	0.309852	17.3846	10.197	1
100023761|F|0-7:A>G-7:A>G	100023761	592	TGCAGATGATCTCAAAGAGGAGGAAGACAATGAACCATTCACCTTCAAGGTTATCCTCACCGAAGCAGA	7:A>G	7	0.493333	0.216216	0.831081	0.168919	0.783784	0.047297	0.338934	0.280771	0.309852	17.3846	10.197	1
100023781|F|0--8:C>A	100023781	606	TGCAGATGCTGAAACATTAACAATTCTTGGTGAATCAGATAGCTGAAGGAGGGGAAGTAGAGCTTCAGT		8	0.953333	0.986014	0.101399	0.898601	0.013986	0.087413	0.027581	0.182234	0.104907	6.91362	4.0303	1
100023781|F|0-8:C>A-8:C>A	100023781	606	TGCAGATGATGAAACATTAACAATTCTTGGTGAATCAGATAGCTGAAGGAGGGGAAGTAGAGCTTCAGT	8:C>A	8	0.953333	0.986014	0.101399	0.898601	0.013986	0.087413	0.027581	0.182234	0.104907	6.91362	4.0303	1
100023783|F|0--54:A>G	100023783	608	TGCAGATGGAATCAATTAATCATGCAATACAGTCTACCTACAGCAGCAGGGGGGAAAAAAGAAGCACTA		54	0.83	0.610442	0.566265	0.433735	0.389558	0.176707	0.475605	0.491218	0.483412	27.488	26.4605	1
100023783|F|0-54:A>G-54:A>G	100023783	608	TGCAGATGGAATCAATTAATCATGCAATACAGTCTACCTACAGCAGCAGGGGGGGAAAAAGAAGCACTA	54:A>G	54	0.83	0.610442	0.566265	0.433735	0.389558	0.176707	0.475605	0.491218	0.483412	27.488	26.4605	1
100023784|F|0--42:G>A	100023784	609	TGCAGATGGAATTGGGTTCTGGTTTCTTGTTTAGGATTGTGGGTAACTCCTAAACCTGTTCAAATTATA		42	0.81	0.884774	0.222222	0.777778	0.115226	0.106996	0.203898	0.345679	0.274789	9.1039	8.77193	1
100023784|F|0-42:G>A-42:G>A	100023784	609	TGCAGATGGAATTGGGTTCTGGTTTCTTGTTTAGGATTGTGGATAACTCCTATACCTGTTCAAATTATA	42:G>A	42	0.81	0.884774	0.222222	0.777778	0.115226	0.106996	0.203898	0.345679	0.274789	9.1039	8.77193	1
100023787|F|0--23:C>G	100023787	611	TGCAGATGGATTACTAGGCCTCGCCCGTGATCAAGTCTCTATGGTATCACAGACAGCTAAAAAGTATAA		23	0.756667	0.044053	0.986784	0.013216	0.955947	0.030837	0.084224	0.026082	0.055153	16.7	10.4669	1
100023787|F|0-23:C>G-23:C>G	100023787	611	TGCAGATGGATTACTAGGCCTCGGCCGTGATCAAGTCTCTATGGTATCACAGACAGCTAAAAAGTATAA	23:C>G	23	0.756667	0.044053	0.986784	0.013216	0.955947	0.030837	0.084224	0.026082	0.055153	16.7	10.4669	1
100023792|F|0--32:T>C	100023792	616	TGCAGATGTATTTTATTTGGCTAAGCATGCCTTTGAATGGAACTAGCATAGATGTTGAGTTTCAAGATA		32	0.766667	0.021739	0.986957	0.013043	0.978261	0.008696	0.042533	0.025747	0.03414	14.8	14.0658	1
100023792|F|0-32:T>C-32:T>C	100023792	616	TGCAGATGTATTTTATTTGGCTAAGCATGCCTCTGAATGGAACTAGCATAGATGTTGAGTTTCAAGATA	32:T>C	32	0.766667	0.021739	0.986957	0.013043	0.978261	0.008696	0.042533	0.025747	0.03414	14.8	14.0658	1
100023794|F|0--63:C>T	100023794	618	TGCAGATGTCGGTGGTTGATTAGACCGGATGACTTCATCGGTGTTTCCTGTTTGGTGAACTTGCGGCTT		63	0.993333	0.959732	0.503356	0.496644	0.040268	0.463087	0.077294	0.499977	0.288636	24.25	16.7081	1
100023794|F|0-63:C>T-63:C>T	100023794	618	TGCAGATGTCGGTGGTTGATTAGACCGGATGACTTCATCGGTGTTTCCTGTTTGGTGAACTTGTGGCTT	63:C>T	63	0.993333	0.959732	0.503356	0.496644	0.040268	0.463087	0.077294	0.499977	0.288636	24.25	16.7081	1
100023796|F|0--58:T>C	100023796	620	TGCAGATGTGGGTCATTGGAATAGCAATGATAGGAAACCAATTTGAATAGGATACCCCTACTAATATCC		58	0.63	0.915344	0.100529	0.899471	0.084656	0.015873	0.154979	0.180846	0.167912	13.0112	2.1	1
100023796|F|0-58:T>C-58:T>C	100023796	620	TGCAGATGTGGGTCATTGGAATAGCAATGATAGGAAACCAATTTGAATAGGATACCCCCACTAACATCC	58:T>C	58	0.63	0.915344	0.100529	0.899471	0.084656	0.015873	0.154979	0.180846	0.167912	13.0112	2.1	1
100023799|F|0--18:A>T	100023799	622	TGCAGATGTTGATTCCCTACCAGAAGTTTGAGGTTGTCCACTCTGTCATCAAAAACATCCTAACAACAC		18	0.443333	0.052632	0.947368	0.052632	0.947368	0	0.099723	0.099723	0.099723	3.6	2.70588	1
100023799|F|0-18:A>T-18:A>T	100023799	622	TGCAGATGTTGATTCCCTTCCAGAAGTTTGAGGTTGTCCACTCTGTCATCAAAAACATCCTAACAAAAC	18:A>T	18	0.443333	0.052632	0.947368	0.052632	0.947368	0	0.099723	0.099723	0.099723	3.6	2.70588	1
100023808|F|0--62:A>T	100023808	628	TGCAGATTATAGTTCCAAAGAACCTCATATTTTAGACTATGGTCAATATCCAGGTAGGTTCCAGTTCAG		62	1	0.98	0.19	0.81	0.02	0.17	0.0392	0.3078	0.1735	47.8243	33.1897	1
100023808|F|0-62:A>T-62:A>T	100023808	628	TGCAGATTATAGTTCCAAAGAACCTCATATTTTAGACTATGGTCAATATCCAGGTAGGTTCCTGTTCAG	62:A>T	62	1	0.98	0.19	0.81	0.02	0.17	0.0392	0.3078	0.1735	47.8243	33.1897	1
100023812|F|0--25:G>T	100023812	631	TGCAGATTATGAGTTGTAGAAGAGGGGTGGTGTTTACACCCGTGGCCAAGAGCTGATCTTGAACTCTGC		25	0.88	0.969697	0.056818	0.943182	0.030303	0.026515	0.05877	0.10718	0.082975	23.0221	21.0667	1
100023812|F|0-25:G>T-25:G>T	100023812	631	TGCAGATTATGAGTTGTAGAAGAGGTGTGGTGTTTACACCCGTGGCCAAGAGCTGATCTTGAACTCTGC	25:G>T	25	0.88	0.969697	0.056818	0.943182	0.030303	0.026515	0.05877	0.10718	0.082975	23.0221	21.0667	1
100023813|F|0--44:G>T	100023813	632	TGCAGATTCAATGTAAGAGGTACTAACCCAAAACGAAGACAACTGTCACTTTCTTTCCATTTGGCAAGC		44	0.79	0.341772	0.751055	0.248945	0.658228	0.092827	0.449928	0.373943	0.411935	22.2135	17.4301	1
100023813|F|0-44:G>T-44:G>T	100023813	632	TGCAGATTCAATGTAAGAGGTACTAACCCAAAACGAAGACAACTTTCACTTTCTTTCCATTTGGCAAGC	44:G>T	44	0.79	0.341772	0.751055	0.248945	0.658228	0.092827	0.449928	0.373943	0.411935	22.2135	17.4301	1
100023817|F|0--60:C>A	100023817	635	TGCAGATTCCGATTCAGATCGGATTGAAATTGGCCAGAATTGATCCAAGAACCCTAAAATCGGCCATGA		60	0.806667	0.016529	0.991736	0.008264	0.983471	0.008264	0.032511	0.016392	0.024452	13.5	7.82946	1
100023817|F|0-60:C>A-60:C>A	100023817	635	TGCAGATTCCGATTCAGATCGGATTGAAATTGGCCAGAATTGATCCAAGAACCCTAAAATAGGCCATGT	60:C>A	60	0.806667	0.016529	0.991736	0.008264	0.983471	0.008264	0.032511	0.016392	0.024452	13.5	7.82946	1
100023821|F|0--43:A>G	100023821	638	TGCAGATTCCTCTGTTTTTCTTTTCTTTCTTTGAACCCATATCATTTTCCTCTCAAAAACACATTTCTT		43	0.72	0.944444	0.157407	0.842593	0.055556	0.101852	0.104938	0.265261	0.185099	6.97235	6.74286	1
100023821|F|0-43:A>G-43:A>G	100023821	638	TGCAGATTCCTCTGTTTTTCTTTTCTTTCTTTGAACCCATATCGTTTTCCTCTCAAAAACACATTTCTT	43:A>G	43	0.72	0.944444	0.157407	0.842593	0.055556	0.101852	0.104938	0.265261	0.185099	6.97235	6.74286	1
100023822|F|0--21:C>G	100023822	639	TGCAGATTCCTTCCACAGTTGCTCAACGTGAGAAATGGGAGAAATAATTATTCTAACTTTGGCATTTGT		21	0.76	0.754386	0.381579	0.618421	0.245614	0.135965	0.370576	0.471953	0.421264	43.989	38.2614	1
100023822|F|0-21:C>G-21:C>G	100023822	639	TGCAGATTCCTTCCACAGTTGGTCAACGTGAGAAATGGGAGAAATAATTATTCTAACTTTGGCATTTGT	21:C>G	21	0.76	0.754386	0.381579	0.618421	0.245614	0.135965	0.370576	0.471953	0.421264	43.989	38.2614	1
100023825|F|0--66:A>G	100023825	642	TGCAGATTCTGGTGACCAGGTCTGGGGTGGTCACGAGTGTACTTATTCAATAGTCACCAGCTTTGTAGA		66	0.95	0.996491	0.035088	0.964912	0.003509	0.031579	0.006993	0.067713	0.037353	13.5941	7	0.972222
100023825|F|0-66:A>G-66:A>G	100023825	642	TGCAGATTCTGGTGACCAGGTCTGGGGTGGTCACGAGTGTACTTATTCAATAGTCACCAGCTTTGTGGA	66:A>G	66	0.95	0.996491	0.035088	0.964912	0.003509	0.031579	0.006993	0.067713	0.037353	13.5941	7	0.972222
100023830|F|0--62:A>G	100023830	647	TGCAGATTGCCGTCCTGATGTACACTCTAGACCCTAGCCTGCTACACAAACCCAGCTGCCCTACATAAT		62	0.446667	0.552239	0.5	0.5	0.447761	0.052239	0.494542	0.5	0.497271	80.4321	63.5441	1
100023830|F|0-62:A>G-62:A>G	100023830	647	TGCAGATTGCCGTCCTGATGTACACTCTAGACCCTAGCCTGCTACACAAACCCAGCTGCCCTGCATAAT	62:A>G	62	0.446667	0.552239	0.5	0.5	0.447761	0.052239	0.494542	0.5	0.497271	80.4321	63.5441	1
100023832|F|0--33:T>G	100023832	649	TGCAGATTGTACAAGTACTAGCAACAGACATCATGTTTCATCCCTTATCCCATTCCTTTGATTGTTTGA		33	0.466667	0.871429	0.157143	0.842857	0.128571	0.028571	0.224082	0.264898	0.24449	3.40909	2.86364	1
100023832|F|0-33:T>G-33:T>G	100023832	649	TGCAGATTGTACAAGTACTAGCAACAGACATCAGGTTTCATCCCTTATCCCATTCCTTTGATTGTTTGA	33:T>G	33	0.466667	0.871429	0.157143	0.842857	0.128571	0.028571	0.224082	0.264898	0.24449	3.40909	2.86364	1
100023833|F|0--16:G>A	100023833	650	TGCAGATTGTCCGGGAGCCGAACAACTCCCATCTTCATGGAATAAATCAGAGATAATCTCTCGGTGCTT		16	0.45	0.051852	0.962963	0.037037	0.948148	0.014815	0.098326	0.071331	0.084829	10.8571	7.13669	1
100023833|F|0-16:G>A-16:G>A	100023833	650	TGCAGATTGTCCGGGAACCGAACAACTCCCATCTTCATGGAATAAATCAGAGATAATCTCTCGGTGCTT	16:G>A	16	0.45	0.051852	0.962963	0.037037	0.948148	0.014815	0.098326	0.071331	0.084829	10.8571	7.13669	1
100023834|F|0--29:A>G	100023834	651	TGCAGATTTAAACTTTGAAGAGGCAAACAATTCTCACTTGTAACTTATCACTTGTAGGTTACTGGGAGT		29	0.616667	0.881081	0.172973	0.827027	0.118919	0.054054	0.209554	0.286107	0.247831	6.02353	3.2	0.944444
100023834|F|0-29:A>G-29:A>G	100023834	651	TGCAGATTTAAACTTTGAAGAGGCAAACAGTTCTCACTTGTAACTTATCACTTGTAGGTTACTGGGAGT	29:A>G	29	0.616667	0.881081	0.172973	0.827027	0.118919	0.054054	0.209554	0.286107	0.247831	6.02353	3.2	0.944444
100023835|F|0--46:T>C	100023835	652	TGCAGATTTAGTTGGGCAATCTCAAATGGTGATCTGGTATTCTAACTCTTGGGTTTCCTCGAAAATGGT		46	0.963333	0.972318	0.207612	0.792388	0.027682	0.179931	0.053831	0.329019	0.191425	12.5767	5.95	0.972222
100023835|F|0-46:T>C-46:T>C	100023835	652	TGCAGATTTAGTTGGGCAATCTCAAATGGTGATCTGGTATTCTAACCCTTGGGTTTCCTCGAAAATGGT	46:T>C	46	0.963333	0.972318	0.207612	0.792388	0.027682	0.179931	0.053831	0.329019	0.191425	12.5767	5.95	0.972222
100023836|F|0--33:G>C	100023836	653	TGCAGATTTCATCTGTTCGATCATCACCTTCACGAAGCTCCGAATAGATTTGCCTGCGTATCGTAGAAC		33	0.99	0.993266	0.077441	0.922559	0.006734	0.070707	0.013377	0.142888	0.078133	6.83758	4.3913	1
100023836|F|0-33:G>C-33:G>C	100023836	653	TGCAGATTTCATCTGTTCGATCATCACCTTCACCAAGCTCCGAATAGATTTGCCTGCGTATCGTAGAAC	33:G>C	33	0.99	0.993266	0.077441	0.922559	0.006734	0.070707	0.013377	0.142888	0.078133	6.83758	4.3913	1
100023837|F|0--7:T>C	100023837	654	TGCAGATTTCCTACAGCTGATGCTAATATACAGACCTAAATCAGAGAAACTGTTGGTCATTATGGATCT		7	0.833333	0.956	0.108	0.892	0.044	0.064	0.084128	0.192672	0.1384	10.1333	5.85714	1
100023837|F|0-7:T>C-7:T>C	100023837	654	TGCAGATCTCCTACAGCTGATGCTAATATACAGACCTAAATCAGAGAAACTGTTGGTCATTATGGATCT	7:T>C	7	0.833333	0.956	0.108	0.892	0.044	0.064	0.084128	0.192672	0.1384	10.1333	5.85714	1
100023849|F|0--43:C>T	100023849	666	TGCAGATTTTTTAGGAATGGCATATTGTGGTCAATCAAGAAAACTGGTTACATCAAATTGTATGGACGC		43	1	0.996667	0.063333	0.936667	0.003333	0.06	0.006644	0.118644	0.062644	39.8428	23.9048	1
100023849|F|0-43:C>T-43:C>T	100023849	666	TGCAGATTTTTTAGGAATGGCATATTGTGGTCAATCAAGAAAATTGGTTACATCAAATTGTATGGACGC	43:C>T	43	1	0.996667	0.063333	0.936667	0.003333	0.06	0.006644	0.118644	0.062644	39.8428	23.9048	1
100023850|F|0--53:G>C	100023850	667	TGCAGATTTTTTGTTACAAATGAAGATGGAGCTTCATTATCTCCTTTGCTTCGGTTGATGCAAGACAAG		53	0.976667	0.723549	0.56314	0.43686	0.276451	0.286689	0.400051	0.492027	0.446039	9.57919	7.76136	1
100023850|F|0-53:G>C-53:G>C	100023850	667	TGCAGATTTTTTGTTACAAATGAAGATGGAGCTTCATTATCTCCTTTGCTTCGCTTGATGCAAGACAAG	53:G>C	53	0.976667	0.723549	0.56314	0.43686	0.276451	0.286689	0.400051	0.492027	0.446039	9.57919	7.76136	1
100023852|F|0--21:G>T	100023852	669	TGCAGCAAAAGACTCTCCAATGTCTCACTGAGAAGCTCCTCTTCATCCTCGTCGTCGTCATTGTCATCA		21	0.923333	0.812274	0.404332	0.595668	0.187726	0.216606	0.304969	0.481695	0.393332	5.90535	4.51327	0.941176
100023852|F|0-21:G>T-21:G>T	100023852	669	TGCAGCAAAAGACTCTCCAATTTCTCACTGAGAAGCTCCTCTTCATCCTCGTCGTCGTCATTGTCATCA	21:G>T	21	0.923333	0.812274	0.404332	0.595668	0.187726	0.216606	0.304969	0.481695	0.393332	5.90535	4.51327	0.941176
100023854|F|0--42:G>C	100023854	671	TGCAGCAAACAACAAAGCTGATAGAGAATCATTATCCAATTTGATTAAAAAACGTCTAGTGGATTACAT		42	0.793333	0.97479	0.046218	0.953782	0.02521	0.021008	0.049149	0.088165	0.068657	14.3024	12.5455	1
100023854|F|0-42:G>C-42:G>C	100023854	671	TGCAGCAAACAACAAAGCTGATAGAGAATCATTATCCAATTTCATTAAAAAACGTCTAGTGGATTACAT	42:G>C	42	0.793333	0.97479	0.046218	0.953782	0.02521	0.021008	0.049149	0.088165	0.068657	14.3024	12.5455	1
100023863|F|0--5:A>C	100023863	678	TGCAGAAAATTTCCAACTAAACAGTTCTACCAAAAAAATTTTCCAACTATACAGGAAAGGGAGCTGCAA		5	0.42	0.269841	0.777778	0.222222	0.730159	0.047619	0.394054	0.345679	0.369866	11.1714	8.15842	1
100023863|F|0-5:A>C-5:A>C	100023863	678	TGCAGCAAATTTCCAACTAAACAGTTCTACCAAAAAAAATTTCCAACTATACAGGAAAGGGAGCTGCAA	5:A>C	5	0.42	0.269841	0.777778	0.222222	0.730159	0.047619	0.394054	0.345679	0.369866	11.1714	8.15842	1
100023865|F|0--26:G>A	100023865	679	TGCAGCAACAACGAGAACACGCTGCTGTTGTACGAGTACATGCCTAATGGAAGCTTGGACGACTTGTTG		26	0.996667	0.943144	0.448161	0.551839	0.056856	0.391304	0.107247	0.494625	0.300936	8.09333	5.96479	1
100023865|F|0-26:G>A-26:G>A	100023865	679	TGCAGCAACAACGAGAACACGCTGCTATTGTACGAGTACATGCCTAATGGAAGCTTGGACGACTTGTTG	26:G>A	26	0.996667	0.943144	0.448161	0.551839	0.056856	0.391304	0.107247	0.494625	0.300936	8.09333	5.96479	1
100023871|F|0--42:G>T	100023871	684	TGCAGCAACATCTCATTTAAGTGGACATGACTATTATAGTTAGGTTTGGTTGGCTGAAGTTATTTCAAC		42	0.886667	0.015038	0.996241	0.003759	0.984962	0.011278	0.029623	0.007491	0.018557	8.5	7.50534	1
100023871|F|0-42:G>T-42:G>T	100023871	684	TGCAGCAACATCTCATTTAAGTGGACATGACTATTATAGTTATGCTTGGTTGGCTGAAGTTATTTCAAC	42:G>T	42	0.886667	0.015038	0.996241	0.003759	0.984962	0.011278	0.029623	0.007491	0.018557	8.5	7.50534	1
100023874|F|0--47:G>C	100023874	686	TGCAGCAACCTTATGGGAGTCAAAAGAGAATACTGCCACCACAAAGCGGCGACATGTCGGAAATATCTA		47	0.87	0.934866	0.095785	0.904215	0.065134	0.030651	0.121783	0.173221	0.147502	23.6115	14.8846	1
100023874|F|0-47:G>C-47:G>C	100023874	686	TGCAGCAACCTTATGGGAGTCAAAAGAGAATACTGCCACCACAAAGCCGCGACATGTCGGAAATATCTA	47:G>C	47	0.87	0.934866	0.095785	0.904215	0.065134	0.030651	0.121783	0.173221	0.147502	23.6115	14.8846	1
100023878|F|0--62:G>A	100023878	689	TGCAGCAAGAAACTTTCATGTCCAAAGATTTACTTCTAACGCTTGCTTCTTTTCATTGGTTGGGTCATG		62	0.876667	0.51711	0.779468	0.220532	0.48289	0.296578	0.499414	0.343796	0.421605	104.041	46.0142	0.958333
100023878|F|0-62:G>A-62:G>A	100023878	689	TGCAGCAAGAAACTTTCATGTCCAAAGATTTACTTCTAACGCTTGCTTCTTTTCATTGGTTGAGTCATG	62:G>A	62	0.876667	0.51711	0.779468	0.220532	0.48289	0.296578	0.499414	0.343796	0.421605	104.041	46.0142	0.958333
100023884|F|0--65:C>T	100023884	694	TGCAGCAATAACGCACTCATCGTTTCCGGAAAGAAAGCTCACTGCATCGACAGTGAAAAATTCGACCAA		65	0.603333	0.972376	0.071823	0.928177	0.027624	0.044199	0.053722	0.133329	0.093526	43.4511	33.4615	1
100023884|F|0-65:C>T-65:C>T	100023884	694	TGCAGCAATAACGCACTCATCGTTTCCGGAAAGAAAGCTCACTGCATCGACAGTGAAAAATTCGATCAA	65:C>T	65	0.603333	0.972376	0.071823	0.928177	0.027624	0.044199	0.053722	0.133329	0.093526	43.4511	33.4615	1
100023886|F|0--50:T>C	100023886	696	TGCAGCAATACAACGCAATAAAGCAAATTTCTTCTCTCTCCCTCTCTCTTTCTAAGATGAGAAAAAGGC		50	0.87	0.034483	0.992337	0.007663	0.965517	0.02682	0.066587	0.015208	0.040898	33.4444	22.7653	1
100023886|F|0-50:T>C-50:T>C	100023886	696	TGCAGCAATACAACGCAATAAAGCAAATTTCTTCTCTCTCCCTCTCTCTTCCTAAGATGAGAAAAAGGC	50:T>C	50	0.87	0.034483	0.992337	0.007663	0.965517	0.02682	0.066587	0.015208	0.040898	33.4444	22.7653	1
100023888|F|0--39:T>C	100023888	698	TGCAGCAATAGCTGGATTGAAAACATTGAGGTTGATGCATGACTGTACTGCCACTGCACTTGGTTACGG		39	0.873333	0.927481	0.248092	0.751908	0.072519	0.175573	0.13452	0.373084	0.253802	17.7054	16.375	1
100023888|F|0-39:T>C-39:T>C	100023888	698	TGCAGCAATAGCTGGATTGAAAACATTGAGGTTGATGCACGACTGTACTGCCACTGCACTTGGTTACGG	39:T>C	39	0.873333	0.927481	0.248092	0.751908	0.072519	0.175573	0.13452	0.373084	0.253802	17.7054	16.375	1
100023890|F|0--54:T>G	100023890	700	TGCAGCAATCAAAGTTCATGACCGGTTTGAAGTCTAAGCTTTTGACATGCAACTTTGCAGTGCATCCAG		54	0.993333	0.677852	0.768456	0.231544	0.322148	0.446309	0.436737	0.355862	0.3963	7.74312	6.85	0.972222
100023890|F|0-54:T>G-54:T>G	100023890	700	TGCAGCAATCAAAGTTCATGACCGGTTTGAAGTCTAAGCTTTTGACATGCAACTGTGCAGTGCATCCAG	54:T>G	54	0.993333	0.677852	0.768456	0.231544	0.322148	0.446309	0.436737	0.355862	0.3963	7.74312	6.85	0.972222
100023896|F|0--28:C>T	100023896	706	TGCAGCAATTCTGGAGGTGATGAGACTTCGCATGATTAGGCAGCACAACTATTACGATCCTACTAAGCC		28	0.54	0.802469	0.302469	0.697531	0.197531	0.104938	0.317025	0.421963	0.369494	23.5037	15.8	1
100023896|F|0-28:C>T-28:C>T	100023896	706	TGCAGCAATTCTGGAGGTGATGAGACTTTGCATGATTAGGCAGCACAACTATTACGATCCTACTAAGCC	28:C>T	28	0.54	0.802469	0.302469	0.697531	0.197531	0.104938	0.317025	0.421963	0.369494	23.5037	15.8	1
100023897|F|0--59:G>A	100023897	707	TGCAGCAATTGAAATCAAAGCATCACCAATTTCAGGTTTTGATTTTAAAAGGGCATAAGGGAAAGTGGA		59	0.496667	0.832215	0.194631	0.805369	0.167785	0.026846	0.279267	0.313499	0.296383	4.06061	2.2	1
100023897|F|0-59:G>A-59:G>A	100023897	707	TGCAGCAATTGAAATCAAAGCATCACCAATTTCAGGTTTTGATTTTAAAAGGGCATAAGAGAAAGAGGA	59:G>A	59	0.496667	0.832215	0.194631	0.805369	0.167785	0.026846	0.279267	0.313499	0.296383	4.06061	2.2	1
100023899|F|0--41:A>C	100023899	708	TGCAGCAATTGAGCTATAACTTTGTTAAGCAAAAAAGAGAAAGGAAAAAAGGACTAGACAATTCAAAAG		41	0.98	1	0.006803	0.993197	0	0.006803	0	0.013513	0.006756	13.2109	6	1
100023899|F|0-41:A>C-41:A>C	100023899	708	TGCAGCAATTGAGCTATAACTTTGTTAAGCAAAAAAGAGAACGGAAAAAAGGACTAGACAATTCAAAAG	41:A>C	41	0.98	1	0.006803	0.993197	0	0.006803	0	0.013513	0.006756	13.2109	6	1
100023901|F|0--16:C>A	100023901	710	TGCAGCACAACACACACACACATACACATGTTGAGTTTGTGCTAAGTCTTGTCTGGAAATGATTTCCCA		16	0.64	0.630208	0.46875	0.53125	0.369792	0.098958	0.466092	0.498047	0.482069	15.8295	10.3404	1
100023901|F|0-16:C>A-16:C>A	100023901	710	TGCAGCACAACACACAAACACATACACATGTTGAGTTTGTGCTAAGTCTTGTCTGGAAATGATTTCCCA	16:C>A	16	0.64	0.630208	0.46875	0.53125	0.369792	0.098958	0.466092	0.498047	0.482069	15.8295	10.3404	1
100023903|F|0--39:G>T	100023903	712	TGCAGCACACGAAGGATTAGTTCTGCTGGGAAAAGAGGGGCAATGAAAGAATACTACCAGATTGAAAAA		39	0.903333	0.948339	0.092251	0.907749	0.051661	0.04059	0.097983	0.167481	0.132732	6.44485	4.42857	1
100023903|F|0-39:G>T-39:G>T	100023903	712	TGCAGCACACGAAGGATTAGTTCTGCTGGGAAAAGAGGGTCAATGAAAGAATACTACCAGATTGAAAAA	39:G>T	39	0.903333	0.948339	0.092251	0.907749	0.051661	0.04059	0.097983	0.167481	0.132732	6.44485	4.42857	1
100023911|F|0--5:A>C	100023911	720	TGCAGAACCACCTTGTCCGACGAATGGTCCCATAACGTGCATCGCATCTCCTGCAACTGTGACTGTTCC		5	0.976667	0.518771	0.825939	0.174061	0.481229	0.34471	0.499295	0.287528	0.393412	7.81481	4.85156	0.944444
100023911|F|0-5:A>C-5:A>C	100023911	720	TGCAGCACCACCTTGTCCGACGAATGGTCCCATAACGTGCATCGCATCTCCTGCAACTGTGACTGTTCC	5:A>C	5	0.976667	0.518771	0.825939	0.174061	0.481229	0.34471	0.499295	0.287528	0.393412	7.81481	4.85156	0.944444
100023914|F|0--63:T>A	100023914	723	TGCAGCACCGGTGATAAGGATGTTTTTGGGTGTGTAAGAAGCCATAACCAATTAGGACCTACATGAAAA		63	0.806667	0.871901	0.22314	0.77686	0.128099	0.095041	0.22338	0.346698	0.285039	5.75676	4.45455	1
100023914|F|0-63:T>A-63:T>A	100023914	723	TGCAGCACCGGTGATAAGGATGTTTTTGGGTGTGTAAGAAGCCATAACCAATTAGGACCTACAAGAAAA	63:T>A	63	0.806667	0.871901	0.22314	0.77686	0.128099	0.095041	0.22338	0.346698	0.285039	5.75676	4.45455	1
100023917|F|0--16:T>C	100023917	726	TGCAGCACCTCCATTTTCGGTAGCTTCCATCTCTTGCTCACCACCCTTTATGGTGGCAGCGAGGATGTC		16	0.89	0.996255	0.041199	0.958801	0.003745	0.037453	0.007463	0.079002	0.043232	21.8221	17.5454	1
100023917|F|0-16:T>C-16:T>C	100023917	726	TGCAGCACCTCCATTTCCGGTAGCTTCCATCTCTTGCTCACCACCCTTTATGGTGGCAGCGAGGATGTC	16:T>C	16	0.89	0.996255	0.041199	0.958801	0.003745	0.037453	0.007463	0.079002	0.043232	21.8221	17.5454	1
100023919|F|0--27:G>A	100023919	728	TGCAGCACGATTTTCTAAGCCCCTCTTGTATTCAATCTGATAATCATACCCTCATAAGTTGGAAAACCA		27	0.743333	0.394619	0.766816	0.233184	0.605381	0.161435	0.47779	0.357618	0.417704	21.1368	16.1732	1
100023919|F|0-27:G>A-27:G>A	100023919	728	TGCAGCACGATTTTCTAAGCCCCTCTTATATTCAATCTGATAATCATACCCTCATAAGTTGGAAAACCA	27:G>A	27	0.743333	0.394619	0.766816	0.233184	0.605381	0.161435	0.47779	0.357618	0.417704	21.1368	16.1732	1
100023923|F|0--19:G>A	100023923	731	TGCAGCACTCTACTTTTCCGAACCATTGTTTTTGGCAGAACATATAGCAATAGTGTGATAACATTTTAG		19	0.623333	0.786096	0.26738	0.73262	0.213904	0.053476	0.336298	0.391776	0.364037	4.85621	4.60784	1
100023923|F|0-19:G>A-19:G>A	100023923	731	TGCAGCACTCTACTTTTCCAAACCATTGTTTTTGGCAGAACATATAGCAATAGTGTGATAACATTTTAG	19:G>A	19	0.623333	0.786096	0.26738	0.73262	0.213904	0.053476	0.336298	0.391776	0.364037	4.85621	4.60784	1
100023924|F|0--45:A>T	100023924	732	TGCAGCACTGGAGAGCCCAGCCACATCCAACCGATGGGAGCACTTACCGATACCCTGAGGTGAAGTGCG		45	0.486667	0.712329	0.369863	0.630137	0.287671	0.082192	0.409833	0.466129	0.437981	10.9107	5.62963	1
100023924|F|0-45:A>T-45:A>T	100023924	732	TGCAGCACTGGAGAGCCCAGCCACATCCAACCGATGGGAGCACTTTCCGATACCCTGAGGTGAAGTGCG	45:A>T	45	0.486667	0.712329	0.369863	0.630137	0.287671	0.082192	0.409833	0.466129	0.437981	10.9107	5.62963	1
100023929|F|0--47:C>A	100023929	736	TGCAGCAGAAAAACTTGGTGATTCAAACAATCAGTGCCAGCGGACAACTCAAAGGAGCAAGTACCCTGA		47	0.756667	0.973568	0.07489	0.92511	0.026432	0.048458	0.051466	0.138563	0.095014	10.2227	9.11765	1
100023929|F|0-47:C>A-47:C>A	100023929	736	TGCAGCAGAAAAACTTGGTGATTCAAACAATCAGTGCCAGCGGACAAATCAAAGGAGCAAGTACCCTGA	47:C>A	47	0.756667	0.973568	0.07489	0.92511	0.026432	0.048458	0.051466	0.138563	0.095014	10.2227	9.11765	1
100023931|F|0--46:T>C	100023931	738	TGCAGCAGAAGCACTAGTCTCAATCTTGCTTTTGACTAAAATAAACTTGCCCTCATGGTCTCTAATCAC		46	0.55	0.175758	0.872727	0.127273	0.824242	0.048485	0.289734	0.222149	0.255941	5.4	4.66447	1
100023931|F|0-46:T>C-46:T>C	100023931	738	TGCAGCAGAAGCACTAGTCTCAATCTTGCTTTTGACTAAAATAAACCTGCCCTCATGGTCTCTAATCAC	46:T>C	46	0.55	0.175758	0.872727	0.127273	0.824242	0.048485	0.289734	0.222149	0.255941	5.4	4.66447	1
100023936|F|0--58:A>T	100023936	743	TGCAGCAGAGCAGAAGAAAAGTAGGGGGAAGGTTTTCAAGGGAGGGCAGGGGTCGGGAACTGGTTGAAC		58	0.73	0.69863	0.374429	0.625571	0.30137	0.073059	0.421092	0.468464	0.444778	18.775	14.3605	1
100023936|F|0-58:A>T-58:A>T	100023936	743	TGCAGCAGAGCAGAAGAAAAGTAGGGGGAAGGTTTTCAAGGGAGGGCAGGGGTCGGGATCTGGTTGAAC	58:A>T	58	0.73	0.69863	0.374429	0.625571	0.30137	0.073059	0.421092	0.468464	0.444778	18.775	14.3605	1
100023944|F|0--34:C>T	100023944	750	TGCAGCAGCAAGACTTGGAGAGAGAGTTACACAACCAGTGCTGGGGGACCACTAAAACTAGAAAGTAGC		34	0.99	0.996633	0.063973	0.936027	0.003367	0.060606	0.006711	0.119761	0.063236	19.9936	17.6316	1
100023944|F|0-34:C>T-34:C>T	100023944	750	TGCAGCAGCAAGACTTGGAGAGAGAGTTACACAATCAGTGCTGGGGGACCACTAAAACTAGAAAGTAGC	34:C>T	34	0.99	0.996633	0.063973	0.936027	0.003367	0.060606	0.006711	0.119761	0.063236	19.9936	17.6316	1
100023945|F|0--56:C>T	100023945	751	TGCAGCAGCACGCTTTTGGGAAATTTCAGTACGAACACGCTCCTTGGACTTGCTCTCCTGAACCATCCT		56	0.543333	0.472393	0.607362	0.392638	0.527607	0.079755	0.498476	0.476947	0.487711	10.1688	9.81132	1
100023945|F|0-56:C>T-56:C>T	100023945	751	TGCAGCAGCACGCTTTTGGGAAATTTCAGTACGAACACGCTCCTTGGACTTGCTCTTCTGAACCATCCT	56:C>T	56	0.543333	0.472393	0.607362	0.392638	0.527607	0.079755	0.498476	0.476947	0.487711	10.1688	9.81132	1
100023948|F|0--67:G>A	100023948	754	TGCAGCAGCAGTGGTTGCCATGTCAGAGTTTGAACACTCACGCTCAGAGAAGAAGAAGAAGAAGAAGGA		67	0.986667	0.834459	0.375	0.625	0.165541	0.209459	0.276274	0.46875	0.372512	13.2597	12.1344	0.972222
100023948|F|0-67:G>A-67:G>A	100023948	754	TGCAGCAGCAGTGGTTGCCATGTCAGAGTTTGAACACTCACGCTCAGAGAAGAAGAAGAAGAAGAAGAA	67:G>A	67	0.986667	0.834459	0.375	0.625	0.165541	0.209459	0.276274	0.46875	0.372512	13.2597	12.1344	0.972222
100023953|F|0--37:A>T	100023953	758	TGCAGCAGCTAAGAAATCTTACTCTATAGAATTGCTGAACATGGATCCCAGAGATTTGATCACATGACA		37	0.613333	0.983696	0.059783	0.940217	0.016304	0.043478	0.032077	0.112417	0.072247	11.3523	7	1
100023953|F|0-37:A>T-37:A>T	100023953	758	TGCAGCAGCTAAGAAATCTTACTCTATAGAATTGCTGTACATGGATCCCAGAGATTTGATCACATGACA	37:A>T	37	0.613333	0.983696	0.059783	0.940217	0.016304	0.043478	0.032077	0.112417	0.072247	11.3523	7	1
100023956|F|0--53:C>G	100023956	760	TGCAGCAGCTCTATGTTCAGTATTTTTCTTTTTAGCATCACTAGTGTGAAAATCGTCAATCTTATGCAA		53	0.676667	0.073892	0.950739	0.049261	0.926108	0.024631	0.136863	0.093669	0.115266	17.8421	15.7621	1
100023956|F|0-53:C>G-53:C>G	100023956	760	TGCAGCAGCTCTATGTTCAGTATTTTTCTTTTTAGCATCACTAGTGTGAAAATGGTCAATCTTATGCAA	53:C>G	53	0.676667	0.073892	0.950739	0.049261	0.926108	0.024631	0.136863	0.093669	0.115266	17.8421	15.7621	1
100023959|F|0--41:C>T	100023959	762	TGCAGCAGCTGCTCCAATTCTCTAACGAAATCAACGGCACCCCCTATGATCGATGCTTGGTCGCCCTTC		41	0.966667	0.986207	0.1	0.9	0.013793	0.086207	0.027206	0.18	0.103603	5.40328	4.36667	0.972222
100023959|F|0-41:C>T-41:C>T	100023959	762	TGCAGCAGCTGCTCCAATTCTCTAACGAAATCAACGGCACCTCCTATGATCGATGCTTGGTCGCCCTTC	41:C>T	41	0.966667	0.986207	0.1	0.9	0.013793	0.086207	0.027206	0.18	0.103603	5.40328	4.36667	0.972222
100023962|F|0--62:T>C	100023962	765	TGCAGCAGGAAATTGGAATGCGGTGGCAAAGATCAGGACAGCAATGAAAGATATTGGGGTTCTGAAAGA		62	0.98	0.87415	0.52381	0.47619	0.12585	0.397959	0.220024	0.498866	0.359445	5.36232	4.78395	1
100023962|F|0-62:T>C-62:T>C	100023962	765	TGCAGCAGGAAATTGGAATGCGGTGGCAAAGATCAGGACAGCAATGAAAGATATTGGGGTTCCGAAAGA	62:T>C	62	0.98	0.87415	0.52381	0.47619	0.12585	0.397959	0.220024	0.498866	0.359445	5.36232	4.78395	1
100023963|F|0--27:T>G	100023963	766	TGCAGCAGGACCGTGAAAGTCCTTATGTCTATCTTGCATGGAAGATGGGTCTTGAAAATGGACTGTAAG		27	0.986667	0.013514	0.996622	0.003378	0.986486	0.010135	0.026662	0.006734	0.016698	43.5	20.4409	1
100023963|F|0-27:T>G-27:T>G	100023963	766	TGCAGCAGGACCGTGAAAGTCCTTATGGCTATCTTGCATGGAAGATGGGTCTTGAAAATGGACTGTAAG	27:T>G	27	0.986667	0.013514	0.996622	0.003378	0.986486	0.010135	0.026662	0.006734	0.016698	43.5	20.4409	1
100023965|F|0--52:T>C	100023965	768	TGCAGCAGGAGAGCTCGACTACATTGCCCTGAAGGCTACATTGGATGAGTTTTAGAAGACCTCTCTTAT		52	1	0.956667	0.396667	0.603333	0.043333	0.353333	0.082911	0.478644	0.280778	40.1405	34.6905	1
100023965|F|0-52:T>C-52:T>C	100023965	768	TGCAGCAGGAGAGCTCGACTACATTGCCCTGAAGGCTACATTGGATGAGTTTCAGAAGACCTCTCTTAT	52:T>C	52	1	0.956667	0.396667	0.603333	0.043333	0.353333	0.082911	0.478644	0.280778	40.1405	34.6905	1
100023969|F|0--41:G>A	100023969	771	TGCAGCAGGCCATTTGTTTCATAGAAGAAGAAGAAGGGGCCGCTTCTTCCCCTTTCATTCTTCTTCCGC		41	0.613333	0.891304	0.141304	0.858696	0.108696	0.032609	0.193762	0.242675	0.218218	5.07059	2.96552	0.944444
100023969|F|0-41:G>A-41:G>A	100023969	771	TGCAGCAGGCCATTTGTTTCATAGAAGAAGAAGAAGGGGCCACTTCTTCCCCTTTCATTCTTCTTCCGC	41:G>A	41	0.613333	0.891304	0.141304	0.858696	0.108696	0.032609	0.193762	0.242675	0.218218	5.07059	2.96552	0.944444
100023970|F|0--29:A>G	100023970	772	TGCAGCAGGTATGAATTCAGTGTATCCGTAAAGTAAACAATAACTAAGAGCAGTAAGGGCGTAAACCCC		29	1	0.99	0.276667	0.723333	0.01	0.266667	0.0198	0.400244	0.210022	30.7911	17.5647	1
100023970|F|0-29:A>G-29:A>G	100023970	772	TGCAGCAGGTATGAATTCAGTGTATCCGTGAAATAAACAATAACTAAGAGCAGTAAGGGCGTAAACCCC	29:A>G	29	1	0.99	0.276667	0.723333	0.01	0.266667	0.0198	0.400244	0.210022	30.7911	17.5647	1
100023972|F|0--60:T>G	100023972	773	TGCAGCAGGTGATGTGGCTTTCCCAAAAGGAAAAGAGAATTTGGCATCAGTTCTGAAACGTTACAAGCG		60	0.833333	0.504	0.656	0.344	0.496	0.16	0.499968	0.451328	0.475648	5.83721	4.47674	1
100023972|F|0-60:T>G-60:T>G	100023972	773	TGCAGCAGGTGATGTGGCTTTCCCAAAAGGAAAAGAGAATTTGGCATCAGTTCTGAAACGGTACAAGCG	60:T>G	60	0.833333	0.504	0.656	0.344	0.496	0.16	0.499968	0.451328	0.475648	5.83721	4.47674	1
100023975|F|0--43:T>G	100023975	776	TGCAGCAGTCAGTAGCAAGACGAGAATGAGAAGGAACATCACTTTAGAGTGATTATTCTTCACAGTGGG		43	0.48	0.743056	0.319444	0.680556	0.256944	0.0625	0.381848	0.434799	0.408324	3.79825	2.38776	1
100023975|F|0-43:T>G-43:T>G	100023975	776	TGCAGCAGTCAGTAGCAAGACGAGAATGAGAAGGAACATCACTGTAGAGTGATTATTCTTCACAGTGGG	43:T>G	43	0.48	0.743056	0.319444	0.680556	0.256944	0.0625	0.381848	0.434799	0.408324	3.79825	2.38776	1
100023978|F|0--8:T>C	100023978	779	TGCAGCAGTGGAGAAAACTCTTCGCCGCTCTCTCTCTCTCTCTCTCACTAGGAACGATTGATGGTTCGA		8	0.643333	0.829016	0.253886	0.746114	0.170984	0.082902	0.283498	0.378856	0.331177	4.73373	3	1
100023978|F|0-8:T>C-8:T>C	100023978	779	TGCAGCAGCGGAGAAAACTCTTCGCCGCTCTCTCTCTCTCTCTCTCACTAGGAACGATTGATGGTTCGA	8:T>C	8	0.643333	0.829016	0.253886	0.746114	0.170984	0.082902	0.283498	0.378856	0.331177	4.73373	3	1
100023979|F|0--6:T>A	100023979	780	TGCAGCTGTGGTTGTTTTCACTCATCACAGAGGAGAGAAGAGAAATATTTAGGTATTCTATTTTTCCTT		6	0.836667	0.015936	0.996016	0.003984	0.984064	0.011952	0.031365	0.007936	0.01965	48	28.5189	1
100023979|F|0-6:T>A-6:T>A	100023979	780	TGCAGCAGTGGTTGTTTTCACTCATCACAGAGGAGAGAAGAGAAATATTTAGGTATTCTATTTTTCCTT	6:T>A	6	0.836667	0.015936	0.996016	0.003984	0.984064	0.011952	0.031365	0.007936	0.01965	48	28.5189	1
100023985|F|0--46:A>T	100023985	785	TGCAGCATAAACATCTATACTGAAAGCTTTAGATTTTACCAAAAGTAGAAAACCCAGAAAGCCGATCAT		46	0.463333	0.18705	0.863309	0.136691	0.81295	0.05036	0.304125	0.236013	0.270069	4.26923	3.88	1
100023985|F|0-46:A>T-46:A>T	100023985	785	TGCAGCATAAACATCTATACTGAAAGCTTTAGATTTTACCAAAAGTTGAAAACCCAGAAAGCCGATCAT	46:A>T	46	0.463333	0.18705	0.863309	0.136691	0.81295	0.05036	0.304125	0.236013	0.270069	4.26923	3.88	1
100024007|F|0--51:T>A	100024007	802	TGCAGCATGCTATTTAACACTGCTATTTGCAGTTTCAGTCTTGCATGGATTTGAAGTTAAATAGGCTAA		51	0.99	0.13468	0.983165	0.016835	0.86532	0.117845	0.233083	0.033103	0.133093	21.7391	20.3645	1
100024007|F|0-51:T>A-51:T>A	100024007	802	TGCAGCATGCTATTTAACACTGCTATTTGCAGTTTCAGTCTTGCATGGATTAGAAGTTAAATAGGCTAA	51:T>A	51	0.99	0.13468	0.983165	0.016835	0.86532	0.117845	0.233083	0.033103	0.133093	21.7391	20.3645	1
100024010|F|0--11:C>G	100024010	805	TGCAGCATTCCCAACGAATGCAACGATTGTGTGAACAAGTTCCTTTTTGAGTGAAGAGGAGCTAAGATA		11	0.883333	1	0.003774	0.996226	0	0.003774	0	0.007519	0.003759	10.7209	6	1
100024010|F|0-11:C>G-11:C>G	100024010	805	TGCAGCATTCCGAACGAATGCAACGATTGTGTGAACAAGTTCCTTTTTGAGTGACGAGGAGCTAAGATA	11:C>G	11	0.883333	1	0.003774	0.996226	0	0.003774	0	0.007519	0.003759	10.7209	6	1
100024014|F|0--51:C>G	100024014	808	TGCAGCATTGAGACCTGCTGTGATAAGGGATAGTAGGAGAGCTGTTTGGTTCGACGCAAAACCAGCCAA		51	0.793333	0.966387	0.079832	0.920168	0.033613	0.046218	0.064967	0.146918	0.105942	9.72289	7.78947	1
100024014|F|0-51:C>G-51:C>G	100024014	808	TGCAGCATTGAGACCTGCTGTGATAAGGGATAGTAGGAGAGCTGTTTGGTTGGACGCAAAACCAGCCAA	51:C>G	51	0.793333	0.966387	0.079832	0.920168	0.033613	0.046218	0.064967	0.146918	0.105942	9.72289	7.78947	1
100024019|F|0--67:T>G	100024019	813	TGCAGCATTTGGTGGTCTGATTCCATCCCTGTTTAATCTTCAGGTGCATGGGATCCCTGATGCAACCTT		67	1	0.006667	1	0	0.993333	0.006667	0.013244	0	0.006622	103	77.0408	1
100024019|F|0-67:T>G-67:T>G	100024019	813	TGCAGCATTTGGTGGTCTGATTCCATCCCTGTTTAATCTTCAGGTGCATGGGATCCCTGATGCAACCGT	67:T>G	67	1	0.006667	1	0	0.993333	0.006667	0.013244	0	0.006622	103	77.0408	1
100024025|F|0--13:C>G	100024025	817	TGCAGCCAAAGCACGAAACGTAGAAACGATTTACCCCTCCTTTTTTCTACAATTTTTCTCAATTTCATT		13	1	1	0.01	0.99	0	0.01	0	0.0198	0.0099	20.348	10	1
100024025|F|0-13:C>G-13:C>G	100024025	817	TGCAGCCAAAGCAGGAAACGTAGAAACGATTTACCCCTCCTTTTTTCTACAATTTTTCTCAATTTCATT	13:C>G	13	1	1	0.01	0.99	0	0.01	0	0.0198	0.0099	20.348	10	1
100024028|F|0--12:A>G	100024028	819	TGCAGCCAACCTAGCACTGCTTTCTTGGTTGGGAATTTCTTGCTCAGGTTCCTTATTTTCCAACGGTAT		12	0.66	0.025253	0.974747	0.025253	0.974747	0	0.04923	0.04923	0.04923	7.6	6.59314	1
100024028|F|0-12:A>G-12:A>G	100024028	819	TGCAGCCAACCTGGCACTGCTTTCTTGGTTGGGAATTTCCTGCTCAGGTTCCTTATTTTCCAACGGTAT	12:A>G	12	0.66	0.025253	0.974747	0.025253	0.974747	0	0.04923	0.04923	0.04923	7.6	6.59314	1
100024047|F|0--48:C>G	100024047	836	TGCAGCCATCAATGGTGTGATACTACCAGTTTTTGGTATTCTCATTTCCAGTATAATCCATATATTCTA		48	0.493333	0.445946	0.702703	0.297297	0.554054	0.148649	0.494156	0.417823	0.45599	18.4179	8.40566	1
100024047|F|0-48:C>G-48:C>G	100024047	836	TGCAGCCATCAATGGTGTGATACTACCAGTTTTTGGTATTCTCATTTCGAGTATAATCCATATATTCTA	48:C>G	48	0.493333	0.445946	0.702703	0.297297	0.554054	0.148649	0.494156	0.417823	0.45599	18.4179	8.40566	1
100024048|F|0--12:G>A	100024048	837	TGCAGCCATCAGGCTATCTTGAAACAAATCATGTTGCCACGTAAAATCCTTGGTTCTGTTGAAAGACTG		12	1	0.97	0.356667	0.643333	0.03	0.326667	0.0582	0.458911	0.258556	58.4142	40.1552	1
100024048|F|0-12:G>A-12:G>A	100024048	837	TGCAGCCATCAGACTATCTTGAAACAAATCATGTTGCCACGTAAAATCCTTGGTTCTGTTGAAAGACTG	12:G>A	12	1	0.97	0.356667	0.643333	0.03	0.326667	0.0582	0.458911	0.258556	58.4142	40.1552	1
100024049|F|0--54:G>C	100024049	838	TGCAGCCATCTCCATAGCAGTAGCAGCAGAAGCACTTGAGCGAGGAGATGGAACGGCAGAGCCTGTGGA		54	1	1	0.003333	0.996667	0	0.003333	0	0.006644	0.003322	15.674	11	1
100024049|F|0-54:G>C-54:G>C	100024049	838	TGCAGCCATCTCCATAGCAGTAGCAGCAGAAGCACTTGAGCGAGGAGATGGAACCGCAGAGCCTGTGGA	54:G>C	54	1	1	0.003333	0.996667	0	0.003333	0	0.006644	0.003322	15.674	11	1
100024052|F|0--17:C>T	100024052	840	TGCAGCCATCTCTATAACTGTACCATGTCATAATAAGTCGCCCTACTTTTGATGGCAAAGATTTTGGGT		17	0.993333	0.439597	0.946309	0.053691	0.560403	0.385906	0.492703	0.101617	0.29716	13.1901	12.1933	0.972222
100024052|F|0-17:C>T-17:C>T	100024052	840	TGCAGCCATCTCTATAATTGTACCATGTCATAATAAGTCGCCCTACTTTTGATGGCAAAGATTTTGGGT	17:C>T	17	0.993333	0.439597	0.946309	0.053691	0.560403	0.385906	0.492703	0.101617	0.29716	13.1901	12.1933	0.972222
100024062|F|0--32:C>T	100024062	849	TGCAGCCATTTTCCTCAGCGTCACTGTTCGGACATCCGAATTAAAAGTTCGAGAAAGGAACATTTGCTC		32	0.996667	0.0301	0.993311	0.006689	0.9699	0.023411	0.058389	0.013288	0.035839	23.8889	16.3038	1
100024062|F|0-32:C>T-32:C>T	100024062	849	TGCAGCCATTTTCCTCAGCGTCACTGTTCGGATATCCGAATTAAAAGTTCGAGAAAGGAACATTTGCTC	32:C>T	32	0.996667	0.0301	0.993311	0.006689	0.9699	0.023411	0.058389	0.013288	0.035839	23.8889	16.3038	1
100024067|F|0--13:A>G	100024067	853	TGCAGCCCACACAATGCCAATGCTCCAATTAAGCCACATTCAACCAAATAATGTATGTACGAGTGCCTG		13	0.633333	0.989474	0.015789	0.984211	0.010526	0.005263	0.020831	0.03108	0.025956	5.18408	4	1
100024067|F|0-13:A>G-13:A>G	100024067	853	TGCAGCCCACACAGTGCCAATGCTCCAATTAAGCCACATTCAACTAAATAATGTATGTACGAGTGCCTG	13:A>G	13	0.633333	0.989474	0.015789	0.984211	0.010526	0.005263	0.020831	0.03108	0.025956	5.18408	4	1
100024078|F|0--62:G>C	100024078	861	TGCAGCCCCATAATTATAATTCCACGTTAGCTGGAGTGGTCCACGGCCATAGTACTGCTTGCGAGGGAC		62	0.996667	0.013378	0.996656	0.003344	0.986622	0.010033	0.026398	0.006667	0.016532	32.25	15.5678	1
100024078|F|0-62:G>C-62:G>C	100024078	861	TGCAGCCCCATAATTATAATTCCACGTTAGCTGGAGTGGTCCACGGCCATAGTACTGCTTGCCAGGGAC	62:G>C	62	0.996667	0.013378	0.996656	0.003344	0.986622	0.010033	0.026398	0.006667	0.016532	32.25	15.5678	1
100024080|F|0--8:C>T	100024080	863	TGCAGCCCCAAATAAATATTCCAAATTCACTCTCAAGTCTCATACCCGATCTCCCTGATCTCTCCAACT		8	0.533333	0.26875	0.80625	0.19375	0.73125	0.075	0.393047	0.312422	0.352734	24.8372	22.9254	1
100024080|F|0-8:C>T-8:C>T	100024080	863	TGCAGCCCTAAATAAATATTCCAAATTCACTCTCAAGTCTCATACCCGATATCCCTGATCTCTCCGACT	8:C>T	8	0.533333	0.26875	0.80625	0.19375	0.73125	0.075	0.393047	0.312422	0.352734	24.8372	22.9254	1
100024083|F|0--22:C>T	100024083	865	TGCAGCCCTATAAACAATATGGCGATACCCAATGGTTAAACAAAAACACGATTAGAGGCAAAAAACAAA		22	0.683333	0.087805	0.995122	0.004878	0.912195	0.082927	0.16019	0.009709	0.084949	7.82609	4.31651	0.961538
100024083|F|0-22:C>T-22:C>T	100024083	865	TGCAGCCCTATAAACAATATGGTGATACCCAATGGTTAAACAAAAACACGATTAGAGGCAAAAAACAAA	22:C>T	22	0.683333	0.087805	0.995122	0.004878	0.912195	0.082927	0.16019	0.009709	0.084949	7.82609	4.31651	0.961538
100024088|F|0--58:T>C	100024088	870	TGCAGCCCTTACTTCATGACTGTTGAGAAGAGGAAGAGATGAATGCATAAACAATAACTCGTATATTTA		58	0.44	0.325758	0.69697	0.30303	0.674242	0.022727	0.439279	0.422406	0.430843	4.12	2.64948	1
100024088|F|0-58:T>C-58:T>C	100024088	870	TGCAGCCCTTACTTCATGACTGTTGAGAAGAGGAAGAGATGAATGCATAAACAATAACCCGTATATTTA	58:T>C	58	0.44	0.325758	0.69697	0.30303	0.674242	0.022727	0.439279	0.422406	0.430843	4.12	2.64948	1
100024089|F|0--5:C>T	100024089	871	TGCAGCCCTTATCATATCCATAGCTGGAGAGAGGGAGAGAGAGATGGGTTATGTGTGTGGGGTTGGGGT		5	1	0.996667	0.026667	0.973333	0.003333	0.023333	0.006644	0.051911	0.029278	32.3742	6.5	1
100024089|F|0-5:C>T-5:C>T	100024089	871	TGCAGTCCTTATCATATCCATAGCTGGAGAGAGGGAGAGAGAGATGGGTTATGTGTGTGGGGTTGGGGT	5:C>T	5	1	0.996667	0.026667	0.973333	0.003333	0.023333	0.006644	0.051911	0.029278	32.3742	6.5	1
100024090|F|0--51:T>G	100024090	872	TGCAGCCGAATCTCTGCATTTGGCTTCTTTTGCCAATGTGGGTCTCTCCTCTTCTGCTTCTTCTTGTTG		51	0.983333	0.99661	0.016949	0.983051	0.00339	0.013559	0.006757	0.033324	0.02004	5.58147	4.8	1
100024090|F|0-51:T>G-51:T>G	100024090	872	TGCAGCCGAATCTCTGCATTTGGCTTCTTTTGCCAATGTGGGTCTCTCCTCGTCTGCTTCTTCTTGTTG	51:T>G	51	0.983333	0.99661	0.016949	0.983051	0.00339	0.013559	0.006757	0.033324	0.02004	5.58147	4.8	1
100024091|F|0--37:C>T	100024091	873	TGCAGCCGAGGCAGGTCGCTGTGTGGTTCCAGAACCGCAGAGCTCGTTGGAAGACGAAGCAACTAGAGA		37	0.973333	0.996575	0.017123	0.982877	0.003425	0.013699	0.006826	0.03366	0.020243	6.25484	5.8	1
100024091|F|0-37:C>T-37:C>T	100024091	873	TGCAGCCGAGGCAGGTCGCTGTGTGGTTCCAGAACCGTAGAGCTCGTTGGAAGACGAAGCAACTAGAGA	37:C>T	37	0.973333	0.996575	0.017123	0.982877	0.003425	0.013699	0.006826	0.03366	0.020243	6.25484	5.8	1
100024093|F|0--40:T>C	100024093	875	TGCAGCCGATATCATCCCAGTCAGTTTTTATAATAGAGAATGTAGATTGAAGAAGAAGTTTTAATTTAT		40	0.9	0.822222	0.407407	0.592593	0.177778	0.22963	0.292346	0.482853	0.387599	15.3544	11.0339	1
100024093|F|0-40:T>C-40:T>C	100024093	875	TGCAGCCGATATCATCCCAGTCAGTTTTTATAATAGAGAACGTAGATTGAAGAAGAAGTTTTAATTTAT	40:T>C	40	0.9	0.822222	0.407407	0.592593	0.177778	0.22963	0.292346	0.482853	0.387599	15.3544	11.0339	1
100024101|F|0--55:C>G	100024101	881	TGCAGCCTATTGGGTAACTACTTACCTCTAATCTACCCCCAAAAGTGAGTAGTTCCATGTGAAGACTTA		55	0.976667	0.972696	0.208191	0.791809	0.027304	0.180887	0.053117	0.329695	0.191406	19.5066	14.1587	1
100024101|F|0-55:C>G-55:C>G	100024101	881	TGCAGCCTATTGGGTAACTACTTACCTCTAATCTACCCCCAAAAGTGAGTAGTTCGATGTGAAGACTTA	55:C>G	55	0.976667	0.972696	0.208191	0.791809	0.027304	0.180887	0.053117	0.329695	0.191406	19.5066	14.1587	1
100024102|F|0--36:A>G	100024102	882	TGCAGCCTCACGGTACCTTTGCCTGATCAATTTCGCAGGCTCTCCAGCGTTACCGCTTTCCAATTCTCC		36	1	0.926667	0.323333	0.676667	0.073333	0.25	0.135911	0.437578	0.286744	51.1763	49.7664	1
100024102|F|0-36:A>G-36:A>G	100024102	882	TGCAGCCTCACGGTACCTTTGCCTGATCAATTTCGCGGGCTCTCCAGCGTTACCGCTTTCCAATTCTCC	36:A>G	36	1	0.926667	0.323333	0.676667	0.073333	0.25	0.135911	0.437578	0.286744	51.1763	49.7664	1
100024116|F|0--17:C>T	100024116	894	TGCAGCCTGCCAAGAGCCGAACTGGGCTATTGTGTACCTCGCATTCCCAAGAACATTAAGGTATTGCAT		17	0.99	0.929293	0.232323	0.767677	0.070707	0.161616	0.131415	0.356698	0.244057	17.4384	4.39726	0.972222
100024116|F|0-17:C>T-17:C>T	100024116	894	TGCAGCCTGCCAAGAGCTGAACTGGGCTATTGTGTACCTTGCATTCCCAAGAACATTAAGGTATTGCAT	17:C>T	17	0.99	0.929293	0.232323	0.767677	0.070707	0.161616	0.131415	0.356698	0.244057	17.4384	4.39726	0.972222
100024121|F|0--14:G>A	100024121	897	TGCAGCCTTCATTCGATCAGGTGACCTCATGTTTGAAATGTCAACCAATTGAACAACAGACTCAATCAC		14	0.603333	0.922652	0.132597	0.867403	0.077348	0.055249	0.142731	0.23003	0.18638	13.5449	6.96	1
100024121|F|0-14:G>A-14:G>A	100024121	897	TGCAGCCTTCATTCAATCAGGTGACCTCATGTTTGAAATGTCAACCAATTGAACAACAGACTCAATCAC	14:G>A	14	0.603333	0.922652	0.132597	0.867403	0.077348	0.055249	0.142731	0.23003	0.18638	13.5449	6.96	1
100024125|F|0--43:T>G	100024125	901	TGCAGCCTTGCAGGATATAAGAAGTGATCCTCTGAAACAGCAATTTCTGCAATTTCAGCAGCCTTTGCC		43	0.613333	0.494565	0.543478	0.456522	0.505435	0.038043	0.499941	0.496219	0.49808	7.7	5.98039	1
100024125|F|0-43:T>G-43:T>G	100024125	901	TGCAGCCTTGCAGGATATAAGAAGTGATCCTCTGAAACAGCAAGTTCTGCAATTTCAGCAGCCTTTGCC	43:T>G	43	0.613333	0.494565	0.543478	0.456522	0.505435	0.038043	0.499941	0.496219	0.49808	7.7	5.98039	1
100024129|F|0--10:A>G	100024129	905	TGCAGCCTTGATCATCGTAAGGAGAACCTTCTCATGCCCACACTCTAATAGAAGATTTGGAAAATGAAT		10	0.656667	0.045685	0.989848	0.010152	0.954315	0.035533	0.087196	0.020098	0.053647	19.2222	7.84058	1
100024129|F|0-10:A>G-10:A>G	100024129	905	TGCAGCCTTGGTCATCGTAAGGAGAACCTTCTCATGCCCACACTCTAATAGAAGATTTGGAAAATGAAT	10:A>G	10	0.656667	0.045685	0.989848	0.010152	0.954315	0.035533	0.087196	0.020098	0.053647	19.2222	7.84058	1
100024136|F|0--6:G>A	100024136	911	TGCAGCGAAGTCCGTCCCGCCGAACACGTGGAGCCCACCTGACTCAGAAACTGGTGAAGCACTTGAACT		6	0.993333	0.996644	0.053691	0.946309	0.003356	0.050336	0.006689	0.101617	0.054153	10.6424	5.58824	1
100024136|F|0-6:G>A-6:G>A	100024136	911	TGCAGCAAAGTCCGTCCCGCCGAACACGTGGAGCCCACCTGACTCAGAAACTGGTGAAGCACTTGAACT	6:G>A	6	0.993333	0.996644	0.053691	0.946309	0.003356	0.050336	0.006689	0.101617	0.054153	10.6424	5.58824	1
100024140|F|0--37:C>T	100024140	915	TGCAGCGACACATATAGACCAAAATGCATTTGCATCCCTTGCATGAGCGAGCGTACAAAGAAGCAGCCC		37	0.676667	0.852217	0.236453	0.763547	0.147783	0.08867	0.251887	0.361086	0.306486	7.14362	3.83673	1
100024140|F|0-37:C>T-37:C>T	100024140	915	TGCAGCGACACATATAGACCAAAATGCATTTGCATCCTTTGCATGAGCGAGCGTACAAAGAAGCAGCCC	37:C>T	37	0.676667	0.852217	0.236453	0.763547	0.147783	0.08867	0.251887	0.361086	0.306486	7.14362	3.83673	1
100024150|F|0--8:T>C	100024150	922	TGCAGCGATGCAAGCTCCACAAGAACCTCAATGGCTTTAATGTAAGCAACACGACACTGCTTTACCTGC		8	0.996667	0.993311	0.207358	0.792642	0.006689	0.200669	0.013288	0.328721	0.171005	13.1139	6.79032	1
100024150|F|0-8:T>C-8:T>C	100024150	922	TGCAGCGACGCAAGCTCCACAAGAACCTCAATGGCTTTAATGTAAGCAACACGACACTGCTTTACCTGC	8:T>C	8	0.996667	0.993311	0.207358	0.792642	0.006689	0.200669	0.013288	0.328721	0.171005	13.1139	6.79032	1
100024151|F|0--48:C>T	100024151	923	TGCAGCGATTGCAACCCTCTCCGCCGGCGATCTCATGGCTTACATCGACTGCGGAGGTCCACCGGAAGA		48	0.986667	0.972973	0.206081	0.793919	0.027027	0.179054	0.052593	0.327223	0.189908	7.93421	4.30303	1
100024151|F|0-48:C>T-48:C>T	100024151	923	TGCAGCGATTGCAACCCTCTCCGCCGGCGATCTCATGGCTTACATCGATTGCGGAGGTCCACCGGAAGA	48:C>T	48	0.986667	0.972973	0.206081	0.793919	0.027027	0.179054	0.052593	0.327223	0.189908	7.93421	4.30303	1
100024155|F|0--54:T>C	100024155	926	TGCAGCGGAGCGACGCCGCCGCAAACGCCGCCTCCGCATCGAACCCCCACTCCATGCCCTCCGCCGCGA		54	0.986667	0.807432	0.658784	0.341216	0.192568	0.466216	0.310971	0.449575	0.380273	7.444	7.09804	1
100024155|F|0-54:T>C-54:T>C	100024155	926	TGCAGCGGAGCGACGCCGCCGCAAACGCCGCCTCCGCATCGAACCCCCACTCCACGCCCTCCGCCGCGA	54:T>C	54	0.986667	0.807432	0.658784	0.341216	0.192568	0.466216	0.310971	0.449575	0.380273	7.444	7.09804	1
100024156|F|0--20:G>A	100024156	927	TGCAGCGGAGGAATCCTGCGGCGAGTTCTGCTGAGCCATCACAGGTTTCACTAGATTAAATGTAGGTGA		20	0.95	0.666667	0.603509	0.396491	0.333333	0.270175	0.444444	0.478572	0.461508	3.31841	3.23164	0.961538
100024156|F|0-20:G>A-20:G>A	100024156	927	TGCAGCGGAGGAATCCTGCGACGAGTTCTGCTGAGCCATCACAGGTTTCACTAGATTAAATGTAGGTGA	20:G>A	20	0.95	0.666667	0.603509	0.396491	0.333333	0.270175	0.444444	0.478572	0.461508	3.31841	3.23164	0.961538
100024159|F|0--24:C>T	100024159	930	TGCAGCGGCAGTAATTACAGTAGACAAGTGCTTACTCGAGAGCTTCTTCTTATTGAATTGTCGAGAGGA		24	1	0.99	0.14	0.86	0.01	0.13	0.0198	0.2408	0.1303	18.4082	8.6087	1
100024159|F|0-24:C>T-24:C>T	100024159	930	TGCAGCGGCAGTAATTACAGTAGATAAGTGCTTACTCGAGAGCTTCTTCTTATTGAATTGTCGAGAGGA	24:C>T	24	1	0.99	0.14	0.86	0.01	0.13	0.0198	0.2408	0.1303	18.4082	8.6087	1
100024162|F|0--11:A>C	100024162	933	TGCAGCGGCCGACCTAGGGTTTATGGCGACGAAGATGAAGAGCGAGGTTTATAAAAATCTTGTGTAATT		11	0.83	0.86747	0.172691	0.827309	0.13253	0.040161	0.229932	0.285737	0.257835	34.476	26.0213	1
100024162|F|0-11:A>C-11:A>C	100024162	933	TGCAGCGGCCGCCCTAGGGTTTATGGCGACGAAGATGAAGAGCGAGGTTTATAAAAATCTTGTGTAATT	11:A>C	11	0.83	0.86747	0.172691	0.827309	0.13253	0.040161	0.229932	0.285737	0.257835	34.476	26.0213	1
100024166|F|0--37:A>G	100024166	937	TGCAGCGTAACTGTTTGATAAAATGCCTACGGAGGACAGGAATTTGATATCATGGAATTTGATGATTCA		37	0.54	0.333333	0.728395	0.271605	0.666667	0.061728	0.444444	0.395671	0.420058	3.10169	2.81818	1
100024166|F|0-37:A>G-37:A>G	100024166	937	TGCAGCGTAACTGTTTGATAAAATGCCTACGGAGGACGGGAATTTGATATCATGGAATTTGATGATTCA	37:A>G	37	0.54	0.333333	0.728395	0.271605	0.666667	0.061728	0.444444	0.395671	0.420058	3.10169	2.81818	1
100024167|F|0--33:T>A	100024167	938	TGCAGCGTATATAGATTACAAACTCTTAACTGATATCTAAACCACAAATCGGTTAGAATTGAATCAGAA		33	0.813333	0.881148	0.270492	0.729508	0.118852	0.151639	0.209453	0.394652	0.302053	14.9822	9.47887	1
100024167|F|0-33:T>A-33:T>A	100024167	938	TGCAGCGTATATAGATTACAAACTCTTAACTGAAATCTAAACCACAAATCGGTTAGAATTGAATCAGAA	33:T>A	33	0.813333	0.881148	0.270492	0.729508	0.118852	0.151639	0.209453	0.394652	0.302053	14.9822	9.47887	1
100024168|F|0--66:A>T	100024168	939	TGCAGCGTCAAGTGCAGGTCAGAGATAGACCACAAGCACCCTTGACCTTCACCCTGTTTCCACTTTACG		66	0.466667	0.65	0.4	0.6	0.35	0.05	0.455	0.48	0.4675	7.27174	3.75862	1
100024168|F|0-66:A>T-66:A>T	100024168	939	TGCAGCGTCAAGTGCAGGTCAGAGATAGACCACAAGCACCCTTGACCTTCACCCTGTTTCCACTTTTCG	66:A>T	66	0.466667	0.65	0.4	0.6	0.35	0.05	0.455	0.48	0.4675	7.27174	3.75862	1
100024174|F|0--55:T>A	100024174	944	TGCAGCGTGAGTCCCGTGAATGCGGTTCGGCTCTGTTTCTGTTGAATCTGCTCTTTCTCTGTCGAAGAG		55	0.993333	0.996644	0.030201	0.969799	0.003356	0.026846	0.006689	0.058578	0.032634	19.212	12.5556	1
100024174|F|0-55:T>A-55:T>A	100024174	944	TGCAGCGTGAGTCCCGTGAATGCGGTTCGGCTCTGTTTCTGTTGAATCTGCTCTTACTCTGTCGAAGAG	55:T>A	55	0.993333	0.996644	0.030201	0.969799	0.003356	0.026846	0.006689	0.058578	0.032634	19.212	12.5556	1
100024177|F|0--56:A>T	100024177	946	TGCAGCGTTACCGTGAGATCGAAGGCGACCGTGGCTCTATCCGTGGCGATCCATTGATGAAGCGAAGCG		56	1	0.973333	0.323333	0.676667	0.026667	0.296667	0.051911	0.437578	0.244744	19.6206	15.3619	1
100024177|F|0-56:A>T-56:A>T	100024177	946	TGCAGCGTTACCGTGAGATCGAAGGCGACCGTGGCTCTATCCGTGGCGATCCATTGTTGAAACGAAGCG	56:A>T	56	1	0.973333	0.323333	0.676667	0.026667	0.296667	0.051911	0.437578	0.244744	19.6206	15.3619	1
100024179|F|0--57:G>C	100024179	947	TGCAGCGTTGTCCTTCCCAGGACAATAGGAGATCTCGAAGACCAACCCCAAGAGCTTGGCGAGCCATTT		57	0.993333	0.785235	0.802013	0.197987	0.214765	0.587248	0.337282	0.317576	0.327429	36.4263	34.5294	1
100024179|F|0-57:G>C-57:G>C	100024179	947	TGCAGCGTTGTCCTTCCCAGGACAATAGGAGATCTCGAAGACCAACCCCAAGAGCTTCGCGAGCCATTT	57:G>C	57	0.993333	0.785235	0.802013	0.197987	0.214765	0.587248	0.337282	0.317576	0.327429	36.4263	34.5294	1
100024181|F|0--7:A>T	100024181	949	TGCAGCGATTGAGTTCTCTAAAATTGCAGGAGAACGAAGCTTCTCCAGGTCTGCAAGATCGAATAAAAA		7	0.786667	0.457627	0.673729	0.326271	0.542373	0.131356	0.496409	0.439637	0.468023	11.322	9.93333	1
100024181|F|0-7:A>T-7:A>T	100024181	949	TGCAGCGTTTGAGTTCTCTAAAATTGCAGGAGAACGAAGCTTCTCCAGGTCTGCAAGATCGAATAAAAA	7:A>T	7	0.786667	0.457627	0.673729	0.326271	0.542373	0.131356	0.496409	0.439637	0.468023	11.322	9.93333	1
100024185|F|0--48:A>G	100024185	953	TGCAGCTAACCAAGCCCAATTATGACATTGAAGGAAAGCACCTCCGCTAGCTATTTTACAACAAAACTG		48	0.623333	0.491979	0.625668	0.374332	0.508021	0.117647	0.499871	0.468415	0.484143	11.1546	10.5781	1
100024185|F|0-48:A>G-48:A>G	100024185	953	TGCAGCTAACCAAGCCCAATTATGACATTGAAGGAAAGCACCTCCGCTGGCTATTTTACAACAAAACTG	48:A>G	48	0.623333	0.491979	0.625668	0.374332	0.508021	0.117647	0.499871	0.468415	0.484143	11.1546	10.5781	1
100024186|F|0--53:G>A	100024186	954	TGCAGCTAAGAAACTACTGTTCCTGTTCGCTGTTGCATCAAACCCACGGGGAAGAGCAACTCCTATGCC		53	0.986667	0.986486	0.182432	0.817568	0.013514	0.168919	0.026662	0.298302	0.162482	16.2516	4.96364	1
100024186|F|0-53:G>A-53:G>A	100024186	954	TGCAGCTAAGAAACTACTGTTCCTGTTCGCTGTTGCATCAAACCCACGGGGAAAAGCAACTCCTATGCC	53:G>A	53	0.986667	0.986486	0.182432	0.817568	0.013514	0.168919	0.026662	0.298302	0.162482	16.2516	4.96364	1
100024189|F|0--38:T>A	100024189	957	TGCAGCTAAGCCGGCTGTAGTCTGTCCACAGCCATACCTTCTGACAACGAAATTGTAATTTTTTAAAGA		38	0.99	0.936027	0.292929	0.707071	0.063973	0.228956	0.119761	0.414243	0.267002	28.3378	24.4382	1
100024189|F|0-38:T>A-38:T>A	100024189	957	TGCAGCTAAGCCGGCTGTAGTCTGTCCACAGCCATACCATCTGACAACGAAATTGTAATTTTTTAAAGA	38:T>A	38	0.99	0.936027	0.292929	0.707071	0.063973	0.228956	0.119761	0.414243	0.267002	28.3378	24.4382	1
100024190|F|0--53:G>T	100024190	958	TGCAGCTAAGCTCTTTCAAAGCCTCGAAGTTCCACCCAATGGTACATGTTAAAGAAACAATCCAGAGCC		53	0.903333	0.132841	0.97048	0.02952	0.867159	0.103321	0.230389	0.057298	0.143843	15.381	14.7758	1
100024190|F|0-53:G>T-53:G>T	100024190	958	TGCAGCTAAGCTCTTTCAAAGCCTCGAAGTTCCACCCAATGGTACATGTTAAATAAACAATCCAGAGCC	53:G>T	53	0.903333	0.132841	0.97048	0.02952	0.867159	0.103321	0.230389	0.057298	0.143843	15.381	14.7758	1
100024195|F|0--67:T>G	100024195	962	TGCAGCTACCGATCTCAGCTACTGTTACTTACCCACCTCTTTACTACCACTTCTTTACCTGCTCTATTC		67	1	0.97	0.09	0.91	0.03	0.06	0.0582	0.1638	0.111	14.8742	8.33333	1
100024195|F|0-67:T>G-67:T>G	100024195	962	TGCAGCTACCGATCTCAGCTACTGTTACTTACCCACCTCTTTACTACCACTTCTTTACCTGCTCTATGC	67:T>G	67	1	0.97	0.09	0.91	0.03	0.06	0.0582	0.1638	0.111	14.8742	8.33333	1
100024197|F|0--5:G>C	100024197	964	TGCAGGTACTACTGCTCCGTAGAACCAGAGAACGAGTCATTGCGAAAATGTCCGGCATCTTCTCCTGCT		5	0.573333	0.104651	0.988372	0.011628	0.895349	0.093023	0.187399	0.022985	0.105192	12.4167	7.95028	1
100024197|F|0-5:G>C-5:G>C	100024197	964	TGCAGCTACTACTGCTCCGTAGAACCAGAGAACGAGTCATTGCGAAAATGTCCGGCATCTTCTCCTGCT	5:G>C	5	0.573333	0.104651	0.988372	0.011628	0.895349	0.093023	0.187399	0.022985	0.105192	12.4167	7.95028	1
100024198|F|0--60:T>A	100024198	965	TGCAGCTACTCGATGAGCACACATGATTCCTGAAAAGGAAACAGCTATAACTCCTTGCCCTGGAAAGCA		60	0.566667	0.941176	0.076471	0.923529	0.058824	0.017647	0.110727	0.141246	0.125986	27.1163	9.92308	1
100024198|F|0-60:T>A-60:T>A	100024198	965	TGCAGCTACTCGATGAGCACACATGATTCCTGAAAAGGAAACAGCTATAACTCCTTGCCCAGGAAAGCA	60:T>A	60	0.566667	0.941176	0.076471	0.923529	0.058824	0.017647	0.110727	0.141246	0.125986	27.1163	9.92308	1
100024201|F|0--22:G>A	100024201	968	TGCAGCTACTGCCTTGTTTTTTGTGGTGTAAAGGGTTGCTAAACTGCCAGCAATACTAGACTGTATATA		22	1	0.91	0.343333	0.656667	0.09	0.253333	0.1638	0.450911	0.307356	14.2657	12.3125	1
100024201|F|0-22:G>A-22:G>A	100024201	968	TGCAGCTACTGCCTTGTTTTTTATGGTGTAAAGGGTTGCTAAACTGCCAGCAATACTAGACTGTATATA	22:G>A	22	1	0.91	0.343333	0.656667	0.09	0.253333	0.1638	0.450911	0.307356	14.2657	12.3125	1
100024214|F|0--64:G>A	100024214	979	TGCAGCTATGCACCATGTCACTCCGGATATATCAAATCTTCAAATTTCATCTGCAATAATCTTCGTGTA		64	0.736667	0.022624	0.99095	0.00905	0.977376	0.013575	0.044225	0.017936	0.03108	5	4.73391	1
100024214|F|0-64:G>A-64:G>A	100024214	979	TGCAGCTATGCACCATGTCACTCCGGATATATCAAATCTTCAAATTTCATCTGCAATAATCTTCATGTA	64:G>A	64	0.736667	0.022624	0.99095	0.00905	0.977376	0.013575	0.044225	0.017936	0.03108	5	4.73391	1
100024217|F|0--9:T>C	100024217	981	TGCAGCTATTATGGATCTTGTTGAATCAAGATGGGAGGAACTGGTTGGAGAAATGCCAATAAAAGTTTG		9	0.996667	0.9699	0.284281	0.715719	0.0301	0.254181	0.058389	0.406931	0.23266	11.3592	8.83516	1
100024217|F|0-9:T>C-9:T>C	100024217	981	TGCAGCTATCATGGATCTTGTTGAATCAAGATGGGAGGAACTGGTTGGAGAAATGCCAATAAAAGTTTG	9:T>C	9	0.996667	0.9699	0.284281	0.715719	0.0301	0.254181	0.058389	0.406931	0.23266	11.3592	8.83516	1
100024219|F|0--13:T>A	100024219	983	TGCAGCTCACCCTTGAGCCTCTTGAACTGATCTTTAAATTCAATAATGATGCAGCTCTGCTCTTGCAAA		13	0.986667	0.993243	0.084459	0.915541	0.006757	0.077703	0.013422	0.154652	0.084037	9.47604	4.32	1
100024219|F|0-13:T>A-13:T>A	100024219	983	TGCAGCTCACCCTAGAGCCTCTTGAACTGATCTTTAAATTCAATAATGATGCAGCTCTGCTCTTGCAAA	13:T>A	13	0.986667	0.993243	0.084459	0.915541	0.006757	0.077703	0.013422	0.154652	0.084037	9.47604	4.32	1
100024220|F|0--61:C>T	100024220	984	TGCAGCTCAGAAGAAGGCTCAACTCATCATCAAATCCCCCCCTCCCTTGTATGACAAGGGACTGGGGAG		61	0.98	0.72449	0.755102	0.244898	0.27551	0.479592	0.399209	0.369846	0.384527	6.36245	5.81013	0.944444
100024220|F|0-61:C>T-61:C>T	100024220	984	TGCAGCTCAGAAGAAGGCTCAACTCATCATCAAATCCCCCCCTCCCTTGTATGACAAGGGATTGGGGAG	61:C>T	61	0.98	0.72449	0.755102	0.244898	0.27551	0.479592	0.399209	0.369846	0.384527	6.36245	5.81013	0.944444
100024222|F|0--31:T>C	100024222	986	TGCAGCTCCAAGCTTATCAATTAGCAGATAATAAACATTAAAAGTATGCGAATAACCCTTCTGGGTGCC		31	1	0.953333	0.446667	0.553333	0.046667	0.4	0.088978	0.494311	0.291644	19.3762	12.7902	1
100024222|F|0-31:T>C-31:T>C	100024222	986	TGCAGCTCCAAGCTTATCAATTAGCAGATAACAAACATTAAAAGTATGCGAATAACCCTTCTGGGTGCC	31:T>C	31	1	0.953333	0.446667	0.553333	0.046667	0.4	0.088978	0.494311	0.291644	19.3762	12.7902	1
100024224|F|0--16:T>C	100024224	988	TGCAGCTCCAGTCAAATGAAGCAACACAGATATTGCCTGCCTGAGCCTTCCACTCACAATCTGCGGTAA		16	0.736667	0.769231	0.411765	0.588235	0.230769	0.180995	0.35503	0.484429	0.419729	16.663	13.6771	1
100024224|F|0-16:T>C-16:T>C	100024224	988	TGCAGCTCCAGTCAAACGAAGCAACACAGATATTGCCTGCCTGAGCCTTCCACTCACAATCTGCGGTAA	16:T>C	16	0.736667	0.769231	0.411765	0.588235	0.230769	0.180995	0.35503	0.484429	0.419729	16.663	13.6771	1
100024225|F|0--62:T>C	100024225	989	TGCAGCTCCATCTGGTTCTTTCTAGTCGCGAACGGAAAGATTTTCTACTTCTGCAACTCTTTTCCCAAC		62	1	0.776667	0.836667	0.163333	0.223333	0.613333	0.346911	0.273311	0.310111	14.8871	13.4812	0.972222
100024225|F|0-62:T>C-62:T>C	100024225	989	TGCAGCTCCATCTGGTTCTTTCTAGTCGCGAACGGAAAGATTTTCTACTTCTGCAACTCTTTCCCCAAC	62:T>C	62	1	0.776667	0.836667	0.163333	0.223333	0.613333	0.346911	0.273311	0.310111	14.8871	13.4812	0.972222
100024227|F|0--63:G>A	100024227	991	TGCAGCTCCCCAGCAACCACCACAGATTCAACCTCAGCCTCAACCAATTTATCAACAACCAATGCAGAG		63	0.776667	0.004292	1	0	0.995708	0.004292	0.008547	0	0.004273	7	6.612	1
100024227|F|0-63:G>A-63:G>A	100024227	991	TGCAGCTCCCCAGCAACCACCACAGATTCAACCTCAGCCTCAACCAATTTATCAACAACCAATACAGAG	63:G>A	63	0.776667	0.004292	1	0	0.995708	0.004292	0.008547	0	0.004273	7	6.612	1
100024229|F|0--41:T>A	100024229	993	TGCAGCTCCGGCAGGGAGCGTGGTAACTCTACATGGGCGGTTCGAGATACTATCTCTGTCTGGGACGGT		41	0.983333	0.986441	0.135593	0.864407	0.013559	0.122034	0.026751	0.234415	0.130583	10.9677	5.525	0.972222
100024229|F|0-41:T>A-41:T>A	100024229	993	TGCAGCTCCGGCAGGGAGCGTGGTAACTCTACATGGGCGGTACGAGATACTATCTCTGTCTGGGACGGT	41:T>A	41	0.983333	0.986441	0.135593	0.864407	0.013559	0.122034	0.026751	0.234415	0.130583	10.9677	5.525	0.972222
100024232|F|0--17:A>C	100024232	996	TGCAGCTCCTACCTGACAGGGAATGTGTGCCCTTGGTCTGGACCTTGGATGAACTTGACTCTCTTCTTT		17	1	0.996667	0.016667	0.983333	0.003333	0.013333	0.006644	0.032778	0.019711	19.2516	17.6	1
100024232|F|0-17:A>C-17:A>C	100024232	996	TGCAGCTCCTACCTGACCGGGAATGTGTGCCCTTGGTCTGGACCTTGGATGAACTTGACTCTCTTCTTT	17:A>C	17	1	0.996667	0.016667	0.983333	0.003333	0.013333	0.006644	0.032778	0.019711	19.2516	17.6	1
100024237|F|0--17:T>A	100024237	999	TGCAGCTCCTTAACACCTATATCAGCAATAGAAGAGATTTTCCTTGATGAGGGAAAAATGGGTCATCCA		17	0.416667	0.032	0.984	0.016	0.968	0.016	0.061952	0.031488	0.04672	75.25	51.2923	1
100024237|F|0-17:T>A-17:T>A	100024237	999	TGCAGCTCCTTAACACCAATATCAGCAATAGATGAGATTTTCCTTGATGAGGGAAAAATGGGTCATCCA	17:T>A	17	0.416667	0.032	0.984	0.016	0.968	0.016	0.061952	0.031488	0.04672	75.25	51.2923	1
100024254|F|0--18:A>G	100024254	1012	TGCAGCTCTTCTTGCTGCAACAGCTTTCGTGAAAGCCTTCTGTCTTGCCAAAGTTGCAGAAGCAATCTT		18	0.963333	0.982699	0.134948	0.865052	0.017301	0.117647	0.034003	0.233474	0.133739	5.08278	4.35	0.941176
100024254|F|0-18:A>G-18:A>G	100024254	1012	TGCAGCTCTTCTTGCTGCGACAGCTTTCGTGAAAGCCTTCTGTCTTGCCAAAGTTGCAGAAGCAATCTT	18:A>G	18	0.963333	0.982699	0.134948	0.865052	0.017301	0.117647	0.034003	0.233474	0.133739	5.08278	4.35	0.941176
100024257|F|0--42:A>T	100024257	1015	TGCAGCTGAAAGTTCTATGGGAATCCATGACATTAAATCCCCAATTTCCACCTTGGCTGAAGCTAATGC		42	0.973333	0.006849	1	0	0.993151	0.006849	0.013605	0	0.006802	9	8.89711	1
100024257|F|0-42:A>T-42:A>T	100024257	1015	TGCAGCTGAAAGTTCTATGGGAATCCATGACATTAAATCCCCTATTTCCACCTTGGCTGAAGCTAATGC	42:A>T	42	0.973333	0.006849	1	0	0.993151	0.006849	0.013605	0	0.006802	9	8.89711	1
100024262|F|0--18:C>T	100024262	1020	TGCAGCTGAATTGGATATCGTGGGGAATTCTCTGATTGACATGTATGCCAAGTGTGGTTGCTTGGAAGA		18	0.976667	0.856655	0.488055	0.511945	0.143345	0.34471	0.245594	0.499715	0.372654	5.32707	4.66667	1
100024262|F|0-18:C>T-18:C>T	100024262	1020	TGCAGCTGAATTGGATATTGTGGGGAATTCTCTGATTGACATGTATGCCAAGTGTGGTTGCTTGGAAGA	18:C>T	18	0.976667	0.856655	0.488055	0.511945	0.143345	0.34471	0.245594	0.499715	0.372654	5.32707	4.66667	1
100024264|F|0--66:C>G	100024264	1022	TGCAGCTGACTTTTTTGGTGCAACTTTTTCACCTTTGAGCCGCTTCCGCATGTTGACGGATTCCTCCAC		66	0.91	0.981685	0.054945	0.945055	0.018315	0.03663	0.035959	0.103852	0.069906	19.7979	9.2	1
100024264|F|0-66:C>G-66:C>G	100024264	1022	TGCAGCTGACTTTTTTGGTGCAACTTTTTCACCTTTGAGCCGCTTCCGCATGTTGACGGATTCCTCGAC	66:C>G	66	0.91	0.981685	0.054945	0.945055	0.018315	0.03663	0.035959	0.103852	0.069906	19.7979	9.2	1
100024266|F|0--19:C>T	100024266	1024	TGCAGCTGAGATGTTATACCATTTAACTGGTTGATTGTGCACCTCGTTGAGATGTTACATGCATGTGGA		19	0.58	0.08046	0.936782	0.063218	0.91954	0.017241	0.147972	0.118444	0.133208	5.9375	5.53216	1
100024266|F|0-19:C>T-19:C>T	100024266	1024	TGCAGCTGAGATGTTATACTATTTAACTGGTTGATTGTGCACCTCGTTGAGATGTTACATGCATGTGGA	19:C>T	19	0.58	0.08046	0.936782	0.063218	0.91954	0.017241	0.147972	0.118444	0.133208	5.9375	5.53216	1
100024269|F|0--39:G>C	100024269	1027	TGCAGCTGATAATCTGCTGTTGCAGTCAGTGGATTCCTCGTCTTCGTGCTCTCCGTCGCCCTCCGTGTT		39	1	1	0.003333	0.996667	0	0.003333	0	0.006644	0.003322	14.9561	6	1
100024269|F|0-39:G>C-39:G>C	100024269	1027	TGCAGCTGATAATCTGCTGTTGCAGTCAGTGGATTCCTCCTCTTCGTGCTCTCCGTCGCCCTCCGTGTT	39:G>C	39	1	1	0.003333	0.996667	0	0.003333	0	0.006644	0.003322	14.9561	6	1
100024271|F|0--30:A>G	100024271	1029	TGCAGCTGATGATCATACAATAAGGACCCAACTCTATGGTCTTATTTGTAAGTACTTTGTACCTAATAT		30	0.62	0.516129	0.591398	0.408602	0.483871	0.107527	0.49948	0.483293	0.491386	5.50495	5.03604	1
100024271|F|0-30:A>G-30:A>G	100024271	1029	TGCAGCTGATGATCATACAATAAGGACCCAGCTCTATGGTCTTATTTGTAAGTACTTTGTACCTAATAT	30:A>G	30	0.62	0.516129	0.591398	0.408602	0.483871	0.107527	0.49948	0.483293	0.491386	5.50495	5.03604	1
100024274|F|0--58:T>C	100024274	1032	TGCAGCTGATTGGATTATATTAAAACTATATGATTTATTTATTTCTGTAGGTGATAAGTTCTTCTACAG		58	0.62	0.795699	0.370968	0.629032	0.204301	0.166667	0.325124	0.466701	0.395913	13.0323	10.8933	1
100024274|F|0-58:T>C-58:T>C	100024274	1032	TGCAGCTGATTGGATTATATTAAAACTATATGATTTATTTATTTCTGTAGGTGATAAGCTCTTCTACAG	58:T>C	58	0.62	0.795699	0.370968	0.629032	0.204301	0.166667	0.325124	0.466701	0.395913	13.0323	10.8933	1
100024277|F|0--38:C>T	100024277	1035	TGCAGCTGCATTGATAACAAGTAATGATTTCATTAATTCATTGGGCTTGCCATTGGTAATCCCAGTTAT		38	0.426667	0.867188	0.226562	0.773438	0.132812	0.09375	0.230347	0.350464	0.290405	98.6034	63.3667	1
100024277|F|0-38:C>T-38:C>T	100024277	1035	TGCAGCTGCATTGATAACAAGTAATGATTTCATTAATTTATTGGGCTTGCCATTGGTAATCCCAGTTAT	38:C>T	38	0.426667	0.867188	0.226562	0.773438	0.132812	0.09375	0.230347	0.350464	0.290405	98.6034	63.3667	1
100024293|F|0--33:A>G	100024293	1049	TGCAGCTGCGTTCCTTGCATCTCTGCGAGCTGCATTGACAACTCGTCCATCTCCCATGTAGTACGTTCA		33	0.946667	0.989437	0.190141	0.809859	0.010563	0.179577	0.020904	0.307975	0.164439	50.6902	31.2364	1
100024293|F|0-33:A>G-33:A>G	100024293	1049	TGCAGCTGCGTTCCTTGCATCTCTGCGAGCTGCGTTGACAACTCGTCCATCTCCCATGTAGTACGTTCA	33:A>G	33	0.946667	0.989437	0.190141	0.809859	0.010563	0.179577	0.020904	0.307975	0.164439	50.6902	31.2364	1
100024303|F|0--29:C>T	100024303	1056	TGCAGCTGCTTAGACATAGCAGGCAATGTCAATCTTTCTCCTACTTTAATGTGCTCTTTTTGGCGATTG		29	0.996667	0.996656	0.016722	0.983278	0.003344	0.013378	0.006667	0.032886	0.019776	38.0536	23.2	1
100024303|F|0-29:C>T-29:C>T	100024303	1056	TGCAGCTGCTTAGACATAGCAGGCAATGTTAATCTTTCTCCTACTTTAATGTGCTCTTTTTGGCGATTG	29:C>T	29	0.996667	0.996656	0.016722	0.983278	0.003344	0.013378	0.006667	0.032886	0.019776	38.0536	23.2	1
100024309|F|0--13:T>G	100024309	1062	TGCAGCTGGTCTATTCTCCAACTTTGGCTTCAATCTAAAACCAATCATCTATATCATTAGATATATTTA		13	0.806667	0.772727	0.516529	0.483471	0.227273	0.289256	0.35124	0.499454	0.425347	11.9949	7.06618	1
100024309|F|0-13:T>G-13:T>G	100024309	1062	TGCAGCTGGTCTAGTCTCCAACTTTGGCTTCAATCTAAAACCAATCATCCATATCATTAGATATATTTA	13:T>G	13	0.806667	0.772727	0.516529	0.483471	0.227273	0.289256	0.35124	0.499454	0.425347	11.9949	7.06618	1
100024326|F|0--45:C>A	100024326	1074	TGCAGCTGTTTATCCGTCTTTGAACTCAAAATATTGACCCTTTTGCAAGATGAGCCTATGCCTGTTCCA		45	0.993333	0.825503	0.687919	0.312081	0.174497	0.513423	0.288095	0.429373	0.358734	61.2205	44.4977	1
100024326|F|0-45:C>A-45:C>A	100024326	1074	TGCAGCTGTTTATCCGTCTTTGAACTCAAAATATTGACCCTTTTGAAAGATAAGCCTATGCCTGTTCCA	45:C>A	45	0.993333	0.825503	0.687919	0.312081	0.174497	0.513423	0.288095	0.429373	0.358734	61.2205	44.4977	1
100024328|F|0--25:T>G	100024328	1075	TGCAGCTTAAGTGTCATATGCCGGCTTCGTATGGTTATATTGATGATATCGGCGAGTTCCCCGGTGGAG		25	0.56	0.02381	0.988095	0.011905	0.97619	0.011905	0.046485	0.023526	0.035006	8	7.96175	1
100024328|F|0-25:T>G-25:T>G	100024328	1075	TGCAGCTTAAGTGTCATATGCCGGCGTCGTATGGTTATATTGATGATATCGGCGAGTTCCCCGGTGGAG	25:T>G	25	0.56	0.02381	0.988095	0.011905	0.97619	0.011905	0.046485	0.023526	0.035006	8	7.96175	1
100024329|F|0--62:T>G	100024329	1076	TGCAGCTTAATCACAAAGTTGGGAAAATAATTTGTATTTCCCATTATCTCCTTATTTTCAGTTTTCATG		62	0.726667	0.477064	0.665138	0.334862	0.522936	0.142202	0.498948	0.445459	0.472204	12.8	8.65101	1
100024329|F|0-62:T>G-62:T>G	100024329	1076	TGCAGCTTAATCACAAAGTTGGGAAAATAATTTGTATTTCCCATTATCTCCTTATTTTCAGTGTTCATG	62:T>G	62	0.726667	0.477064	0.665138	0.334862	0.522936	0.142202	0.498948	0.445459	0.472204	12.8	8.65101	1
100024334|F|0--49:C>T	100024334	1081	TGCAGCTTATGATTAAACAAGAAACTAAAATCAATTTAAATCATAATTCCATAATGAGAAGGACAAGAG		49	0.466667	0.371429	0.685714	0.314286	0.628571	0.057143	0.466939	0.43102	0.44898	4.41818	4.37736	1
100024334|F|0-49:C>T-49:C>T	100024334	1081	TGCAGCTTATGATTAAACAAGAAACTAAAATCAATTTAAATCATAATTCTAGAATGAGAAGGACAAGAG	49:C>T	49	0.466667	0.371429	0.685714	0.314286	0.628571	0.057143	0.466939	0.43102	0.44898	4.41818	4.37736	1
100024341|F|0--16:C>G	100024341	1087	TGCAGCTTCCCCTAAGCTGACATTTCCATATACTCTGCAAGAACTAAGCAATGCTCCCCAAACACAAGC		16	0.79	0.953586	0.172996	0.827004	0.046414	0.126582	0.088519	0.286136	0.187328	5.525	4.09524	1
100024341|F|0-16:C>G-16:C>G	100024341	1087	TGCAGCTTCCCCTAAGGTGACATTTCCATATACTCTGCAAGAACTAAGCAATGCTCCCCAAACACAAGC	16:C>G	16	0.79	0.953586	0.172996	0.827004	0.046414	0.126582	0.088519	0.286136	0.187328	5.525	4.09524	1
100024344|F|0--65:G>C	100024344	1090	TGCAGCTTCGTGGCCGAGTATTCGAGGATACATTTGTTGGGCCTCGTTCTTCAATTTCAAGATTAGGAT		65	0.983333	0.983051	0.155932	0.844068	0.016949	0.138983	0.033324	0.263235	0.148279	35.6136	14.1458	1
100024344|F|0-65:G>C-65:G>C	100024344	1090	TGCAGCTTCGTGGCCGAGTATTCGAGGATACATTTGTTGGGCCTCGTTCTTCAATTTCAAGATTACGAT	65:G>C	65	0.983333	0.983051	0.155932	0.844068	0.016949	0.138983	0.033324	0.263235	0.148279	35.6136	14.1458	1
100024346|F|0--40:T>C	100024346	1092	TGCAGCTTGATGTTTTCCTGGTTCAGCATGATATGGAGAATATGTACATGTGGGTTTTCAAGGAAAGGC		40	0.826667	0.096774	0.923387	0.076613	0.903226	0.020161	0.174818	0.141487	0.158152	36.68	19.0422	1
100024346|F|0-40:T>C-40:T>C	100024346	1092	TGCAGCTTGATGTTTTCCTGGTTCAGCATGATATGGAGAACATGTACATGTGGGTTTTCAAGGAAAGGC	40:T>C	40	0.826667	0.096774	0.923387	0.076613	0.903226	0.020161	0.174818	0.141487	0.158152	36.68	19.0422	1
100024351|F|0--65:T>C	100024351	1096	TGCAGCTTTAACTGATTTAGAAGGAGATGATAAAAGACTGATGATGGGAAAAAGGAACAAAAACTTCTC		65	0.723333	0.018433	0.995392	0.004608	0.981567	0.013825	0.036187	0.009174	0.02268	7.25	4.19048	1
100024351|F|0-65:T>C-65:T>C	100024351	1096	TGCAGCTTTAACTGATTTAGAAGGAGATGATAAAAGACTGATGATGGGAAAAAGGAACAAAAACTCCTC	65:T>C	65	0.723333	0.018433	0.995392	0.004608	0.981567	0.013825	0.036187	0.009174	0.02268	7.25	4.19048	1
100024352|F|0--28:G>A	100024352	1097	TGCAGCTTTAATCAAACCGTTCAACCCTGTACCTAACACTTCAATCCATTCACGTACAGGGACGGATCC		28	0.95	0.852632	0.378947	0.621053	0.147368	0.231579	0.251302	0.470693	0.360997	22.2672	22.2389	1
100024352|F|0-28:G>A-28:G>A	100024352	1097	TGCAGCTTTAATCAAACCGTTCAACCCTATACCTAACACTTCAATCCATTCACGTACAGGGACGGATCC	28:G>A	28	0.95	0.852632	0.378947	0.621053	0.147368	0.231579	0.251302	0.470693	0.360997	22.2672	22.2389	1
100024354|F|0--65:T>A	100024354	1099	TGCAGCTTTCCTGGCCTGCTCATTGAAAGGAGGCTTAAGTGGACCCCTGAAGTATTTTCGTACAATAGC		65	1	0.993333	0.186667	0.813333	0.006667	0.18	0.013244	0.303644	0.158444	15.1199	8.78947	0.972222
100024354|F|0-65:T>A-65:T>A	100024354	1099	TGCAGCTTTCCTGGCCTGCTCATTGAAAGGAGGCTTAAGTGGACCCCTGAAGTATTTTCGTACAAAAGC	65:T>A	65	1	0.993333	0.186667	0.813333	0.006667	0.18	0.013244	0.303644	0.158444	15.1199	8.78947	0.972222
100024355|F|0--14:T>C	100024355	1100	TGCAGCTTTCTAGCTTTCACATAATGCCAAATTGCACCTATGATTCTCGGGCGTGTATCTACCTCAACG		14	1	0.956667	0.4	0.6	0.043333	0.356667	0.082911	0.48	0.281456	14.9771	9.83077	0.972222
100024355|F|0-14:T>C-14:T>C	100024355	1100	TGCAGCTTTCTAGCCTTCACATAATGCCAAATTGCACCTATGATTCTCGGGCGTGTATCTACCTCAACG	14:T>C	14	1	0.956667	0.4	0.6	0.043333	0.356667	0.082911	0.48	0.281456	14.9771	9.83077	0.972222
100024357|F|0--48:G>A	100024357	1102	TGCAGCTTTGATGTCTTCTCTGGTTTCGAAACTAAAACTTGGTATAGAGTCCTTCCTCCCTCCATTGAC		48	0.9	0.951852	0.114815	0.885185	0.048148	0.066667	0.09166	0.203265	0.147462	5.36531	4.06452	1
100024357|F|0-48:G>A-48:G>A	100024357	1102	TGCAGCTTTGATGTCTTCTCTGGTTTCGAAACTAAAACTTGGTATAGAATCCTTCCTCCCTCCATTGAC	48:G>A	48	0.9	0.951852	0.114815	0.885185	0.048148	0.066667	0.09166	0.203265	0.147462	5.36531	4.06452	1
100024361|F|0--38:C>T	100024361	1106	TGCAGCTTTGTTGGACGCAAGTGCCCTAATAAAACTGTCCTTCACTTCCCTGGTGGTGAAAGGGAACTT		38	1	0.993333	0.033333	0.966667	0.006667	0.026667	0.013244	0.064444	0.038844	27.7098	16.1	1
100024361|F|0-38:C>T-38:C>T	100024361	1106	TGCAGCTTTGTTGGACGCAAGTGCCCTAATAAAACTGTTCTTCACTTCCTTGGTGGTGAAAGGGAACTT	38:C>T	38	1	0.993333	0.033333	0.966667	0.006667	0.026667	0.013244	0.064444	0.038844	27.7098	16.1	1
100024365|F|0--27:A>G	100024365	1108	TGCAGCTTTTCACCTATTATCCTTTTCAATATGTGTATCCAATCTATAGTAGTAACTCACAAACAGATG		27	0.446667	0.029851	0.992537	0.007463	0.970149	0.022388	0.057919	0.014814	0.036367	9	6.06429	1
100024365|F|0-27:A>G-27:A>G	100024365	1108	TGCAGCTTTTCACCTATTATCCTTTTCGATATGTGTATCCAATCTATAGTAGTAACTCACAAACAGATG	27:A>G	27	0.446667	0.029851	0.992537	0.007463	0.970149	0.022388	0.057919	0.014814	0.036367	9	6.06429	1
100024366|F|0--53:G>C	100024366	1109	TGCAGCTTTTCCTTTCAGTTTTCTGCCATCTATGCCTCCAACAACCTTGCTGAGCGACATACTCTTTGG		53	0.543333	0.490798	0.527607	0.472393	0.509202	0.018405	0.499831	0.498476	0.499153	26.2273	16.5435	1
100024366|F|0-53:G>C-53:G>C	100024366	1109	TGCAGCTTTTCCTTTCAGTTTTCTGCCATCTATGCCTCCAACAACCTTGCTGACCGACATACTCTTTGG	53:G>C	53	0.543333	0.490798	0.527607	0.472393	0.509202	0.018405	0.499831	0.498476	0.499153	26.2273	16.5435	1
100024374|F|0--20:T>C	100024374	1117	TGCAGGAAACAGTAATTATGTACGTCACTCACCCTCAAAGGGAGAATGTAATCAATTACAATTTTGTAT		20	0.84	0.93254	0.103175	0.896825	0.06746	0.035714	0.125819	0.185059	0.155439	5.61753	4.2	1
100024374|F|0-20:T>C-20:T>C	100024374	1117	TGCAGGAAACAGTAATTATGCACGTCACTCACCCTCAAAGGGAGAATGTAATCAATTACAATTTTGTAT	20:T>C	20	0.84	0.93254	0.103175	0.896825	0.06746	0.035714	0.125819	0.185059	0.155439	5.61753	4.2	1
100024376|F|0--24:A>T	100024376	1119	TGCAGGAAACCTTTAAACAGGAACAACTTCAATATAGAAAAACTTAAATAAACTAAGATCAGATGTGCT		24	0.526667	0.879747	0.234177	0.765823	0.120253	0.113924	0.211585	0.358676	0.285131	11.9932	9.92308	1
100024376|F|0-24:A>T-24:A>T	100024376	1119	TGCAGGAAACCTTTAAACAGGAACTGCTTCAATATAGAAAAACTTAAATAAACTAAGATCAGATGTGCT	24:A>T	24	0.526667	0.879747	0.234177	0.765823	0.120253	0.113924	0.211585	0.358676	0.285131	11.9932	9.92308	1
100024381|F|0--18:G>A	100024381	1123	TGCAGGAAAGGGAGTAAGGTGAAGAAAGAAATCCAATATTATTATTTTCTCATCATGCTTATCAGCTTG		18	0.62	0.575269	0.602151	0.397849	0.424731	0.177419	0.488669	0.479131	0.4839	4.26496	2.74561	0.954545
100024381|F|0-18:G>A-18:G>A	100024381	1123	TGCAGGAAAGGGAGTAAGATGAAGAAAGAAATCCAATATTATTATTTTCTCATCATGCTTATCAGCTTG	18:G>A	18	0.62	0.575269	0.602151	0.397849	0.424731	0.177419	0.488669	0.479131	0.4839	4.26496	2.74561	0.954545
100024384|F|0--51:T>C	100024384	1126	TGCAGGAAATTCATCTTCTCCAACTTCAGATTGTTGTAGATCTCTTGGGTCTCTTCTTAACACTAGCAT		51	0.446667	0.88806	0.126866	0.873134	0.11194	0.014925	0.198819	0.221542	0.21018	5.47154	3.09524	1
100024384|F|0-51:T>C-51:T>C	100024384	1126	TGCAGGAAATTCATCTTCTCCAACTTCAGATTGTTGTAGATCTCTTGGGTCCCTTCTTAACACTAGCAT	51:T>C	51	0.446667	0.88806	0.126866	0.873134	0.11194	0.014925	0.198819	0.221542	0.21018	5.47154	3.09524	1
100024386|F|0--29:C>T	100024386	1128	TGCAGGAACAGGAGTTTTCTTAATTCCATCTACAGGTTTGAAAATGGCGTCTAGAAGGGGTTCTGAGCA		29	1	0.766667	0.746667	0.253333	0.233333	0.513333	0.357778	0.378311	0.368044	23.1852	22.7635	1
100024386|F|0-29:C>T-29:C>T	100024386	1128	TGCAGGAACAGGAGTTTTCTTAATTCCATTTACAGGTTTGAAAATGGCGTCTAGAAGGGGTTCTGAGCA	29:C>T	29	1	0.766667	0.746667	0.253333	0.233333	0.513333	0.357778	0.378311	0.368044	23.1852	22.7635	1
100024390|F|0--50:T>C	100024390	1131	TGCAGGAACCATTATCGCATCGTACACCACGCACCACAATAACCCAGAAATTAGGAATACCAATGCTGC		50	0.996667	0.525084	0.799331	0.200669	0.474916	0.324415	0.498742	0.320802	0.409772	7.58333	7.17073	1
100024390|F|0-50:T>C-50:T>C	100024390	1131	TGCAGGAACCATTATCGCATCGTACACCACGCACCACAATAACCCAGAAACTAGGAATACCAATGCTGC	50:T>C	50	0.996667	0.525084	0.799331	0.200669	0.474916	0.324415	0.498742	0.320802	0.409772	7.58333	7.17073	1
100024394|F|0--15:A>G	100024394	1135	TGCAGGAACTTGCGTACCAATACGCTAAGAGAGGAGCATGCCTAGTCCTGGTTGCGAGGAGGGAGAAGA		15	1	0.996667	0.06	0.94	0.003333	0.056667	0.006644	0.1128	0.059722	28.5818	8.83333	0.972222
100024394|F|0-15:A>G-15:A>G	100024394	1135	TGCAGGAACTTGCGTGCCAATACGCTAAGAGAGGAGCATGCCTAGTCCTGGTTGCGAGGAGGGAGAAGA	15:A>G	15	1	0.996667	0.06	0.94	0.003333	0.056667	0.006644	0.1128	0.059722	28.5818	8.83333	0.972222
100024398|F|0--60:C>G	100024398	1138	TGCAGGAAGAAGGAAAGGGAGCTTTTCAGAACTCATGGCCTGGACTTCGAAGGTATAGTTCACAGGGGA		60	0.926667	0.007194	1	0	0.992806	0.007194	0.014285	0	0.007142	20.5	15.3878	1
100024398|F|0-60:C>G-60:C>G	100024398	1138	TGCAGGAAGAAGGAAAGGGAGCTTTTCAGAACTCATGGCCTGGACTTCGAAGGTATAGTTGACAGGGGA	60:C>G	60	0.926667	0.007194	1	0	0.992806	0.007194	0.014285	0	0.007142	20.5	15.3878	1
100024399|F|0--28:A>G	100024399	1139	TGCAGGAAGAGCAGAGTCAGAAGTTTGCAGTATTTGAAGAACAAATCAAAGAGAAGGACCCTGAGGAAA		28	0.42	0.015873	0.992063	0.007937	0.984127	0.007937	0.031242	0.015747	0.023495	5	4.10078	1
100024399|F|0-28:A>G-28:A>G	100024399	1139	TGCAGGAAGAGCAGAGTCAGAAGTTTGCGGTATTTGAAGAACAAATCAAAGAGAAGGACCCTGAGGAAA	28:A>G	28	0.42	0.015873	0.992063	0.007937	0.984127	0.007937	0.031242	0.015747	0.023495	5	4.10078	1
100024412|F|0--33:C>T	100024412	1150	TGCAGGAATGATTCCAACGATGGGCGTGTCGGGCATTGGATCAGGTGAATCTTTGAGGGTCTCGAGCTT		33	0.606667	0.703297	0.423077	0.576923	0.296703	0.126374	0.417341	0.488166	0.452753	3.51145	2.92593	1
100024412|F|0-33:C>T-33:C>T	100024412	1150	TGCAGGAATGATTCCAACGATGGGCGTGTCGGGTATTGGATCAGGTGAATCTTTGAGGGTCTCGAGCTT	33:C>T	33	0.606667	0.703297	0.423077	0.576923	0.296703	0.126374	0.417341	0.488166	0.452753	3.51145	2.92593	1
100024414|F|0--22:C>T	100024414	1152	TGCAGGAATGGAAGTTATTAGGCGAAAGAAGGATAAGCAAATTGCACTGCACAAACATTAATCCCATGC		22	0.99	0.989899	0.249158	0.750842	0.010101	0.239057	0.019998	0.374157	0.197077	27.3642	15.5488	1
100024414|F|0-22:C>T-22:C>T	100024414	1152	TGCAGGAATGGAAGTTATTAGGTGAAAGAAGGATAAGCAAATTGCACTGCACAAACATTAATCCCATGC	22:C>T	22	0.99	0.989899	0.249158	0.750842	0.010101	0.239057	0.019998	0.374157	0.197077	27.3642	15.5488	1
100024415|F|0--18:C>A	100024415	1153	TGCAGGAATGTCTCCCCACAGATGATAAGATAATGAAGCAGTCAATCCACCTACCATCAAGATATTGAC		18	0.71	0.746479	0.300469	0.699531	0.253521	0.046948	0.378496	0.420375	0.399436	122.187	53.2576	1
100024415|F|0-18:C>A-18:C>A	100024415	1153	TGCAGGAATGTCTCCCCAAAGATGATAAGATAATGAAGCAGTCAATCCACCTACCATCAAGATATTGAC	18:C>A	18	0.71	0.746479	0.300469	0.699531	0.253521	0.046948	0.378496	0.420375	0.399436	122.187	53.2576	1
100024416|F|0--36:C>T	100024416	1154	TGCAGGAATGTGAGGATTTTATCTCCAAGAGAATAACTGGCACAGGTGAGGGGTTTGATCTTCGAGGGA		36	0.873333	0.89313	0.209924	0.790076	0.10687	0.103053	0.190898	0.331711	0.261305	18.2055	8.78571	1
100024416|F|0-36:C>T-36:C>T	100024416	1154	TGCAGGAATGTGAGGATTTTATCTCCAAGAGAATAATTGGCACAGGTGAGGGGTTTGATCTTTGAGGGA	36:C>T	36	0.873333	0.89313	0.209924	0.790076	0.10687	0.103053	0.190898	0.331711	0.261305	18.2055	8.78571	1
100024419|F|0--6:A>G	100024419	1156	TGCAGGAATTAGAAAGATTGTGAATGTTATATAGATGGATGTTTGTCTTGTTTGTAAATCTATATGGAA		6	0.94	0.748227	0.539007	0.460993	0.251773	0.287234	0.376767	0.496957	0.436862	11.7004	8.43478	1
100024419|F|0-6:A>G-6:A>G	100024419	1156	TGCAGGGATTAGAAAGATTGTGAATGTTATATAGATGGATGTTTGTCTTGTTTGTAAATCTATATGGAA	6:A>G	6	0.94	0.748227	0.539007	0.460993	0.251773	0.287234	0.376767	0.496957	0.436862	11.7004	8.43478	1
100024420|F|0--36:A>C	100024420	1157	TGCAGGAATTAGATATTGTGTTTGATGAGGAGGAGGAAGAATCAGATGATAGATTACCATTTCCTCGCT		36	0.413333	0.701613	0.370968	0.629032	0.298387	0.072581	0.418704	0.466701	0.442703	3.07368	2.14894	1
100024420|F|0-36:A>C-36:A>C	100024420	1157	TGCAGGAATTAGATATTGTGTTTGATGAGGAGGAGGCAGAATCAGATGATAGATTACCATTTCCTCGCT	36:A>C	36	0.413333	0.701613	0.370968	0.629032	0.298387	0.072581	0.418704	0.466701	0.442703	3.07368	2.14894	1
100024430|F|0--5:A>G	100024430	1165	TGCAGAACCACACCTGAGAGAAGCTCGAAGGCTATGGAGGAAACAATAGCTGTTCGCCATGGCTAATAT		5	0.496667	0.161074	0.865772	0.134228	0.838926	0.026846	0.270258	0.232422	0.25134	3.28	2.56296	1
100024430|F|0-5:A>G-5:A>G	100024430	1165	TGCAGGACCACACCTGAGAGAAGCTCGAAGGCTATGGAGGAAACAATAGCTGTTTGCCATGGCTAATAT	5:A>G	5	0.496667	0.161074	0.865772	0.134228	0.838926	0.026846	0.270258	0.232422	0.25134	3.28	2.56296	1
100024432|F|0--46:T>A	100024432	1166	TGCAGGACCAGAGCCATCTCCTCAAATGGTGCTGCCCTCTTACTCTTCTTCTGGTAACCTGCGAGATCG		46	0.953333	0.828671	0.433566	0.566434	0.171329	0.262238	0.28395	0.491173	0.387562	72.092	71.5	1
100024432|F|0-46:T>A-46:T>A	100024432	1166	TGCAGGACCAGAGCCATCTCCTCAAATGGTGCTGCCCTCTTACTCTACTTCTGGTAACCTGCGAGATCG	46:T>A	46	0.953333	0.828671	0.433566	0.566434	0.171329	0.262238	0.28395	0.491173	0.387562	72.092	71.5	1
100024435|F|0--16:G>A	100024435	1169	TGCAGGACTACCGGTCGGCGTTAGCAAGTTGAAATTTGAGAGAGAGAGAGAGAAGAAAGATGGAAGCAA		16	0.753333	0.889381	0.146018	0.853982	0.110619	0.035398	0.196766	0.249393	0.223079	4.57143	4.18182	1
100024435|F|0-16:G>A-16:G>A	100024435	1169	TGCAGGACTACCGGTCAGCGTTAGCAAGTTGAAATTTGAGAGAGAGAGAGAGAAGAAAGATGGAAGCAA	16:G>A	16	0.753333	0.889381	0.146018	0.853982	0.110619	0.035398	0.196766	0.249393	0.223079	4.57143	4.18182	1
100024439|F|0--33:C>T	100024439	1173	TGCAGGACTCACTAGACATCATCTCTTCATTCCCTATCCCTCATCAGTGTTTTCTGTTCCAAAAGCTTC		33	0.893333	0.809701	0.365672	0.634328	0.190299	0.175373	0.30817	0.463912	0.386041	22.8836	13.97	1
100024439|F|0-33:C>T-33:C>T	100024439	1173	TGCAGGACTCACTAGACATCATCTCTTCATTCCTTATCCCTCATCAGTGTTTTCTGTTCCAAAAGCTTC	33:C>T	33	0.893333	0.809701	0.365672	0.634328	0.190299	0.175373	0.30817	0.463912	0.386041	22.8836	13.97	1
100024441|F|0--10:C>T	100024441	1175	TGCAGGACTTCATTGATGCAAAGTATCCAACCCTATTCTGAAACTAAATTAGTTTCTTTATAAATTGTA		10	0.49	0.897959	0.115646	0.884354	0.102041	0.013605	0.183257	0.204544	0.193901	39.7014	35.2353	1
100024441|F|0-10:C>T-10:C>T	100024441	1175	TGCAGGACTTTATTGATGCAAAGTATCCAACCCTGTTCTGAAACTAAATTAGTTTCTTTATAAATTGTA	10:C>T	10	0.49	0.897959	0.115646	0.884354	0.102041	0.013605	0.183257	0.204544	0.193901	39.7014	35.2353	1
100024444|F|0--60:C>A	100024444	1177	TGCAGGACTTGGCAATGTCCAATAACATAACAAGGGAAGAATGACAAACAAGTTAACAAACGGAAACGC		60	0.993333	0.993289	0.040268	0.959732	0.006711	0.033557	0.013333	0.077294	0.045313	6.85987	4.06667	0.972222
100024444|F|0-60:C>A-60:C>A	100024444	1177	TGCAGGACTTGGCAATGTCCAATAACATAACAAGGGAAGAATGACAAACAAGTTAACAAAAGGAAACGC	60:C>A	60	0.993333	0.993289	0.040268	0.959732	0.006711	0.033557	0.013333	0.077294	0.045313	6.85987	4.06667	0.972222
100024446|F|0--26:G>C	100024446	1179	TGCAGGACTTTGACAAGAATTCAGCAGATTCTGATTTCATTACCCCACAGAAGAAGCTTCTCAACTCCA		26	1	1	0.006667	0.993333	0	0.006667	0	0.013244	0.006622	19.6207	18	1
100024446|F|0-26:G>C-26:G>C	100024446	1179	TGCAGGACTTTGACAAGAATTCAGCACATTCTGATTTCATTACCCCACAGAAGAAGCTTCTCAACTCCA	26:G>C	26	1	1	0.006667	0.993333	0	0.006667	0	0.013244	0.006622	19.6207	18	1
100024450|F|0--26:C>T	100024450	1183	TGCAGGAGAACAATGGGAAGAAATGACGCGTGCAAAGAAAGCTGAAGCCTTGATCATGAAGAACTTGGT		26	0.996667	0.996656	0.183946	0.816054	0.003344	0.180602	0.006667	0.30022	0.153443	13.7066	6.7931	0.972222
100024450|F|0-26:C>T-26:C>T	100024450	1183	TGCAGGAGAACAATGGGAAGAAATGATGCGTGCAAAGAAAGCTGAAGCCTTGATCATGAAGAACTTGGT	26:C>T	26	0.996667	0.996656	0.183946	0.816054	0.003344	0.180602	0.006667	0.30022	0.153443	13.7066	6.7931	0.972222
100024460|F|0--16:C>T	100024460	1192	TGCAGGAGCAAAATGACTTCAGGTGTGTTTTTAATCATTCTCATTTTTTTAATACTCTTTAATGGTTGC		16	0.863333	0.003861	1	0	0.996139	0.003861	0.007692	0	0.003846	6	4.07353	1
100024460|F|0-16:C>T-16:C>T	100024460	1192	TGCAGGAGCAAAATGATTTCAGGTGTGTTTTTAATCATTCTCATTTTTTTAATACTCTTTAATGGTTGC	16:C>T	16	0.863333	0.003861	1	0	0.996139	0.003861	0.007692	0	0.003846	6	4.07353	1
100024462|F|0--43:G>A	100024462	1194	TGCAGGAGCATATTCAACATCAACATCAGGGCAACACCTTTCTGTACCCTCTATGTCTCACCAACTGCG		43	0.586667	0.954545	0.142045	0.857955	0.045455	0.096591	0.086777	0.243737	0.165257	27.1889	9.16	0.954545
100024462|F|0-43:G>A-43:G>A	100024462	1194	TGCAGGAGCATATTCAACATCAACATCAGGGCAACACCTTTCTATACCCTCTATGTCTCACCAACTGCG	43:G>A	43	0.586667	0.954545	0.142045	0.857955	0.045455	0.096591	0.086777	0.243737	0.165257	27.1889	9.16	0.954545
100024475|F|0--63:C>A	100024475	1204	TGCAGGAGTAGGAACCGATTTGGTAACAAAGCGTAAGAAGTGATGCCTAACAATAAATGACATCCATAT		63	1	0.82	0.74	0.26	0.18	0.56	0.2952	0.3848	0.34	11.1977	9.84874	1
100024475|F|0-63:C>A-63:C>A	100024475	1204	TGCAGGAGTAGGAACCGATTTGGTAACAAAGCGTAAGAAGTGATGCCTAACAATAAATGACATACATAT	63:C>A	63	1	0.82	0.74	0.26	0.18	0.56	0.2952	0.3848	0.34	11.1977	9.84874	1
100024476|F|0--9:A>G	100024476	1205	TGCAGGAGTAGGTGATGAAAGAAGAAGAGATGGGACTGGTAATGGAATTGCAGTCCTCAAGCCATCAAC		9	1	0.996667	0.056667	0.943333	0.003333	0.053333	0.006644	0.106911	0.056778	12.5535	6.19048	0.972222
100024476|F|0-9:A>G-9:A>G	100024476	1205	TGCAGGAGTGGGTGATGAAAGAAGAAGAGATGGGACTGGTAATGGAATTGCAGTCCTCAAGCCATCAAC	9:A>G	9	1	0.996667	0.056667	0.943333	0.003333	0.053333	0.006644	0.106911	0.056778	12.5535	6.19048	0.972222
100024479|F|0--59:A>G	100024479	1207	TGCAGGAGTCATACCTTCCAGTTATATGTGACATCGAATATTCTCCTACTCATATGTAAAAATACAATT		59	0.693333	0.745192	0.389423	0.610577	0.254808	0.134615	0.379761	0.475545	0.427653	8.05556	5.02469	1
100024479|F|0-59:A>G-59:A>G	100024479	1207	TGCAGGAGTCATACCTTCCAGTTATATGTGACATCGAATATTCTCCTACTCATATGTAAGAATACAATT	59:A>G	59	0.693333	0.745192	0.389423	0.610577	0.254808	0.134615	0.379761	0.475545	0.427653	8.05556	5.02469	1
100024480|F|0--57:G>A	100024480	1208	TGCAGGAGTGGATTCAGATCCTGGCCTAAGACCAGCTGATGAGGAAGAGCCAAATTCGATCAGTTCAGA		57	0.503333	0.192053	0.84106	0.15894	0.807947	0.033113	0.310337	0.267357	0.288847	58.1379	35.2598	1
100024480|F|0-57:G>A-57:G>A	100024480	1208	TGCAGGAGTGGATTCAGATCCTGGCCTAAGACCAGCTGATGAGGAAGAGCCAAATTCAATCAGTTCAGA	57:G>A	57	0.503333	0.192053	0.84106	0.15894	0.807947	0.033113	0.310337	0.267357	0.288847	58.1379	35.2598	1
100024488|F|0--54:C>T	100024488	1215	TGCAGGATACGAAGGAGATTTCTCCCAACGTGATTTGCAGATTGAAGCGTCGTACCCAAGAGGAATGAG		54	0.993333	0.889262	0.52349	0.47651	0.110738	0.412752	0.196951	0.498896	0.347924	31.576	26.6875	1
100024488|F|0-54:C>T-54:C>T	100024488	1215	TGCAGGATACGAAGGAGATTTCTCCCAACGTGATTTGCAGATTGAAGCGTCGTATCCAAGAGGAATGAG	54:C>T	54	0.993333	0.889262	0.52349	0.47651	0.110738	0.412752	0.196951	0.498896	0.347924	31.576	26.6875	1
100024493|F|0--5:G>T	100024493	1219	TGCAGGATATGAAGCACCAAACTTCAGGTATGGTGAATTCCTACATTTACTTGAGGGATGGGATGTGGG		5	0.79	0.962025	0.084388	0.915612	0.037975	0.046414	0.073065	0.154534	0.113799	10.7375	10.15	1
100024493|F|0-5:G>T-5:G>T	100024493	1219	TGCAGTATATGAAGCACCAAACTTCAGGTATGGTGAATTCCTACATTTACTTGAGGGATGGGATGTGGG	5:G>T	5	0.79	0.962025	0.084388	0.915612	0.037975	0.046414	0.073065	0.154534	0.113799	10.7375	10.15	1
100024495|F|0--27:C>A	100024495	1221	TGCAGGATCATGTTTTTCAACTTATTACACCTTTCCAAAAATTTGAAACAAACTGGCAAGTTCGTATTG		27	0.806667	0.012397	0.995868	0.004132	0.987603	0.008264	0.024486	0.00823	0.016358	33.3333	21.9038	1
100024495|F|0-27:C>A-27:C>A	100024495	1221	TGCAGGATCATGTTTTTCAACTTATTAAACCTTTCCAAAAATTTGAAACAAACTGGCAAGTTCGTATTG	27:C>A	27	0.806667	0.012397	0.995868	0.004132	0.987603	0.008264	0.024486	0.00823	0.016358	33.3333	21.9038	1
100024500|F|0--48:T>C	100024500	1224	TGCAGGATCTGAGGAGGGGCATATGTAGGCAGACAGCAGACTTAACCCTCACTTTTTGTTCAGAGACAG		48	0.466667	0.821429	0.25	0.75	0.178571	0.071429	0.293367	0.375	0.334184	27.8833	7.57143	1
100024500|F|0-48:T>C-48:T>C	100024500	1224	TGCAGGATCTGAGGAGGGGCATATGTAGGCAGACAGCAGACTTAACCCCCACTTTTTGTTCAGAGACAG	48:T>C	48	0.466667	0.821429	0.25	0.75	0.178571	0.071429	0.293367	0.375	0.334184	27.8833	7.57143	1
100024502|F|0--15:C>G	100024502	1226	TGCAGGATCTTGGACCCACAGGATTGTGCAGCAACAGGTTGTTCTCCACTTGATGAAACCTACACCCTA		15	0.506667	0.644737	0.453947	0.546053	0.355263	0.098684	0.458102	0.495758	0.47693	12.466	10.4865	1
100024502|F|0-15:C>G-15:C>G	100024502	1226	TGCAGGATCTTGGACGCACAGGATTGTGCAGCAACAGGTTGTTCTCCACTTGATGAAACCCACACCCTA	15:C>G	15	0.506667	0.644737	0.453947	0.546053	0.355263	0.098684	0.458102	0.495758	0.47693	12.466	10.4865	1
100024504|F|0--13:A>C	100024504	1227	TGCAGGATCTTTAAACGTCCAAACCTTGCTGCTATGTGGAGGCAATTGCTTCCCTCGTGTGTCAGACAG		13	0.89	0.033708	0.992509	0.007491	0.966292	0.026217	0.065143	0.014869	0.040006	26.4444	20.6206	1
100024504|F|0-13:A>C-13:A>C	100024504	1227	TGCAGGATCTTTACACGTCCAAACCTTGCTGCTATGTGGAGGCAATTGCTTCCCTCGTGTGTCAGACAG	13:A>C	13	0.89	0.033708	0.992509	0.007491	0.966292	0.026217	0.065143	0.014869	0.040006	26.4444	20.6206	1
100024511|F|0--41:G>T	100024511	1234	TGCAGGATGTAATATATTTCGCCCGAAAATAATTACAAAATGTTTTAAGATCTCCTCAATGGCATTCTA		41	0.92	0.981884	0.032609	0.967391	0.018116	0.014493	0.035576	0.063091	0.049333	42.7924	19.8889	1
100024511|F|0-41:G>T-41:G>T	100024511	1234	TGCAGGATGTAATATATTTCGCCCGAAAATAATTACAAAATTTTTTAAGATCTCCTCAATGGCATTCTA	41:G>T	41	0.92	0.981884	0.032609	0.967391	0.018116	0.014493	0.035576	0.063091	0.049333	42.7924	19.8889	1
100024514|F|0--28:A>C	100024514	1237	TGCAGGATTAGATGACAAAAGAAGGTAAATAAAACAACAGAAAAAATTCTGTTACTGATGGAACAAAGA		28	0.513333	0.961039	0.038961	0.961039	0.038961	0	0.074886	0.074886	0.074886	14.4747	5.33333	1
100024514|F|0-28:A>C-28:A>C	100024514	1237	TGCAGGATTAGATGACAAAAGAAGGTAACTAAAACAACAGAAAAAATTCTGTTACTGATGGAACAAAGA	28:A>C	28	0.513333	0.961039	0.038961	0.961039	0.038961	0	0.074886	0.074886	0.074886	14.4747	5.33333	1
100024516|F|0--16:G>A	100024516	1239	TGCAGGATTTCAATGTGTCTGGAAACAACCTCAAAGGAGCCATACCGACGTCCCTCTCCAGTTTCCCCA		16	1	0.803333	0.67	0.33	0.196667	0.473333	0.315978	0.4422	0.379089	11.543	9.99535	0.972222
100024516|F|0-16:G>A-16:G>A	100024516	1239	TGCAGGATTTCAATGTATCTGGAAACAACCTCAAAGGAGCCATACCGACGTCCCTCTCCAGTTTCCCCA	16:G>A	16	1	0.803333	0.67	0.33	0.196667	0.473333	0.315978	0.4422	0.379089	11.543	9.99535	0.972222
100024520|F|0--34:A>C	100024520	1242	TGCAGGCAAATTAAGTCCTTGGTTCCTTCCTGTTATTTTCTATCACTTGCTTGGTTTATCCACACAAAT		34	0.416667	0.128	0.88	0.12	0.872	0.008	0.223232	0.2112	0.217216	32.5909	16.931	1
100024520|F|0-34:A>C-34:A>C	100024520	1242	TGCAGGCAAATTAAGTCCTTGGTTCCTTCCTGTTCTTTTCTATCACTTGCTTGGTTTATCCACACAAAT	34:A>C	34	0.416667	0.128	0.88	0.12	0.872	0.008	0.223232	0.2112	0.217216	32.5909	16.931	1
100024523|F|0--64:A>C	100024523	1245	TGCAGGCAACGATCCGTCAATGAGGTTAGACGACAGATCAAGAACTTCTAGAGCTTGAAACCCGATGGG		64	0.983333	0.016949	0.99661	0.00339	0.983051	0.013559	0.033324	0.006757	0.02004	9.8	8.79872	1
100024523|F|0-64:A>C-64:A>C	100024523	1245	TGCAGGCAACGATCCGTCAATGAGGTTAGACGACAGATCAAGAACTTCTAGAGCTTGAAACCCGCTGGG	64:A>C	64	0.983333	0.016949	0.99661	0.00339	0.983051	0.013559	0.033324	0.006757	0.02004	9.8	8.79872	1
100024524|F|0--23:A>T	100024524	1246	TGCAGGCAAGAAAAAAATGTCTCAGGCTTATTCAAAATACTTGGTAACAAAATGTGTCACTATTGAATA		23	0.996667	0.996656	0.020067	0.979933	0.003344	0.016722	0.006667	0.039328	0.022998	65.5773	27.3333	1
100024524|F|0-23:A>T-23:A>T	100024524	1246	TGCAGGCAAGAAAAAAATGTCTCTGGCTTATTCAAAATACTTGGTAACAAAATGTGTCACTATTGAATA	23:A>T	23	0.996667	0.996656	0.020067	0.979933	0.003344	0.016722	0.006667	0.039328	0.022998	65.5773	27.3333	1
100024527|F|0--58:C>T	100024527	1249	TGCAGGCACTTCCAAACCAGCAAACTGTCGATTACCCAAGCTTCAAGCTTGTTATCGTCGGTGATGGTG		58	1	0.96	0.283333	0.716667	0.04	0.243333	0.0768	0.406111	0.241456	17.5817	15.2128	0.972222
100024527|F|0-58:C>T-58:C>T	100024527	1249	TGCAGGCACTTCCAAACCAGCAAACTGTCGATTACCCAAGCTTCAAGCTTGTTATCGTTGGTGATGGTG	58:C>T	58	1	0.96	0.283333	0.716667	0.04	0.243333	0.0768	0.406111	0.241456	17.5817	15.2128	0.972222
100024530|F|0--30:T>G	100024530	1252	TGCAGGCAGATCCTCTTTAGTCCATCTTGTTGCCCCCCAGTTCCCCTTTGTGTTCATCTCTAGTGTGAC		30	0.393333	0.550847	0.491525	0.508475	0.449153	0.042373	0.494829	0.499856	0.497343	3.06944	2.66667	0.954545
100024530|F|0-30:T>G-30:T>G	100024530	1252	TGCAGGCAGATCCTCTTTAGTCCATCTTGTGGCCCCCCAGTTCCCCTTTGTGTTCATCTCTAGTGTGAC	30:T>G	30	0.393333	0.550847	0.491525	0.508475	0.449153	0.042373	0.494829	0.499856	0.497343	3.06944	2.66667	0.954545
100024533|F|0--66:A>G	100024533	1255	TGCAGGCATATAAACAAGGACAGGATGTCCAGTTGCTTTATGGAGGTTTAGGAAGTAGCTGCATTCATA		66	0.75	0.031111	0.991111	0.008889	0.968889	0.022222	0.060286	0.01762	0.038953	10.1429	8.92116	1
100024533|F|0-66:A>G-66:A>G	100024533	1255	TGCAGGCATATAAACAAGGACAGGATGTCCAGTTGCTTTATGGAGGTTTAGGAAGTAGCTGCATTCGTA	66:A>G	66	0.75	0.031111	0.991111	0.008889	0.968889	0.022222	0.060286	0.01762	0.038953	10.1429	8.92116	1
100024536|F|0--41:A>C	100024536	1258	TGCAGGCATCTACTGATAACAATGTTGTTTGTGGATTTAGGAAAAATCTTCATCCCATTGCAAATAAAA		41	0.826667	0.237903	0.947581	0.052419	0.762097	0.185484	0.362611	0.099343	0.230977	12.4333	12.056	1
100024536|F|0-41:A>C-41:A>C	100024536	1258	TGCAGGCATCTACTGATAACAATGTTGTTTGTGGATTTAGGCAAAATCTTCATCCCATTGCAAATAAAA	41:A>C	41	0.826667	0.237903	0.947581	0.052419	0.762097	0.185484	0.362611	0.099343	0.230977	12.4333	12.056	1
100024537|F|0--66:A>G	100024537	1259	TGCAGGCATGCTCCGGCACAGATTTTTTTTTTCTTTAATTATATTCTCCAACGCCAACCATCCCCAAAC		66	0.49	0.911565	0.122449	0.877551	0.088435	0.034014	0.161229	0.21491	0.18807	7.33333	3.63158	1
100024537|F|0-66:A>G-66:A>G	100024537	1259	TGCAGGCATGCTCCGGCACAGATTTTTTTTTTCTTTAATTATATTCTCCAACGCCAACCATCCCCAGAC	66:A>G	66	0.49	0.911565	0.122449	0.877551	0.088435	0.034014	0.161229	0.21491	0.18807	7.33333	3.63158	1
100024539|F|0--65:C>T	100024539	1261	TGCAGGCCATCTCATTTTTTCGATCGCAGAGACACTGTTTTGAATATTCTTCTTTCTGATGGGCTCTTC		65	0.896667	0.862454	0.319703	0.680297	0.137546	0.182156	0.237255	0.434986	0.33612	38.3415	34.3297	1
100024539|F|0-65:C>T-65:C>T	100024539	1261	TGCAGGCCATCTCATTTTTTCGATCGCAGAGACACTGTTTTGAATATTCTTCTTTCTGATGGGCTTTTC	65:C>T	65	0.896667	0.862454	0.319703	0.680297	0.137546	0.182156	0.237255	0.434986	0.33612	38.3415	34.3297	1
100024541|F|0--5:T>G	100024541	1263	TGCAGTCCCCGGTTGCTTCGCACATGGATAGCTTGGATGATAGGATCCTACAAGAAGCTTTCGTCGGCA		5	0.94	0.01773	0.996454	0.003546	0.98227	0.014184	0.034832	0.007067	0.02095	9.4	6.39799	1
100024541|F|0-5:T>G-5:T>G	100024541	1263	TGCAGGCCCCGGTTGCTTCGCACATGGATAGCTTGGATGATAGGATCCTACAAGAAGCTTTCGTCGGCA	5:T>G	5	0.94	0.01773	0.996454	0.003546	0.98227	0.014184	0.034832	0.007067	0.02095	9.4	6.39799	1
100024542|F|0--24:C>A	100024542	1264	TGCAGGCCCTTGTGGTTATGGGTTCTGGGTTTAACAAAAAAAAAGGATTTACAAAGAAGAAAATGAAGG		24	0.876667	0.619772	0.707224	0.292776	0.380228	0.326996	0.471309	0.414116	0.442713	14.2971	7.27273	1
100024542|F|0-24:C>A-24:C>A	100024542	1264	TGCAGGCCCTTGTGGTTATGGGTTATGGGTTTAACAAAAAAAAAGGATTTACAAAGAAGAAAATGAAGG	24:C>A	24	0.876667	0.619772	0.707224	0.292776	0.380228	0.326996	0.471309	0.414116	0.442713	14.2971	7.27273	1
100024558|F|0--28:G>A	100024558	1276	TGCAGGCGTGATAGATCCACATCTGTGAGATCATCGCTAACCTGTATGTACACTGGCGATGAATGAGAA		28	0.953333	0.996503	0.06993	0.93007	0.003497	0.066434	0.006969	0.13008	0.068524	6.91722	5.84615	1
100024558|F|0-28:G>A-28:G>A	100024558	1276	TGCAGGCGTGATAGATCCACATCTGTGAAATCATCGCTAACCTGTATGTACACTGGCGATGAATGAGAA	28:G>A	28	0.953333	0.996503	0.06993	0.93007	0.003497	0.066434	0.006969	0.13008	0.068524	6.91722	5.84615	1
100024561|F|0--15:A>T	100024561	1279	TGCAGGCTAGGTACCACTAAAGCACTGAAAATCATCCTGCATGTCCATGGCCAACTATTCGAGTCGAAT		15	0.943333	0.003534	1	0	0.996466	0.003534	0.007042	0	0.003521	7	5.98667	1
100024561|F|0-15:A>T-15:A>T	100024561	1279	TGCAGGCTAGGTACCTCTAAAGCACTGAAAATCATCCTGCATGTCCATGGCCAACTATTCGAGTCGAAT	15:A>T	15	0.943333	0.003534	1	0	0.996466	0.003534	0.007042	0	0.003521	7	5.98667	1
100024563|F|0--31:T>A	100024563	1281	TGCAGGCTCCACAATCCACCAAGGTCTAAAATGTGTCGGTCGGATCGAACCGAATCGTAATTTCCACAA		31	0.783333	0.025532	0.991489	0.008511	0.974468	0.017021	0.04976	0.016876	0.033318	12.3333	9.97189	1
100024563|F|0-31:T>A-31:T>A	100024563	1281	TGCAGGCTCCACAATCCACCAAGGTCTAAAAAGTGTCGGTCGGATCGAACCGAATCGTAATTTCCACAA	31:T>A	31	0.783333	0.025532	0.991489	0.008511	0.974468	0.017021	0.04976	0.016876	0.033318	12.3333	9.97189	1
100024564|F|0--25:C>T	100024564	1282	TGCAGGCTCCTGTCAGAAACCCCTTCTAAACTTCCCTCCATTAGGGGGAGGTTGTAACTTCCATCTAAG		25	0.903333	0.02214	0.99631	0.00369	0.97786	0.01845	0.0433	0.007353	0.025326	8.33333	7.97213	1
100024564|F|0-25:C>T-25:C>T	100024564	1282	TGCAGGCTCCTGTCAGAAACCCCTTTTAAACTTCCCTCCATTAGGGGGAGGTTGTAACTTCCATCTAAG	25:C>T	25	0.903333	0.02214	0.99631	0.00369	0.97786	0.01845	0.0433	0.007353	0.025326	8.33333	7.97213	1
100024568|F|0--27:A>G	100024568	1285	TGCAGGCTGCCGCAACGTCACATTAGCAACTGCTCCGCCACCACTGAGGACACAGACACCACGGCCTCG		27	1	0.963333	0.236667	0.763333	0.036667	0.2	0.070644	0.361311	0.215978	37.7329	19.4342	1
100024568|F|0-27:A>G-27:A>G	100024568	1285	TGCAGGCTGCCGCAACGTCACATTAGCGACTGCTCCGCCACCACTGAGGACACAGACACCACGGCCTCG	27:A>G	27	1	0.963333	0.236667	0.763333	0.036667	0.2	0.070644	0.361311	0.215978	37.7329	19.4342	1
100024587|F|0--25:C>A	100024587	1302	TGCAGGGAAACCCATTCTTGGCAAACAAAGCATGGCACTAACCTCAATTATGAATCTTTACTCTCAAAA		25	0.643333	0.632124	0.450777	0.549223	0.367876	0.082902	0.465086	0.495154	0.48012	7.6	3.62921	1
100024587|F|0-25:C>A-25:C>A	100024587	1302	TGCAGGGAAACCCATTCTTGGCAAAAAAAGCATGGCACTAACTTCAATTATGAATCTTTACTCTCAAAA	25:C>A	25	0.643333	0.632124	0.450777	0.549223	0.367876	0.082902	0.465086	0.495154	0.48012	7.6	3.62921	1
100024589|F|0--16:T>G	100024589	1303	TGCAGGGAAAGAAAGTTGTTAGAGTATGTCACATGTTTATGAATAAGATCGTGAAGATTCTATTTTCGT		16	0.993333	0.61745	0.852349	0.147651	0.38255	0.469799	0.472411	0.2517	0.362056	11.1574	10.5301	1
100024589|F|0-16:T>G-16:T>G	100024589	1303	TGCAGGGAAAGAAAGTGGTTAGAGTATGTCACATGTTTATGAATAAGATCGTGAAGATTCTATTTTCGT	16:T>G	16	0.993333	0.61745	0.852349	0.147651	0.38255	0.469799	0.472411	0.2517	0.362056	11.1574	10.5301	1
100024604|F|0--32:A>G	100024604	1316	TGCAGGGAGAGGCAAACAATACAAAGGATGCAATGGTGGCCCAACCTGGGAAGGCTTTGTACTCTACGG		32	0.5	0.6	0.453333	0.546667	0.4	0.053333	0.48	0.495644	0.487822	6.22	4.67143	1
100024604|F|0-32:A>G-32:A>G	100024604	1316	TGCAGGGAGAGGCAAACAATACAAAGGATGCAGTGGTGGCCCAACCTGGGAAGGCTTTGTACTCTACGG	32:A>G	32	0.5	0.6	0.453333	0.546667	0.4	0.053333	0.48	0.495644	0.487822	6.22	4.67143	1
100024606|F|0--42:G>A	100024606	1318	TGCAGGGAGTAACTCTACTTTGGAAGCTATATACTTGCCCAAGAAATCATTAATAACCATGACAAAAAC		42	0.406667	0.778689	0.262295	0.737705	0.221311	0.040984	0.344665	0.386993	0.365829	7.29703	5.87879	1
100024606|F|0-42:G>A-42:G>A	100024606	1318	TGCAGGGAGTAACTCTACTTTGGAAGCTATATACTTGCCCAAAAAATCATTAATAACCATGACAAAAAC	42:G>A	42	0.406667	0.778689	0.262295	0.737705	0.221311	0.040984	0.344665	0.386993	0.365829	7.29703	5.87879	1
100024609|F|0--34:A>C	100024609	1321	TGCAGGGATCAACACCTAGGGCTTTTAAGTTTGAATGTTGGATCAAAAGGTCAGATTATTCAGAATGCG		34	0.963333	0.00692	1	0	0.99308	0.00692	0.013745	0	0.006873	8.5	7.49186	1
100024609|F|0-34:A>C-34:A>C	100024609	1321	TGCAGGGATCAACACCTAGGGCTTTTAAGTTTGACTGTTGGATCAAAAGGTCAGATTATTCAGAATGCG	34:A>C	34	0.963333	0.00692	1	0	0.99308	0.00692	0.013745	0	0.006873	8.5	7.49186	1
100024611|F|0--42:T>C	100024611	1323	TGCAGGGATCTCTCCGTACAAGAAATTTGAACTCATGTTGAGTACCTCAAGTGACTGGAAACGAGTGAT		42	0.94	0.996454	0.042553	0.957447	0.003546	0.039007	0.007067	0.081485	0.044276	8.31987	6.58333	1
100024611|F|0-42:T>C-42:T>C	100024611	1323	TGCAGGGATCTCTCCGTACAAGAAATTTGAACTCATGTTGAGCACCTCAAGTGACTGGAAACGAGTGAT	42:T>C	42	0.94	0.996454	0.042553	0.957447	0.003546	0.039007	0.007067	0.081485	0.044276	8.31987	6.58333	1
100024619|F|0--62:G>C	100024619	1330	TGCAGGGATTAGAAATGGCTATGAGCTATCCCAGGTCATTGAAATACATCATCTCCAAGGAGGCAGTTG		62	0.723333	0.995392	0.004608	0.995392	0.004608	0	0.009174	0.009174	0.009174	14.9869	12	1
100024619|F|0-62:G>C-62:G>C	100024619	1330	TGCAGGGATTAGAAATGGCTATGAGCTATCCCAGGTCATTGAAATACATCATCTCCAAGGAGCCAGTTG	62:G>C	62	0.723333	0.995392	0.004608	0.995392	0.004608	0	0.009174	0.009174	0.009174	14.9869	12	1
100024620|F|0--43:G>A	100024620	1331	TGCAGGGATTGAGATGAAATTTGTTGCCATAAGTGTTACTTATGGCAACAAATTTCATCAAATTCCACA		43	0.863333	0.791506	0.382239	0.617761	0.208494	0.173745	0.330049	0.472265	0.401157	8.12676	6.93137	1
100024620|F|0-43:G>A-43:G>A	100024620	1331	TGCAGGGATTGAGATGAAATTTGTTGCCATAAGTGTTACTTATAGCAACAAATTTCATCCAATTCCACA	43:G>A	43	0.863333	0.791506	0.382239	0.617761	0.208494	0.173745	0.330049	0.472265	0.401157	8.12676	6.93137	1
100024628|F|0--44:C>T	100024628	1337	TGCAGGGCACCAACCAACTGCGCCAGTAATTGTCTTCTATAAACCTGGAGGCTTATGGAATGAAACCCA		44	0.436667	0.770992	0.274809	0.725191	0.229008	0.045802	0.353126	0.398578	0.375852	19.9809	12.8947	1
100024628|F|0-44:C>T-44:C>T	100024628	1337	TGCAGGGCACCAACCAACTGCGCCAGTAATTGTCTTCTATAAACTTGGAGGCTTATGGAATGAAACCCA	44:C>T	44	0.436667	0.770992	0.274809	0.725191	0.229008	0.045802	0.353126	0.398578	0.375852	19.9809	12.8947	1
100024640|F|0--54:A>C	100024640	1347	TGCAGGGCGTAAGGTAAGAGACAATAATAATAGAAGGGAGGAGGGAAGATACTGACTCTTGGAAATGAG		54	0.736667	0.9819	0.045249	0.954751	0.0181	0.027149	0.035544	0.086403	0.060973	43.8333	23.3	0.96875
100024640|F|0-54:A>C-54:A>C	100024640	1347	TGCAGGGCGTAAGGTAAGAGACAATAATAATAGAAGGGAGGAGGGAAGATACTGCCTCTTGGAAATGAG	54:A>C	54	0.736667	0.9819	0.045249	0.954751	0.0181	0.027149	0.035544	0.086403	0.060973	43.8333	23.3	0.96875
100024644|F|0--64:A>G	100024644	1350	TGCAGGGCTGGACCGTCGGTGCCGAAGGGGCTTTTGTGATGCACCGCGTCCCCGTGACCTAGACAGCGA		64	0.576667	0.83815	0.202312	0.797688	0.16185	0.040462	0.271309	0.322764	0.297036	31.8026	21.9429	1
100024644|F|0-64:A>G-64:A>G	100024644	1350	TGCAGGGCTGGACCGTCGGTGCCGAAGGGGCTTTTGTGATGCACCGCGTCCCCGTGACCTAGACGGCGA	64:A>G	64	0.576667	0.83815	0.202312	0.797688	0.16185	0.040462	0.271309	0.322764	0.297036	31.8026	21.9429	1
100024647|F|0--12:G>A	100024647	1353	TGCAGGGGAAATGGGACCTCGCAGGGCTGCTGGGGTCAGATTCCCCAGCAGAGGAAGTTGTGCAGGAGG		12	0.956667	0.989547	0.059233	0.940767	0.010453	0.04878	0.020687	0.11145	0.066069	24.2112	15.5882	1
100024647|F|0-12:G>A-12:G>A	100024647	1353	TGCAGGGGAAATAGGACCTCGCAGGGCTGCTGGGGTCAGATTCCCCAGCAGAGGAAGTTGTGCAGGAGG	12:G>A	12	0.956667	0.989547	0.059233	0.940767	0.010453	0.04878	0.020687	0.11145	0.066069	24.2112	15.5882	1
100024649|F|0--17:A>T	100024649	1355	TGCAGGGGAATGGTGGAATGGCAACGTTGTTGACATAGAGAATGAAGCTCTCACCCTGGGAGCTGCGAG		17	1	0.976667	0.17	0.83	0.023333	0.146667	0.045578	0.2822	0.163889	32.1346	16.7843	1
100024649|F|0-17:A>T-17:A>T	100024649	1355	TGCAGGGGAATGGTGGATTGGCAACGTTGTTGACATAGAGAATGAAGCTCTCACCCTGGGAGCTGCGAG	17:A>T	17	1	0.976667	0.17	0.83	0.023333	0.146667	0.045578	0.2822	0.163889	32.1346	16.7843	1
100024657|F|0--7:C>G	100024657	1362	TGCAGGGCATCCGATTCCAGCGGGGGGGCGGTTTTCCAACTTCCTTCGATAATGTAATTGGCATATACA		7	0.413333	0.024194	0.983871	0.016129	0.975806	0.008065	0.047216	0.031738	0.039477	41.6667	22.4925	1
100024657|F|0-7:C>G-7:C>G	100024657	1362	TGCAGGGGATCCGATTCCAGCGGGGGGGCGGTTTTCCAACTTCCTTCGATAATGTAATTGGCATATACA	7:C>G	7	0.413333	0.024194	0.983871	0.016129	0.975806	0.008065	0.047216	0.031738	0.039477	41.6667	22.4925	1
100024658|F|0--27:G>A	100024658	1363	TGCAGGGGATGATTTTTTGCCCTAATCGTGATTTATCCTTGAACTACAACTTTTAAAAACAGGCCACAT		27	0.486667	0.554795	0.568493	0.431507	0.445205	0.123288	0.493995	0.490617	0.492306	30.1191	21.7765	1
100024658|F|0-27:G>A-27:G>A	100024658	1363	TGCAGGGGATGATTTTTTGCCCTAATCATGATTTATCCTTGAACTACAACTTTTAAAAACAGGCCACAT	27:G>A	27	0.486667	0.554795	0.568493	0.431507	0.445205	0.123288	0.493995	0.490617	0.492306	30.1191	21.7765	1
100024659|F|0--37:T>A	100024659	1364	TGCAGGGGATGTTCATAGGGTGAAGTATTTTGAAGATTCAGAGTTTTTTATCAGGTGGGATGGTCATTG		37	1	0.993333	0.033333	0.966667	0.006667	0.026667	0.013244	0.064444	0.038844	19.041	11.6	1
100024659|F|0-37:T>A-37:T>A	100024659	1364	TGCAGGGGATGTTCATAGGGTGAAGTATTTTGAAGATACAGAGTTTTTTATCAGGTGGGATGGTCATTG	37:T>A	37	1	0.993333	0.033333	0.966667	0.006667	0.026667	0.013244	0.064444	0.038844	19.041	11.6	1
100024661|F|0--36:G>A	100024661	1366	TGCAGGGGCAAGGGGGGGAGGATTGACAAGAGTGGTGACGTCCTGGACGTCATCCCCGGTCTGTGTGGT		36	0.6	0.022222	0.988889	0.011111	0.977778	0.011111	0.043457	0.021975	0.032716	16.75	13.139	1
100024661|F|0-36:G>A-36:G>A	100024661	1366	TGCAGGGGCAAGGGGGGGAGGATTGACAAGAGTGGTAACGTCCTGGACGTCATCCCCGGTCTGTGTGGT	36:G>A	36	0.6	0.022222	0.988889	0.011111	0.977778	0.011111	0.043457	0.021975	0.032716	16.75	13.139	1
100024662|F|0--52:C>G	100024662	1367	TGCAGGGGCATATGATGTGGCTACAGAGGCAGGATTCCTTCAAGCAGAAGTTCGGTACCCTAAATGAGA		52	0.756667	0.995595	0.004405	0.995595	0.004405	0	0.008772	0.008772	0.008772	11.4346	8	1
100024662|F|0-52:C>G-52:C>G	100024662	1367	TGCAGGGGCATATGATGTGGCTACAGAGGCAGGATTCCTTCAAGCAGAAGTTGGGTACCCTAAATGAGA	52:C>G	52	0.756667	0.995595	0.004405	0.995595	0.004405	0	0.008772	0.008772	0.008772	11.4346	8	1
100024666|F|0--13:G>A	100024666	1371	TGCAGGGGGAGCTGAAGGTCCATCTCCATTGTCGTTACGGTTATTCGGCTTTGGGCAGCATTTTTCCTC		13	0.88	0.799242	0.435606	0.564394	0.200758	0.234848	0.320908	0.491707	0.406307	32.9862	29.1229	1
100024666|F|0-13:G>A-13:G>A	100024666	1371	TGCAGGGGGAGCTAAAGGTCCATCTCCATTGTCGTTACGGTTATTCGGCTTTGGGCAGCATTTTTCCTC	13:G>A	13	0.88	0.799242	0.435606	0.564394	0.200758	0.234848	0.320908	0.491707	0.406307	32.9862	29.1229	1
100024676|F|0--14:T>G	100024676	1381	TGCAGGGGTTTGCGTCAGACAAGTGGGCGACCAACCTGCTCATGGAGACGGCCAGAGCCATTGCCGACA		14	1	0.996667	0.016667	0.983333	0.003333	0.013333	0.006644	0.032778	0.019711	31.1195	30.8	1
100024676|F|0-14:T>G-14:T>G	100024676	1381	TGCAGGGGTTTGCGGCAGACAAGTGGGCGACCAACCTGCTCATGGAGACGGCCAGAGCCATTGCCGACA	14:T>G	14	1	0.996667	0.016667	0.983333	0.003333	0.013333	0.006644	0.032778	0.019711	31.1195	30.8	1
100024681|F|0--23:A>T	100024681	1386	TGCAGGGTCGCAGACTCGCAGGCACATTCTTAAGAGCATTCAAAATGTTAAAACCTACTATGCTCATGC		23	0.906667	0.029412	0.992647	0.007353	0.970588	0.022059	0.057093	0.014598	0.035846	38.25	27.9239	1
100024681|F|0-23:A>T-23:A>T	100024681	1386	TGCAGGGTCGCAGACTCGCAGGCTCATTCTTAAGAGCATTCAAAATGTTAAAACCTACTATGCTCATGC	23:A>T	23	0.906667	0.029412	0.992647	0.007353	0.970588	0.022059	0.057093	0.014598	0.035846	38.25	27.9239	1
100024683|F|0--40:G>C	100024683	1387	TGCAGGGTCTGAAAGAAAAGCAAACTACAAATAAACCAGCGAAGTATAGTAGCTCTCAATCCAAATCCA		40	0.55	0.09697	0.921212	0.078788	0.90303	0.018182	0.175133	0.145161	0.160147	45.2778	39.2642	1
100024683|F|0-40:G>C-40:G>C	100024683	1387	TGCAGGGTCTGAAAGAAAAGCAAACTACAAATAAACCAGCCAAGTATAGTAGCTCTCAATCCAAATCCA	40:G>C	40	0.55	0.09697	0.921212	0.078788	0.90303	0.018182	0.175133	0.145161	0.160147	45.2778	39.2642	1
100024685|F|0--16:T>A	100024685	1389	TGCAGGGTGGGGGTTCTTCTCTCCCTGGAACCTACTCCTCCTAGCTTTTTACATGAAAGTTCTGTTCTG		16	0.73	0.561644	0.60274	0.39726	0.438356	0.164384	0.4924	0.478889	0.485645	5.86567	4.99286	1
100024685|F|0-16:T>A-16:T>A	100024685	1389	TGCAGGGTGGGGGTTCATCTCTCCCTGGAACCTACTCCTCCTAGTTTTTTACATGAAAGTTCTGTTCTG	16:T>A	16	0.73	0.561644	0.60274	0.39726	0.438356	0.164384	0.4924	0.478889	0.485645	5.86567	4.99286	1
100024687|F|0--42:G>A	100024687	1390	TGCAGGGTTATTCTACAGGAATTATCTTCCATCAATCACATGGAGAACTACTCATATCTATAGGAAAGT		42	0.406667	0.909836	0.114754	0.885246	0.090164	0.02459	0.164069	0.203171	0.18362	10.4508	2.07143	1
100024687|F|0-42:G>A-42:G>A	100024687	1390	TGCAGGGTTATTCTACAGGAATTATCTTCCATCAATCACATGAAGAACTACTCATATCTATAGGAAAGT	42:G>A	42	0.406667	0.909836	0.114754	0.885246	0.090164	0.02459	0.164069	0.203171	0.18362	10.4508	2.07143	1
100024688|F|0--12:G>A	100024688	1391	TGCAGGGTTGCAGTACAGTCGTACCATCTGAAAGATGATGATGATTTCCCCCCTTTGTCCATTTGAGAG		12	0.826667	0.979839	0.040323	0.959677	0.020161	0.020161	0.03951	0.077393	0.058451	9.34615	5.4	1
100024688|F|0-12:G>A-12:G>A	100024688	1391	TGCAGGGTTGCAATACAGTCGTACCATCTGAAAGATGATGATGATTTCCCCCCTTTGTCCATTTGAGAG	12:G>A	12	0.826667	0.979839	0.040323	0.959677	0.020161	0.020161	0.03951	0.077393	0.058451	9.34615	5.4	1
100024690|F|0--19:T>A	100024690	1393	TGCAGGGTTTACTGGTAACTTATGAGCTGCATCTGGTGCAACTTGGTCTTCCATTTTGGGTTGGAAAGC		19	0.943333	0.031802	0.978799	0.021201	0.968198	0.010601	0.061581	0.041504	0.051543	86.3333	75.7898	1
100024690|F|0-19:T>A-19:T>A	100024690	1393	TGCAGGGTTTACTGGTAACATATGAGCTGCATCTGGTGCAACTTGGTCTTCCATTTTGGGTTGGAAAGC	19:T>A	19	0.943333	0.031802	0.978799	0.021201	0.968198	0.010601	0.061581	0.041504	0.051543	86.3333	75.7898	1
100024692|F|0--16:G>T	100024692	1394	TGCAGGGTTTATGTTGGTTTCTTTCATCCATTTGTTGAGTTGAGTACTCCCTGACAGTTGAGATGATCA		16	0.416667	0.024	0.984	0.016	0.976	0.008	0.046848	0.031488	0.039168	38.3333	24.3588	1
100024692|F|0-16:G>T-16:G>T	100024692	1394	TGCAGGGTTTATGTTGTTTTCTTTCATCCATTTGTTGAGTTGAGTACTCCCTGACAGTTGAGATGATCA	16:G>T	16	0.416667	0.024	0.984	0.016	0.976	0.008	0.046848	0.031488	0.039168	38.3333	24.3588	1
100024694|F|0--24:G>A	100024694	1395	TGCAGGGTTTGAAGATTCCATAACGGAATTTGGTTTGGGCTCCCCCACATTTCGTTGTTGAAAAGTACT		24	0.41	0.105691	0.902439	0.097561	0.894309	0.00813	0.189041	0.176086	0.182563	9.875	7.47368	1
100024694|F|0-24:G>A-24:G>A	100024694	1395	TGCAGGGTTTGAAGATTCCATAACAGAATTTGGTTTGGGCTCCCCCACATTTCGTTGTTGAAAAGTACT	24:G>A	24	0.41	0.105691	0.902439	0.097561	0.894309	0.00813	0.189041	0.176086	0.182563	9.875	7.47368	1
100024695|F|0--33:G>C	100024695	1396	TGCAGGGTTTGCTATCTCAAGCCTTTGTTGAATGGTTGGTGAGCCTTCTGTTGTTAATTCAGGGTAATT		33	0.896667	0.962825	0.066914	0.933086	0.037175	0.02974	0.071586	0.124874	0.09823	7.47292	4.26316	1
100024695|F|0-33:G>C-33:G>C	100024695	1396	TGCAGGGTTTGCTATCTCAAGCCTTTGTTGAATCGTTGGTGAGCCTTCTGTTGTTAATTCAGGGTAATT	33:G>C	33	0.896667	0.962825	0.066914	0.933086	0.037175	0.02974	0.071586	0.124874	0.09823	7.47292	4.26316	1
100024696|F|0--38:G>C	100024696	1397	TGCAGGGTTTTGTAGCATGGACTGGACTTCATACCTCCGCCCCACTTTACAACTGACAAGATTTCTAGC		38	0.47	0.056738	0.978723	0.021277	0.943262	0.035461	0.107037	0.041648	0.074342	17.125	16.007	1
100024696|F|0-38:G>C-38:G>C	100024696	1397	TGCAGGGTTTTGTAGCATGGACTGGACTTCATACCTCCCCCCCACTTTACAACTGACAAGATTTCTAGC	38:G>C	38	0.47	0.056738	0.978723	0.021277	0.943262	0.035461	0.107037	0.041648	0.074342	17.125	16.007	1
100024704|F|0--67:G>T	100024704	1403	TGCAGGTAATTCAGCTCCAAGGTGATCAGAGGAAGAATGTGTCCACTTTCCTTGTTCAGGTGATCCCGT		67	0.976667	0.030717	0.993174	0.006826	0.969283	0.023891	0.059546	0.013559	0.036553	14.6667	9.61613	0.972222
100024704|F|0-67:G>T-67:G>T	100024704	1403	TGCAGGTAATTCAGCTCCAAGGTGATCAGAGGAAGAATGTGTCCACTTTCCTTGTTCAGGTGATCCCTT	67:G>T	67	0.976667	0.030717	0.993174	0.006826	0.969283	0.023891	0.059546	0.013559	0.036553	14.6667	9.61613	0.972222
100024709|F|0--32:A>G	100024709	1408	TGCAGGTACATGACATCGCAGCTACTTTCAACACTGCTGAAATATTGGGTCTAGGCTTGCGGCCTTCGG		32	0.486667	0.993151	0.013699	0.986301	0.006849	0.006849	0.013605	0.027022	0.020313	13.0133	10	1
100024709|F|0-32:A>G-32:A>G	100024709	1408	TGCAGGTACATGACATCGCAGCTACTTTCAACGCTGCTGAAATATTGGGTCTAGGCTTGCGGCCTTCGG	32:A>G	32	0.486667	0.993151	0.013699	0.986301	0.006849	0.006849	0.013605	0.027022	0.020313	13.0133	10	1
100024710|F|0--17:G>A	100024710	1409	TGCAGGTACATGTGAAAGCCATGAGGCATTGATTTTTCGATACCTCTGTAGGGTAACATACAAAAGACC		17	0.486667	0.849315	0.171233	0.828767	0.150685	0.020548	0.255958	0.283824	0.269891	6.29688	3.32	1
100024710|F|0-17:G>A-17:G>A	100024710	1409	TGCAGGTACATGTGAAAACCATGAGGCATTGATTTTTCGATACCTCTGTAGGGTAACATACAAAAGACC	17:G>A	17	0.486667	0.849315	0.171233	0.828767	0.150685	0.020548	0.255958	0.283824	0.269891	6.29688	3.32	1
100024721|F|0--42:C>T	100024721	1418	TGCAGGTAGGCCGGCCAGGGAGTTTGGGCATGCAGTACAGGACCATCAGGGAGAACCAGCTTCTTCAAG		42	0.97	0.938144	0.164948	0.835052	0.061856	0.103093	0.116059	0.275481	0.19577	26.0385	24.8704	1
100024721|F|0-42:C>T-42:C>T	100024721	1418	TGCAGGTAGGCCGGCCAGGGAGTTTGGGCATGCAGTACAGGATCATCAGGGAGAACCAGCTTCTTCAAG	42:C>T	42	0.97	0.938144	0.164948	0.835052	0.061856	0.103093	0.116059	0.275481	0.19577	26.0385	24.8704	1
100024722|F|0--37:C>G	100024722	1419	TGCAGGTAGGGAGGTGGTATGGTGCAGGAAAAGAGGGCGTTCTAGGTGGAATTTGTAGCAATCTAGCAG		37	1	0.766667	0.733333	0.266667	0.233333	0.5	0.357778	0.391111	0.374444	11.6235	9.42489	1
100024722|F|0-37:C>G-37:C>G	100024722	1419	TGCAGGTAGGGAGGTGGTATGGTGCAGGAAAAGAGGGGGTTCTAGGTGGAATTTGTAGCAATCTAGCAG	37:C>G	37	1	0.766667	0.733333	0.266667	0.233333	0.5	0.357778	0.391111	0.374444	11.6235	9.42489	1
100024723|F|0--19:A>T	100024723	1420	TGCAGGTAGGGAGGTTGATAGACTTGATTGTGATTTCTGTTACAGAACCTTCTGTAGAACATTTAATAT		19	0.976667	0.798635	0.614334	0.385666	0.201365	0.412969	0.321634	0.473855	0.397745	6.368	5.18325	0.972222
100024723|F|0-19:A>T-19:A>T	100024723	1420	TGCAGGTAGGGAGGTTGATTGACTTGATTGTGATTTCTGTTACAGAACCTTCTGTAGAACATTTAATAT	19:A>T	19	0.976667	0.798635	0.614334	0.385666	0.201365	0.412969	0.321634	0.473855	0.397745	6.368	5.18325	0.972222
100024726|F|0--11:G>C	100024726	1423	TGCAGGTATCAGTTACAGGAGAAAGGAGTTTGTTAAGATCATGCCCAACTACATTCAGCATGGAGGGTT		11	0.946667	0.806338	0.507042	0.492958	0.193662	0.31338	0.312314	0.499901	0.406107	14.6883	12.9484	1
100024726|F|0-11:G>C-11:G>C	100024726	1423	TGCAGGTATCACTTACAGGAGAAAGGAGTTTGTTAAGATCATGCCCAACTACATTCAGCATGGAGGGTT	11:G>C	11	0.946667	0.806338	0.507042	0.492958	0.193662	0.31338	0.312314	0.499901	0.406107	14.6883	12.9484	1
100024733|F|0--55:A>G	100024733	1430	TGCAGGTATGTATGGAGAAATCTGATTTCAGAAAATAAGATAAGCAGATGATCCTAAAATTATGATCAA		55	0.413333	0.991935	0.008065	0.991935	0.008065	0	0.015999	0.015999	0.015999	8.41045	7	1
100024733|F|0-55:A>G-55:A>G	100024733	1430	TGCAGGTATGTATGGAGAAATCTGATTTCAGAAAATAAGATAAGCAGATGATCCTGAAATTATGATCAA	55:A>G	55	0.413333	0.991935	0.008065	0.991935	0.008065	0	0.015999	0.015999	0.015999	8.41045	7	1
100024737|F|0--13:G>A	100024737	1434	TGCAGGTCAACCCGACCTTGTTTGGTCTTTCTAATGGAACCAAATGACTTGCAGCCCACTTAGAGAAGC		13	0.536667	0.770186	0.279503	0.720497	0.229814	0.049689	0.353999	0.402762	0.37838	9.40458	6.43478	1
100024737|F|0-13:G>A-13:G>A	100024737	1434	TGCAGGTCAACCCAACATTGTTTGGTCTTCCTAATGGAACCAAATGACTTGCAGCCCACTTAGAGAAGC	13:G>A	13	0.536667	0.770186	0.279503	0.720497	0.229814	0.049689	0.353999	0.402762	0.37838	9.40458	6.43478	1
100024739|F|0--49:C>T	100024739	1435	TGCAGGTCACTGGAAGGACTTGAGACTATTAACTCGATTGGTGGTTAATCCAATAATAGGATAAATAAA		49	0.796667	0.242678	0.8159	0.1841	0.757322	0.058577	0.367571	0.300415	0.333993	9.1875	7.41546	1
100024739|F|0-49:C>T-49:C>T	100024739	1435	TGCAGGTCACTGGAAGGACTTGAGACTATTAACTCGATTGGTGGTTAATTCAATAATAGGATAAATAAA	49:C>T	49	0.796667	0.242678	0.8159	0.1841	0.757322	0.058577	0.367571	0.300415	0.333993	9.1875	7.41546	1
100024742|F|0--19:A>G	100024742	1437	TGCAGGTCCAAGTCTACTCAGATTTGCATCAGTCCGCTCCTTCGAAAGTTCATTAATCGTGTTGAACAT		19	0.99	0.973064	0.299663	0.700337	0.026936	0.272727	0.052421	0.41973	0.236076	10.6098	4.76042	0.972222
100024742|F|0-19:A>G-19:A>G	100024742	1437	TGCAGGTCCAAGTCTACTCGGATTTGCATCAGTCCGCTCCTTCGAAAGTTCATTAATCGTGTTGAACAT	19:A>G	19	0.99	0.973064	0.299663	0.700337	0.026936	0.272727	0.052421	0.41973	0.236076	10.6098	4.76042	0.972222
100024744|F|0--47:A>T	100024744	1439	TGCAGGTCCATCCCCATACACGGTAATAATTTCCAACAATTTCCAATACCCATTAGTACTTCTAATTCT		47	1	0.976667	0.243333	0.756667	0.023333	0.22	0.045578	0.368244	0.206911	15.1154	10.8049	1
100024744|F|0-47:A>T-47:A>T	100024744	1439	TGCAGGTCCATCCCCATACACGGTAATAATTTCCAACAATTTCCAATTCCCATGAGTACTTCGAATTCT	47:A>T	47	1	0.976667	0.243333	0.756667	0.023333	0.22	0.045578	0.368244	0.206911	15.1154	10.8049	1
100024748|F|0--29:T>G	100024748	1441	TGCAGGTCCCGGAGGAGATTTTTGTCGAGTTATCTTTTTATTGCTTGCCTTTTATTTGTGGGAGAGATG		29	0.66	0.005051	1	0	0.994949	0.005051	0.01005	0	0.005025	16	8.82547	1
100024748|F|0-29:T>G-29:T>G	100024748	1441	TGCAGGTCCCGGAGGAGATTTTTGTCGAGGTATCTTTTTATTGCTTGCCTTTTATTTGTGGGAGAGATG	29:T>G	29	0.66	0.005051	1	0	0.994949	0.005051	0.01005	0	0.005025	16	8.82547	1
100024754|F|0--41:T>C	100024754	1445	TGCAGGTCGCCGTACATAGGGTTTCCGGAACTCTTTTCGAATTCGAATCCTGTACCTATCTCGTGGTTT		41	0.583333	0.034286	0.982857	0.017143	0.965714	0.017143	0.06622	0.033698	0.049959	35	28.1828	1
100024754|F|0-41:T>C-41:T>C	100024754	1445	TGCAGGTCGCCGTACATAGGGTTTCCGGAACTCTTTTCGAACTCGAATCCTGTACCTATCTCGTGGTTT	41:T>C	41	0.583333	0.034286	0.982857	0.017143	0.965714	0.017143	0.06622	0.033698	0.049959	35	28.1828	1
100024761|F|0--28:A>G	100024761	1450	TGCAGGTCTCTGCTCGTGAACCCTCACGAACCCTTCTGAAGCTCGAAATGCTCCACTACAGTTCTGCAA		28	0.833333	0.992	0.08	0.92	0.008	0.072	0.015872	0.1472	0.081536	8.68966	6.25	1
100024761|F|0-28:A>G-28:A>G	100024761	1450	TGCAGGTCTCTGCTCGTGAACCCTCACGGACCCTTCTGAAGCTCGAAATGCTCCACTACAGTTCTGCAA	28:A>G	28	0.833333	0.992	0.08	0.92	0.008	0.072	0.015872	0.1472	0.081536	8.68966	6.25	1
100024765|F|0--24:T>C	100024765	1454	TGCAGGTCTGCCCCATATGCTTTATAAACCCAAGGGACATGGCATTTGGATGTGGTCATCTGGTAAGCA		24	1	0.996667	0.08	0.92	0.003333	0.076667	0.006644	0.1472	0.076922	23.9686	18.3333	1
100024765|F|0-24:T>C-24:T>C	100024765	1454	TGCAGGTCTGCCCCATATGCTTTACAAACCCAAGGGACATGGCATTTGGATGTGGTCATCTGGTAAGCA	24:T>C	24	1	0.996667	0.08	0.92	0.003333	0.076667	0.006644	0.1472	0.076922	23.9686	18.3333	1
100024768|F|0--6:G>T	100024768	1456	TGCAGGGCTTACCTTCTCCCTCTTCCCTTTTCTGTTGGATGGCATTTGCAGGTTTGTTTGCTCAGGTTT		6	0.776667	0.703863	0.446352	0.553648	0.296137	0.150215	0.41688	0.494244	0.455562	7.62712	4.89623	1
100024768|F|0-6:G>T-6:G>T	100024768	1456	TGCAGGTCTTACCTTCTCCCTCTTCCCTTTCCTGTTGGATGGCATTTGCAGGTTTGTTTGCTCAGGTTT	6:G>T	6	0.776667	0.703863	0.446352	0.553648	0.296137	0.150215	0.41688	0.494244	0.455562	7.62712	4.89623	1
100024771|F|0--33:A>T	100024771	1458	TGCAGGTGAAGGCGAGCTTCGGCTCAAAAGCTAAGCTCGCCTAAACCATGCCTAACTTTTTTTTCCTCT		33	1	0.986667	0.233333	0.766667	0.013333	0.22	0.026311	0.357778	0.192044	13.8413	7.77465	0.972222
100024771|F|0-33:A>T-33:A>T	100024771	1458	TGCAGGTGAAGGCGAGCTTCGGCTCAAAAGCTATGCTCGCCTAAACCATGCCTAACTTTTTTTTCCTCT	33:A>T	33	1	0.986667	0.233333	0.766667	0.013333	0.22	0.026311	0.357778	0.192044	13.8413	7.77465	0.972222
100024780|F|0--17:A>G	100024780	1466	TGCAGGTGGCAGAGAGTAGTGTATAGTGAATGTGAGTGCAGCATTATATTAATTTATTTGATTCTACTC		17	0.773333	0.909483	0.224138	0.775862	0.090517	0.133621	0.164648	0.3478	0.256224	10.5982	6.22222	0.964286
100024780|F|0-17:A>G-17:A>G	100024780	1466	TGCAGGTGGCAGAGAGTGGTGTATAGTGAATGTGAGTGCAGCATTATATTAATTTATTTGATTCTACTC	17:A>G	17	0.773333	0.909483	0.224138	0.775862	0.090517	0.133621	0.164648	0.3478	0.256224	10.5982	6.22222	0.964286
100024783|F|0--17:T>C	100024783	1468	TGCAGGTGGCTTCTTAATGCATTCAGTACCATTATATGCAACAGGTAAAATTTTTTGGGGCTCTTTTCT		17	0.57	0.163743	0.883041	0.116959	0.836257	0.046784	0.273862	0.206559	0.240211	4.53571	2.68831	1
100024783|F|0-17:T>C-17:T>C	100024783	1468	TGCAGGTGGCTTCTTAACGCATTCAGTACCATTATATGCAACAGGTAAAATTTTTTGGGGCTCTTTTCT	17:T>C	17	0.57	0.163743	0.883041	0.116959	0.836257	0.046784	0.273862	0.206559	0.240211	4.53571	2.68831	1
100024784|F|0--37:T>G	100024784	1469	TGCAGGTGGGGCGTGGCCCTGACGCCACCTTCTCCTCTGTATAAATATTTTCCTCGACCGTTTTTCGTT		37	0.783333	0.995745	0.004255	0.995745	0.004255	0	0.008474	0.008474	0.008474	10.791	6	1
100024784|F|0-37:T>G-37:T>G	100024784	1469	TGCAGGTGGGGCGTGGCCCTGACGCCACCTTCTCCTCGTTATAAATATTTTCCTCGACCGTTTTTCGTT	37:T>G	37	0.783333	0.995745	0.004255	0.995745	0.004255	0	0.008474	0.008474	0.008474	10.791	6	1
100024787|F|0--8:A>G	100024787	1471	TGCAGGTGATTAGAATGGAAAATGAAATTGAATAGAACAACTAATCAGATTTTCTTCTCATGAGCCAAC		8	0.78	0.017094	0.995726	0.004274	0.982906	0.012821	0.033604	0.00851	0.021057	5.5	5.35081	1
100024787|F|0-8:A>G-8:A>G	100024787	1471	TGCAGGTGGTTAGAATGGAAAATGAAATTGAATAGAACAACTAATCAGATTTTCTTCTCATGAGCCAAC	8:A>G	8	0.78	0.017094	0.995726	0.004274	0.982906	0.012821	0.033604	0.00851	0.021057	5.5	5.35081	1
100024791|F|0--61:C>G	100024791	1474	TGCAGGTGTCCGATTTCTCATATTGAGAATTTCAAATCTGGGAAGTTTCCAATGCATGCTCCTCCGGCT		61	0.883333	0.977358	0.064151	0.935849	0.022642	0.041509	0.044258	0.120071	0.082164	6.46377	4.2	1
100024791|F|0-61:C>G-61:C>G	100024791	1474	TGCAGGTGTCCGATTTCTCATATTGAGAATTTCAAATCTGGGAAGTTTCCAATGCATGCTCGTCCGGCT	61:C>G	61	0.883333	0.977358	0.064151	0.935849	0.022642	0.041509	0.044258	0.120071	0.082164	6.46377	4.2	1
100024793|F|0--67:G>A	100024793	1476	TGCAGGTGTGAGGCCGGGAAGAATGCAGTGGTTGGTGGTAGCAATGACAATAAGAAACCTAAGCAGAGA		67	0.696667	0.339713	0.770335	0.229665	0.660287	0.110048	0.448616	0.353838	0.401227	5.74667	5.23214	1
100024793|F|0-67:G>A-67:G>A	100024793	1476	TGCAGGTGTGAGGCCGGGAAGAATGCAGTGGTTGGTGGTAGCAATGACAATAAGAAACCTAAGCAGAAA	67:G>A	67	0.696667	0.339713	0.770335	0.229665	0.660287	0.110048	0.448616	0.353838	0.401227	5.74667	5.23214	1
100024795|F|0--29:C>T	100024795	1478	TGCAGGTGTTCCTCAAAGGCTTCCTCATACTTCCTTTTCTGGTTCCTCACATCCGTTGGTTCCACTTTG		29	0.78	0.965812	0.038462	0.961538	0.034188	0.004274	0.066038	0.073964	0.070001	32.8481	17.8889	1
100024795|F|0-29:C>T-29:C>T	100024795	1478	TGCAGGTGTTCCTCAAAGGCTTCCTCATATTTCCTTTTCTGGTTCCTCACATCCGTTGGTTCCACTTTG	29:C>T	29	0.78	0.965812	0.038462	0.961538	0.034188	0.004274	0.066038	0.073964	0.070001	32.8481	17.8889	1
100024796|F|0--32:G>T	100024796	1479	TGCAGGTGTTGATAGGGTTTTTCAGTTTTTTTGTTCTTCTTCTTTTTGGAGATTTTTTCCATAACCGAT		32	0.443333	0.255639	0.781955	0.218045	0.744361	0.037594	0.380575	0.341003	0.360789	9.83333	9.47748	1
100024796|F|0-32:G>T-32:G>T	100024796	1479	TGCAGGTGTTGATAGGGTTTTTCAGTTTTTTTTTTCTTCTTCTTTTTGGAGATTTTTTCCATAACCGAT	32:G>T	32	0.443333	0.255639	0.781955	0.218045	0.744361	0.037594	0.380575	0.341003	0.360789	9.83333	9.47748	1
100024797|F|0--34:G>T	100024797	1480	TGCAGGTTAAAAATGTTCAAATCTTGAAGTTCATGTACCACTAGTGATTGTTATATAAGGCTGTCTCCT		34	1	0.943333	0.286667	0.713333	0.056667	0.23	0.106911	0.408978	0.257944	14.3013	9.52688	1
100024797|F|0-34:G>T-34:G>T	100024797	1480	TGCAGGTTAAAAATGTTCAAATCTTGAAGTTCATTTACCACTAGTGATTGTTATATAAGGCTGTCTCCT	34:G>T	34	1	0.943333	0.286667	0.713333	0.056667	0.23	0.106911	0.408978	0.257944	14.3013	9.52688	1
100024798|F|0--5:G>C	100024798	1481	TGCAGGTTAAGCCTTGTTCTGTTTATAGTTATTATCCCAGTGAGAATGTGGTTGGTTAAATGAAAAAAG		5	0.99	0.993266	0.06734	0.93266	0.006734	0.060606	0.013377	0.125611	0.069494	8.92038	5.3913	1
100024798|F|0-5:G>C-5:G>C	100024798	1481	TGCAGCTTAAGCCTTGTTCTGTTTATAGTTATTATCCCGGTGAGAATGTGGTTGGTTAAATGAAAAAAG	5:G>C	5	0.99	0.993266	0.06734	0.93266	0.006734	0.060606	0.013377	0.125611	0.069494	8.92038	5.3913	1
100024804|F|0--40:G>A	100024804	1485	TGCAGGTTAGTGGGGCCAGAGTCAAAATATCAGATCGAGGGGATTTCATGTCTGGCACATCAGACAGGT		40	0.986667	0.97973	0.141892	0.858108	0.02027	0.121622	0.039719	0.243517	0.141618	9.41558	4.35714	1
100024804|F|0-40:G>A-40:G>A	100024804	1485	TGCAGGTTAGTGGGGCCAGAGTCAAAATATCAGATCGAGGAGATTTCATGTCTGGCACATCAGACAGGT	40:G>A	40	0.986667	0.97973	0.141892	0.858108	0.02027	0.121622	0.039719	0.243517	0.141618	9.41558	4.35714	1
100024809|F|0--21:G>A	100024809	1490	TGCAGGTTCATATCCTCCACCGATCTCACAGAGGCGATCCCAGACATGATTGGGGACTGGAACGACAGA		21	0.863333	0.007722	1	0	0.992278	0.007722	0.015325	0	0.007662	5	4.01099	1
100024809|F|0-21:G>A-21:G>A	100024809	1490	TGCAGGTTCATATCCTCCACCAATCTCACAGAGGCGATCCCAGACATGATTGGGGACTGGAACGACAGA	21:G>A	21	0.863333	0.007722	1	0	0.992278	0.007722	0.015325	0	0.007662	5	4.01099	1
100024811|F|0--10:T>C	100024811	1492	TGCAGGTTCCTCAATGGGTTCCTTAAATTTTGCTTTCTCACTAAGTTCTTCAAATGAATCAACAAGATT		10	0.78	0.769231	0.307692	0.692308	0.230769	0.076923	0.35503	0.426036	0.390533	20.0103	19.3649	1
100024811|F|0-10:T>C-10:T>C	100024811	1492	TGCAGGTTCCCCAATGGGTTCCTTAAATTTTGCTTTCTCACTAAGTTCTTCAAATGAATCAACAAGATT	10:T>C	10	0.78	0.769231	0.307692	0.692308	0.230769	0.076923	0.35503	0.426036	0.390533	20.0103	19.3649	1
100024813|F|0--38:G>C	100024813	1494	TGCAGGTTCTTGTACACGTTCCATCGGCTAGACGCTGCGACTTTGGTTGTGAGCTCCAATCCCTGACGA		38	1	0.996667	0.26	0.74	0.003333	0.256667	0.006644	0.3848	0.195722	38.8491	15.875	1
100024813|F|0-38:G>C-38:G>C	100024813	1494	TGCAGGTTCTTGTACACGTTCCATCGGCTAGACGCTGCCACTTTGGTTGTGAGCTCCAATCCCTGACGA	38:G>C	38	1	0.996667	0.26	0.74	0.003333	0.256667	0.006644	0.3848	0.195722	38.8491	15.875	1
100024818|F|0--60:T>C	100024818	1499	TGCAGGTTGGGATGTAGCAGAGGAAGCCCTTTTCTGCTGCTGCCTCTGCTGTACTTGTTGTGAAACCTG		60	0.82	0.95122	0.142276	0.857724	0.04878	0.093496	0.092802	0.244068	0.168435	16.4137	7.30556	0.964286
100024818|F|0-60:T>C-60:T>C	100024818	1499	TGCAGGTTGGGATGTAGCAGAGGAAGCCCTTTTCTGCTGCTGCCTCTGCTGTACTTGTTGCGAAACCTG	60:T>C	60	0.82	0.95122	0.142276	0.857724	0.04878	0.093496	0.092802	0.244068	0.168435	16.4137	7.30556	0.964286
100024827|F|0--6:T>C	100024827	1506	TGCAGGTTTGTAAAGAAAGAGAACCCCCACCCAAATGTGACGTTGTTGTCCATTATCATCTTAATTATA		6	0.79	0.953586	0.181435	0.818565	0.046414	0.135021	0.088519	0.297032	0.192775	36.3389	16.4884	0.958333
100024827|F|0-6:T>C-6:T>C	100024827	1506	TGCAGGCTTGTAAAGAAAGAGAACCCCCACCCAAATGTGACGTTGTTGTCCATTATCATCTTAATTATA	6:T>C	6	0.79	0.953586	0.181435	0.818565	0.046414	0.135021	0.088519	0.297032	0.192775	36.3389	16.4884	0.958333
100024832|F|0--60:T>C	100024832	1510	TGCAGGTTTTCGACCAGATAAAAGCAACTGGGGTTGGAACTGGTTGGAGAGATGGATGGCTGTTCGTCC		60	0.413333	0.153226	0.895161	0.104839	0.846774	0.048387	0.259495	0.187695	0.223595	4.94737	4.30252	1
100024832|F|0-60:T>C-60:T>C	100024832	1510	TGCAGGTTTTCGACCAGATAAAAGCAACTGGGGTTGGAACTGGTTGGAGAGATGGATGGCCGTTCGTCC	60:T>C	60	0.413333	0.153226	0.895161	0.104839	0.846774	0.048387	0.259495	0.187695	0.223595	4.94737	4.30252	1
100024834|F|0--68:A>G	100024834	1512	TGCAGGTTTTGGGGTTCACTAACAAGGAAAAGAAAAGAAGGAGAAGATGGGAAGAAGAAAATGGTATCA		68	0.966667	0.362069	0.910345	0.089655	0.637931	0.272414	0.46195	0.163234	0.312592	20.6339	18.9386	1
100024834|F|0-68:A>G-68:A>G	100024834	1512	TGCAGGTTTTGGGGTTCACTAACAAGGAAAAGAAAAGAAGGAGAAGATGGGAAGAAGAAAATGGTATCG	68:A>G	68	0.966667	0.362069	0.910345	0.089655	0.637931	0.272414	0.46195	0.163234	0.312592	20.6339	18.9386	1
100024842|F|0--52:G>A	100024842	1519	TGCAGTAAACCTTCCTGCCAATTCCGGCCAATCCTTAGGCAATGGGAATTTCGTAGTAAGGATTGGAAT		52	0.5	0.906667	0.1	0.9	0.093333	0.006667	0.169244	0.18	0.174622	33.3129	22.8667	1
100024842|F|0-52:G>A-52:G>A	100024842	1519	TGCAGTAAACCTTCCTGCCAATTCCGGCCAATCCTTAGGCAATGGGAATTTCATAGTAAGGATTGGAAT	52:G>A	52	0.5	0.906667	0.1	0.9	0.093333	0.006667	0.169244	0.18	0.174622	33.3129	22.8667	1
100024847|F|0--60:G>T	100024847	1523	TGCAGTAAATTGAAGAAATCTGATTCCATTTCCTCCATGTTACCTGAACTTTAATGATTAGTACCAGCT		60	0.756667	0.004405	0.995595	0.004405	0.995595	0	0.008772	0.008772	0.008772	33	20.1592	1
100024847|F|0-60:G>T-60:G>T	100024847	1523	TGCAGTAAATTGAAGAAATCTGATTCCATTTCCTCCATGTTACCTGAACTTTAATGATTATTACCAGCT	60:G>T	60	0.756667	0.004405	0.995595	0.004405	0.995595	0	0.008772	0.008772	0.008772	33	20.1592	1
100024849|F|0--62:C>T	100024849	1524	TGCAGTAACAAAGTGATCCATTTCATAATGGATAACAATACTGCAAGCATCATGATGGTAGACTTTGTC		62	0.41	0.772358	0.300813	0.699187	0.227642	0.073171	0.351643	0.420649	0.386146	7.40777	3.07895	1
100024849|F|0-62:C>T-62:C>T	100024849	1524	TGCAGTAACAAAGTGATCCATTTCATAATGGATAACAATACTGCAAGCATCATGATGGTAGATTTTGTC	62:C>T	62	0.41	0.772358	0.300813	0.699187	0.227642	0.073171	0.351643	0.420649	0.386146	7.40777	3.07895	1
100024852|F|0--34:G>A	100024852	1527	TGCAGTAACTCAAAACTCGGTCCATATTTATCCCGAAGTAACTCGAAACATGTTGGTTTGATCGACGAA		34	0.8	0.8125	0.425	0.575	0.1875	0.2375	0.304688	0.48875	0.396719	25.9082	21.4091	1
100024852|F|0-34:G>A-34:G>A	100024852	1527	TGCAGTAACTCAAAACTCGGTCCATATTTATCCCAAAGTAACTCGAAACATGTTGGTTTGATCGACGAA	34:G>A	34	0.8	0.8125	0.425	0.575	0.1875	0.2375	0.304688	0.48875	0.396719	25.9082	21.4091	1
100024860|F|0--39:T>A	100024860	1533	TGCAGTAATCATGAACATCAGAAAACAAGTTTTGATTGTTTTCATTTATACCTTGAAAGCTACGTTCGA		39	1	0.996667	0.016667	0.983333	0.003333	0.013333	0.006644	0.032778	0.019711	46.7956	28.6	1
100024860|F|0-39:T>A-39:T>A	100024860	1533	TGCAGTAATCATGAACATCAGAAAACAAGTTTTGATTGTATTAATTTATACCTTGAAAGCTACGTTCGA	39:T>A	39	1	0.996667	0.016667	0.983333	0.003333	0.013333	0.006644	0.032778	0.019711	46.7956	28.6	1
100024862|F|0--31:A>T	100024862	1534	TGCAGTAATCGAGTATCAGTTCCTTCCAGAGAAGGATCTGCTTCTCTCGAGTATCCTTAACTGCTTGCA		31	0.946667	0.014085	0.996479	0.003521	0.985915	0.010563	0.027772	0.007017	0.017395	22.5	13.7442	1
100024862|F|0-31:A>T-31:A>T	100024862	1534	TGCAGTAATCGAGTATCAGTTCCTTCCAGAGTAGGATCTGCTTCTCTCGAGTATCCTTAACTGGTTGCA	31:A>T	31	0.946667	0.014085	0.996479	0.003521	0.985915	0.010563	0.027772	0.007017	0.017395	22.5	13.7442	1
100024868|F|0--28:C>A	100024868	1538	TGCAGTAATTATCATTTTAGGTCTGAGACGATGATCAACAGCAATCCAGATCGATCGATCGGTAAAAGG		28	0.92	0.018116	0.996377	0.003623	0.981884	0.014493	0.035576	0.00722	0.021398	8.8	7.5034	1
100024868|F|0-28:C>A-28:C>A	100024868	1538	TGCAGTAATTATCATTTTAGGTCTGAGAAGATGATCAACAGCAATCCAGGTCGATCGATCGGTAAAAGG	28:C>A	28	0.92	0.018116	0.996377	0.003623	0.981884	0.014493	0.035576	0.00722	0.021398	8.8	7.5034	1
100024871|F|0--13:A>G	100024871	1540	TGCAGTAATTATCAAATCAAAATTTGTATGGTTCCTTTTAATGTAAGAATGAATCCAAACCCAATGATC		13	0.516667	0.019355	0.993548	0.006452	0.980645	0.012903	0.03796	0.01282	0.02539	10	8.16364	1
100024871|F|0-13:A>G-13:A>G	100024871	1540	TGCAGTAATTATCGAATCAAAATTTGTATGGTTCCTTTTAATGTAAGAATGAATCCAAACCCAATGATC	13:A>G	13	0.516667	0.019355	0.993548	0.006452	0.980645	0.012903	0.03796	0.01282	0.02539	10	8.16364	1
100024877|F|0--59:C>T	100024877	1544	TGCAGTAATTTTGGAAATAAGTTGTGTAATTTCGATTTCTGCACACTCAATCCAGAATACTCAAATTCC		59	0.933333	0.903571	0.321429	0.678571	0.096429	0.225	0.17426	0.436224	0.305242	8.02952	4.06452	0.941176
100024877|F|0-59:C>T-59:C>T	100024877	1544	TGCAGTAATTTTGGAAATAAGTTGTGTAATTTCGATTTCTGCACACTCAATCCAGAATATTCAAATTCC	59:C>T	59	0.933333	0.903571	0.321429	0.678571	0.096429	0.225	0.17426	0.436224	0.305242	8.02952	4.06452	0.941176
100024878|F|0--34:C>T	100024878	1545	TGCAGTACAAGAAGTTCCAGATCTTATTCAACCACACTCGTTCATTCGATAATTGTTTGGAGATATATT		34	0.733333	0.009091	1	0	0.990909	0.009091	0.018017	0	0.009008	88.5	50.0087	1
100024878|F|0-34:C>T-34:C>T	100024878	1545	TGCAGTACAAGAAGTTCCAGATCTTATTCAACCATACTCGTTCATTCGATAATTGTTTGGAGATATATT	34:C>T	34	0.733333	0.009091	1	0	0.990909	0.009091	0.018017	0	0.009008	88.5	50.0087	1
100024884|F|0--24:C>T	100024884	1549	TGCAGTACAGAGCTATAAAAGTTTCGCTCTAGGTCTGAATATCCAGACACTGTTTAATCGATTCGGAGT		24	0.913333	0.941606	0.240876	0.759124	0.058394	0.182482	0.109969	0.365709	0.237839	19.8654	17.2466	1
100024884|F|0-24:C>T-24:C>T	100024884	1549	TGCAGTACAGAGCTATAAAAGTTTTGCTCTAGGTCTGAATATCCAGACACTGTTTAATCGATTCGGAGT	24:C>T	24	0.913333	0.941606	0.240876	0.759124	0.058394	0.182482	0.109969	0.365709	0.237839	19.8654	17.2466	1
100024886|F|0--29:T>A	100024886	1551	TGCAGTACAGGAGACGACCACATTACTAATAGTAATGGTTTTGGTTATTCCAGAATCCAGATACCATTA		29	0.996667	0.996656	0.016722	0.983278	0.003344	0.013378	0.006667	0.032886	0.019776	7.91798	4.8	1
100024886|F|0-29:T>A-29:T>A	100024886	1551	TGCAGTACAGGAGACGACCACATTACTAAAAGTAATGGTTTTGGTTATTCCAGAATCCAGATACCATTA	29:T>A	29	0.996667	0.996656	0.016722	0.983278	0.003344	0.013378	0.006667	0.032886	0.019776	7.91798	4.8	1
100024914|F|0--58:A>T	100024914	1575	TGCAGTAGAGAAATATGACACAGTAAGTGTGCACTAACTCCATCCATAAGCCTAAGAAATTTACAGTAC		58	0.98	0.017007	0.996599	0.003401	0.982993	0.013605	0.033435	0.00678	0.020107	84.8	50.2917	1
100024914|F|0-58:A>T-58:A>T	100024914	1575	TGCAGTAGAGAAATATGACACAGTAAGTGTGCACTAACTCCATCCATAAGCCTAAGAATTTTACAGTAT	58:A>T	58	0.98	0.017007	0.996599	0.003401	0.982993	0.013605	0.033435	0.00678	0.020107	84.8	50.2917	1
100024919|F|0--33:C>T	100024919	1579	TGCAGTAGCCTTGGCCAACAAGGCCGTCATGGTCACCCCCTTTGTCTTCACCTGAATTCATAAAGAAAT		33	1	0.996667	0.113333	0.886667	0.003333	0.11	0.006644	0.200978	0.103811	16.6352	7.77143	1
100024919|F|0-33:C>T-33:C>T	100024919	1579	TGCAGTAGCCTTGGCCAACAAGGCCGTCATGGTTACCCCCTTTGTCTTCACCTGAATTCATAAAGAAAT	33:C>T	33	1	0.996667	0.113333	0.886667	0.003333	0.11	0.006644	0.200978	0.103811	16.6352	7.77143	1
100024925|F|0--65:T>C	100024925	1584	TGCAGTAGGTGCAGTGCCAAGTGGTTTTTCTCTTTTCTATCTTTCAATAGAGTTTTCAGCAGTCATTAG		65	1	0.336667	0.96	0.04	0.663333	0.296667	0.446644	0.0768	0.261722	23.1101	19.2899	1
100024925|F|0-65:T>C-65:T>C	100024925	1584	TGCAGTAGGTGCAGTGCCAAGTGGTTTTTCTCTTTTCTATCTTTCAATAGAGTTTTCAGCAGTCACTAG	65:T>C	65	1	0.336667	0.96	0.04	0.663333	0.296667	0.446644	0.0768	0.261722	23.1101	19.2899	1
100024929|F|0--9:C>T	100024929	1587	TGCAGTAGTCTCGATCTCTATACAATCCATGTCCGATCTACCTCCTTCGCCTTCACTGCCTCGCATTAT		9	0.993333	0.996644	0.063758	0.936242	0.003356	0.060403	0.006689	0.119387	0.063038	13.9114	4.52381	0.972222
100024929|F|0-9:C>T-9:C>T	100024929	1587	TGCAGTAGTTTCGATCTCTATACAATCCATGTCCGATCTACCTCCTTCGCCTTCACTGCCTCGCATTAT	9:C>T	9	0.993333	0.996644	0.063758	0.936242	0.003356	0.060403	0.006689	0.119387	0.063038	13.9114	4.52381	0.972222
100024931|F|0--67:T>C	100024931	1589	TGCAGTAGTGATCCTATAGCCTCCAATACGTGTACATAATCCTTGTGAAAGCATTGGCAAAACCTTATA		67	0.95	0.989474	0.119298	0.880702	0.010526	0.108772	0.020831	0.210132	0.115482	16.204	8.37143	1
100024931|F|0-67:T>C-67:T>C	100024931	1589	TGCAGTAGTGATCCTATAGCCTCCAATACGTGTACATAATCCTTGTGAAAGCATTGGCAAAACCTTACA	67:T>C	67	0.95	0.989474	0.119298	0.880702	0.010526	0.108772	0.020831	0.210132	0.115482	16.204	8.37143	1
100024932|F|0--65:C>A	100024932	1590	TGCAGTAGTGCCACACCCAAGTCCATTTTGGATTGTGGGAAACTGGGAAGAGTCTTCAAAGAAGACGAG		65	0.99	0.030303	0.993266	0.006734	0.969697	0.023569	0.05877	0.013377	0.036073	11	8.0828	1
100024932|F|0-65:C>A-65:C>A	100024932	1590	TGCAGTAGTGCCACACCCAAGTCCATTTTGGATTGTGGGAAACTGGGAAGAGTCTTCAAAGAAGAAGAG	65:C>A	65	0.99	0.030303	0.993266	0.006734	0.969697	0.023569	0.05877	0.013377	0.036073	11	8.0828	1
100024937|F|0--55:C>G	100024937	1594	TGCAGTATAGCTGGTTCCCAAGAAGCAAAAGAAGCAATGAAATGTGAAAAGAAACCCTTATCAGTAGAG		55	0.916667	0.949091	0.098182	0.901818	0.050909	0.047273	0.096635	0.177084	0.13686	60.4353	27.8889	1
100024937|F|0-55:C>G-55:C>G	100024937	1594	TGCAGTATAGCTGGTTCCCAAGAAGCAAAAGAAGCAATGAAATGTGAAAAGAAACGCTTATCAGTAGAG	55:C>G	55	0.916667	0.949091	0.098182	0.901818	0.050909	0.047273	0.096635	0.177084	0.13686	60.4353	27.8889	1
100024939|F|0--8:C>T	100024939	1596	TGCAGTATCAGATATGCATGGAAAGATTAGAACTCCAAATTAGGGTTTCTTTTTATGGTAAAAGAATAT		8	0.963333	0.99654	0.134948	0.865052	0.00346	0.131488	0.006896	0.233474	0.120185	9.0684	5.66667	1
100024939|F|0-8:C>T-8:C>T	100024939	1596	TGCAGTATTAGATATGCATGGAAAGATTAGAACTCCAAATTAGGGTTTCTTTTTATGGTAAAAGAATAT	8:C>T	8	0.963333	0.99654	0.134948	0.865052	0.00346	0.131488	0.006896	0.233474	0.120185	9.0684	5.66667	1
100024941|F|0--58:G>C	100024941	1598	TGCAGTATGTACTGAGAATATGATCAAAAGTTCTAGCCTCTGCCATTGTTGCCTGCCCGAAAAAAATGA		58	0.743333	0.022422	0.982063	0.017937	0.977578	0.004484	0.043838	0.035231	0.039534	86.2	57.6552	1
100024941|F|0-58:G>C-58:G>C	100024941	1598	TGCAGTATGTACTGAGAATATGATCAAAAGTTCTAGCCTCTGCCATTGTTGCCTGCCCCAAAAAAATGA	58:G>C	58	0.743333	0.022422	0.982063	0.017937	0.977578	0.004484	0.043838	0.035231	0.039534	86.2	57.6552	1
100024944|F|0--59:T>G	100024944	1601	TGCAGTATTGGTGCACCTGTGCTCTGGGGACCGACAGTATCTTGCAGAGGCTCAAGAGCTTGGTGTGAT		59	0.95	0.929825	0.238596	0.761404	0.070175	0.168421	0.130502	0.363336	0.246919	18.788	12.6133	1
100024944|F|0-59:T>G-59:T>G	100024944	1601	TGCAGTATTGGTGCACCTGTGCTCTGGGGACCGACAGTATCTTGCAGAGGCTCAAGAGCGTGGTGTGAT	59:T>G	59	0.95	0.929825	0.238596	0.761404	0.070175	0.168421	0.130502	0.363336	0.246919	18.788	12.6133	1
100024946|F|0--8:T>A	100024946	1603	TGCAGTATTTTTTCCTTTCCAAAATAATCAATTCAAGAAAAAAACATTGACCATTTTAGGGAGATATGA		8	0.876667	0.984791	0.060837	0.939163	0.015209	0.045627	0.029956	0.114271	0.072113	12.9638	8.47368	1
100024946|F|0-8:T>A-8:T>A	100024946	1603	TGCAGTATATTTTCCTTTCCAAAATAATCAATTCAAGAAAAAAACATTGACCATTTTAGGGAGATATGA	8:T>A	8	0.876667	0.984791	0.060837	0.939163	0.015209	0.045627	0.029956	0.114271	0.072113	12.9638	8.47368	1
100024947|F|0--36:G>C	100024947	1604	TGCAGTCAACCTATGTGTCAATAATATTAGAGTCAGGAAAGAGAATTTTAATCCGGTGGTGTTTATCCC		36	0.47	0.496454	0.546099	0.453901	0.503546	0.042553	0.499975	0.49575	0.497862	42.0694	4.225	1
100024947|F|0-36:G>C-36:G>C	100024947	1604	TGCAGTCAACCTATGTGTCAATAATATTAGAGTCAGCAAAGAGAATTTTAATCCGGTGGTGTTTATCCC	36:G>C	36	0.47	0.496454	0.546099	0.453901	0.503546	0.042553	0.499975	0.49575	0.497862	42.0694	4.225	1
100024950|F|0--24:T>A	100024950	1606	TGCAGTCAATACTCACTAGAGTCCTAGCGTCTTGTCAGGATCCTCTTGTCATATATTTGCAACTAATGA		24	0.97	0.996564	0.04811	0.95189	0.003436	0.044674	0.006849	0.091591	0.04922	16.6019	12.7857	1
100024950|F|0-24:T>A-24:T>A	100024950	1606	TGCAGTCAATACTCACTAGAGTCCAAGCGTCTTGTCAGGATCCTCTTGTCATATATTTGCAACTAATGA	24:T>A	24	0.97	0.996564	0.04811	0.95189	0.003436	0.044674	0.006849	0.091591	0.04922	16.6019	12.7857	1
100024958|F|0--14:T>A	100024958	1613	TGCAGTCAGATGTCTTGTCATTGACCAATGCCCTTATATGGGCCATGAGGCCCATGACTCATGAGTGGG		14	0.506667	0.888158	0.118421	0.881579	0.111842	0.006579	0.198667	0.208795	0.203731	10.5172	6.15789	1
100024958|F|0-14:T>A-14:T>A	100024958	1613	TGCAGTCAGATGTCATGTCATTGACCAATGCCCTTATATGGGCCATGAGGCCCATGACTCATGAGTGGG	14:T>A	14	0.506667	0.888158	0.118421	0.881579	0.111842	0.006579	0.198667	0.208795	0.203731	10.5172	6.15789	1
100024965|F|0--24:C>T	100024965	1620	TGCAGTCATCATTTCAAAGTATTTCCTTCCAAAATCTACCAAACCCGCATGGCTACAAGCCTTCAATAA		24	0.993333	0.996644	0.154362	0.845638	0.003356	0.151007	0.006689	0.261069	0.133879	13.3016	9.86	0.972222
100024965|F|0-24:C>T-24:C>T	100024965	1620	TGCAGTCATCATTTCAAAGTATTTTCTTCCAAAATCTACCAAACCCGCATGGCTACAAGCCTTCAATAA	24:C>T	24	0.993333	0.996644	0.154362	0.845638	0.003356	0.151007	0.006689	0.261069	0.133879	13.3016	9.86	0.972222
100024972|F|0--48:A>G	100024972	1627	TGCAGTCCAAGTGCAGCAAAGGTTCATTCATCAGTAGTAGTAGTAGTAATACCCAAAAGTCACAAATAA		48	0.58	0.028736	0.971264	0.028736	0.971264	0	0.05582	0.05582	0.05582	22.4	19.6222	1
100024972|F|0-48:A>G-48:A>G	100024972	1627	TGCAGTCCAAGTGCAGCAAAGGTTCATTCATCAGTAGTAGTAGTAGTAGTAGCCAAAAGTCACAAATAA	48:A>G	48	0.58	0.028736	0.971264	0.028736	0.971264	0	0.05582	0.05582	0.05582	22.4	19.6222	1
100024974|F|0--57:C>G	100024974	1628	TGCAGTCCAAGTGCAGCAAAGGTTCATTCATCAGTAGTAGTAGTAGTAGTAGTAGTACCCAAAAGTCAC		57	0.843333	0.16996	0.940711	0.059289	0.83004	0.110672	0.282148	0.111547	0.196847	25.1163	19	1
100024974|F|0-57:C>G-57:C>G	100024974	1628	TGCAGTCCAAGTGCAGCAAAGGTTCATTCATCAGTAGTAGTAGTAGTAGTAGTAGTAGCCAAAAGTCAC	57:C>G	57	0.843333	0.16996	0.940711	0.059289	0.83004	0.110672	0.282148	0.111547	0.196847	25.1163	19	1
100024976|F|0--45:G>A	100024976	1630	TGCAGTCCACATTGGACAATTCTTGGAAGCCATTCATAAAAACTTGATTGTGGTTCAGTCATGTTGTAA		45	0.96	0.958333	0.15625	0.84375	0.041667	0.114583	0.079861	0.263672	0.171766	7.18966	4.08333	1
100024976|F|0-45:G>A-45:G>A	100024976	1630	TGCAGTCCACATTGGACAATTCTTGGAAGCCATTCATAAAAACTTAATTGTGGTTCAGTCATGTTGTAA	45:G>A	45	0.96	0.958333	0.15625	0.84375	0.041667	0.114583	0.079861	0.263672	0.171766	7.18966	4.08333	1
100024979|F|0--58:T>C	100024979	1633	TGCAGTCCATTCAGAGATCACTCCTCAGTGTTTACAACCAGGTGCCGTATTTGGACATTTGCTAGGGCA		58	0.573333	0.011628	0.988372	0.011628	0.988372	0	0.022985	0.022985	0.022985	10	6.16848	1
100024979|F|0-58:T>C-58:T>C	100024979	1633	TGCAGTCCATTCAGAGATCACTCCTCAGTGTTTACAACCAGGTGCCGTATTTGGACATCTGCTAGGGCA	58:T>C	58	0.573333	0.011628	0.988372	0.011628	0.988372	0	0.022985	0.022985	0.022985	10	6.16848	1
100024987|F|0--46:C>G	100024987	1640	TGCAGTCCCTGGGTGAACGCCCCGACCATGAGGCCGTCGATCTCGCCAAGGCCAAGATCTCCGAAATCG		46	0.6	0.311111	0.794444	0.205556	0.688889	0.105556	0.428642	0.326605	0.377623	65.3333	62.9933	1
100024987|F|0-46:C>G-46:C>G	100024987	1640	TGCAGTCCCTGGGTGAACGCCCCGACCATGAGGCCGTCGATCTCGCGAAGGCCAAGATCTCCGAAATCG	46:C>G	46	0.6	0.311111	0.794444	0.205556	0.688889	0.105556	0.428642	0.326605	0.377623	65.3333	62.9933	1
100024994|F|0--26:G>A	100024994	1645	TGCAGTCCTACTAACTTACAGTTAATGCAAGTTGTGAGTGAGCAGTTAAGTCCCGATACTTTGTACTAA		26	0.996667	0.996656	0.020067	0.979933	0.003344	0.016722	0.006667	0.039328	0.022998	16.2114	15.1667	0.972222
100024994|F|0-26:G>A-26:G>A	100024994	1645	TGCAGTCCTACTAACTTACAGTTAATACAAGTTGTGAGTGAGCAGTTAAGTCCCGATACTTTGTACTAA	26:G>A	26	0.996667	0.996656	0.020067	0.979933	0.003344	0.016722	0.006667	0.039328	0.022998	16.2114	15.1667	0.972222
100025008|F|0--21:G>C	100025008	1657	TGCAGTCTAAAAGGATGGATTGGAAATCCCAATTTGAAGCAGCTCCTAGAAGACGAATTTAACAAGAAT		21	0.75	0.608889	0.577778	0.422222	0.391111	0.186667	0.476286	0.487901	0.482094	14.3286	13.7372	1
100025008|F|0-21:G>C-21:G>C	100025008	1657	TGCAGTCTAAAAGGATGGATTCGAAATCCCAATTTGAAGCAGCTCCTAGAAGACGAATTTAACAAGAAT	21:G>C	21	0.75	0.608889	0.577778	0.422222	0.391111	0.186667	0.476286	0.487901	0.482094	14.3286	13.7372	1
100025020|F|0--21:C>T	100025020	1665	TGCAGTCTCCAATAACATGCCCCACTTTCTTACAAAACCCACACTTCGCCAGTGCATCCTCATAGATCA		21	0.663333	0.979899	0.075377	0.924623	0.020101	0.055276	0.039393	0.13939	0.089392	28.2598	26.7647	1
100025020|F|0-21:C>T-21:C>T	100025020	1665	TGCAGTCTCCAATAACATGCCTCACTTTCTTACAGAACCCACACTTCGCCAGTGCATCCTCATAGATCA	21:C>T	21	0.663333	0.979899	0.075377	0.924623	0.020101	0.055276	0.039393	0.13939	0.089392	28.2598	26.7647	1
100025022|F|0--50:G>C	100025022	1666	TGCAGTCTCCAGCATCCACGGAAAACGAAAATCCTATGTATTAGCTCTCGGTCGGCAAATGAGTCTAGC		50	0.986667	0.030405	0.983108	0.016892	0.969595	0.013514	0.058962	0.033213	0.046087	52.3333	42.8968	1
100025022|F|0-50:G>C-50:G>C	100025022	1666	TGCAGTCTCCAGCATCCACGGAAAACGAAAATCCTATGTATTAGCTCTCGCTCGGCAAATGAGTCTAGC	50:G>C	50	0.986667	0.030405	0.983108	0.016892	0.969595	0.013514	0.058962	0.033213	0.046087	52.3333	42.8968	1
100025029|F|0--28:A>G	100025029	1672	TGCAGTCTTAACCAAGAGCTATGCCTTGATTATGCCCATTTTTACTGGGTTGTTAAAGAGGTTTATATG		28	0.65	0.025641	0.994872	0.005128	0.974359	0.020513	0.049967	0.010204	0.030085	79.2	61.9327	1
100025029|F|0-28:A>G-28:A>G	100025029	1672	TGCAGTCTTAACCAAGAGCTATGCCTTGGTTATGCCCATTTTTACTGGGTTGTTAAAGAGGTTTATATG	28:A>G	28	0.65	0.025641	0.994872	0.005128	0.974359	0.020513	0.049967	0.010204	0.030085	79.2	61.9327	1
100025031|F|0--20:A>T	100025031	1673	TGCAGTCTTACCACTTGGCTAGGCTAAGCAGTTTTCGTCCAAACGGCCCTTCCACGTCAGCTACTTTTG		20	0.863333	0.281853	0.810811	0.189189	0.718147	0.092664	0.404824	0.306793	0.355809	12.5	10.2615	1
100025031|F|0-20:A>T-20:A>T	100025031	1673	TGCAGTCTTACCACTTGGCTTGGTTAAGCAGTTTTCGTCCAAACGGCCCTTCCACGTCAGCAACTTTTG	20:A>T	20	0.863333	0.281853	0.810811	0.189189	0.718147	0.092664	0.404824	0.306793	0.355809	12.5	10.2615	1
100025033|F|0--36:A>G	100025033	1674	TGCAGTCTTAGAATTTTCCTGTTTTGGTTCTGTATGAATGGCCTGAAATTCCTGATAATCTAACTATGA		36	1	0.826667	0.716667	0.283333	0.173333	0.543333	0.286578	0.406111	0.346344	14.0532	13.3392	1
100025033|F|0-36:A>G-36:A>G	100025033	1674	TGCAGTCTTAGAATTTTCCTGTTTTGGTTCTGTATGGATGGCCTGAAATTCCTGATAATCTAACTATGA	36:A>G	36	1	0.826667	0.716667	0.283333	0.173333	0.543333	0.286578	0.406111	0.346344	14.0532	13.3392	1
100025037|F|0--46:G>T	100025037	1678	TGCAGTCTTGGGGTGAATCTCAGCGTACGAGTTAGATTACAAGTTAGTCTTGGGGTTCTCGTTCTCTCT		46	0.996667	0.989967	0.123746	0.876254	0.010033	0.113712	0.019866	0.216866	0.118366	13.1492	7.81579	1
100025037|F|0-46:G>T-46:G>T	100025037	1678	TGCAGTCTTGGGGTGAATCTCAGCGTACGAGTTAGATTACAAGTTATTCTTGGGGTTCTCGTTCTCTCT	46:G>T	46	0.996667	0.989967	0.123746	0.876254	0.010033	0.113712	0.019866	0.216866	0.118366	13.1492	7.81579	1
100025038|F|0--27:G>C	100025038	1679	TGCAGTCTTTCTCCAACGGAAACTTGAGTGGAGAAATTCATGCAACCTGGAACATAACCACCACAAAAT		27	0.993333	0.697987	0.728188	0.271812	0.302013	0.426174	0.421603	0.395861	0.408732	24.6727	20.9649	1
100025038|F|0-27:G>C-27:G>C	100025038	1679	TGCAGTCTTTCTCCAACGGAAACTTGACTGGAGAAATTCATGCAACCTGGAACATAACCACCACAAAAT	27:G>C	27	0.993333	0.697987	0.728188	0.271812	0.302013	0.426174	0.421603	0.395861	0.408732	24.6727	20.9649	1
100025041|F|0--16:G>A	100025041	1682	TGCAGTGAAAGAGAGAGAGCACATGGGGAGGTTAAAGTGATAACAACGTAGCTTCTTCCTTTTTCAGTA		16	0.89	0.033708	0.996255	0.003745	0.966292	0.029963	0.065143	0.007463	0.036303	8.44444	6.01056	1
100025041|F|0-16:G>A-16:G>A	100025041	1682	TGCAGTGAAAGAGAGAAAGCACATGGGGAGGTTAAAGTGATAACAACTTAGCTTCTTCCTTTTTCAGTA	16:G>A	16	0.89	0.033708	0.996255	0.003745	0.966292	0.029963	0.065143	0.007463	0.036303	8.44444	6.01056	1
100025046|F|0--58:T>C	100025046	1686	TGCAGTGAAGGTGATGTCCCTTGGTTTCAGATCCGTCTTAACCATTTCCAAGAAACATTGGAGTGACCT		58	0.99	0.983165	0.225589	0.774411	0.016835	0.208754	0.033103	0.349397	0.19125	13.6945	4.57534	0.944444
100025046|F|0-58:T>C-58:T>C	100025046	1686	TGCAGTGAAGGTGATGTCCCTTGGTTTCAGATCCGTCTTAACCATTTCCAAGAAACATCGGAGTGACCT	58:T>C	58	0.99	0.983165	0.225589	0.774411	0.016835	0.208754	0.033103	0.349397	0.19125	13.6945	4.57534	0.944444
100025053|F|0--36:A>G	100025053	1693	TGCAGTGAGATGAGGATAAAGGGTTTTTGTGCTTCCATCTCTTATGAGAATAATAATCGGATCAGATTA		36	0.866667	0.996154	0.026923	0.973077	0.003846	0.023077	0.007663	0.052396	0.03003	12.7122	7.71429	1
100025053|F|0-36:A>G-36:A>G	100025053	1693	TGCAGTGAGATGAGGATAAAGGGTTTTTGTGCTTCCGTCTCTTATGAGAATAATAATCGGATCAGATTA	36:A>G	36	0.866667	0.996154	0.026923	0.973077	0.003846	0.023077	0.007663	0.052396	0.03003	12.7122	7.71429	1
100025056|F|0--44:C>T	100025056	1695	TGCAGTGAGCTTCACAGATTCCTTACCAGGCCAAACTCGATCATCCCTCTTGAGGTGGCCCACTTGGTT		44	0.786667	0.983051	0.042373	0.957627	0.016949	0.025424	0.033324	0.081155	0.057239	5.90283	4	1
100025056|F|0-44:C>T-44:C>T	100025056	1695	TGCAGTGAGCTTCACAGATTCCTTACCAGGCCAAACTCGATCATTCCTCTTGAGGTGGCCCACTTGGTT	44:C>T	44	0.786667	0.983051	0.042373	0.957627	0.016949	0.025424	0.033324	0.081155	0.057239	5.90283	4	1
100025057|F|0--11:G>A	100025057	1696	TGCAGTGAGGCGTAGGCAGTTTAATAACATTTCTAGACTTCGAAATCCTAATGGAGATTGGATATCAAC		11	0.706667	0.004717	1	0	0.995283	0.004717	0.009389	0	0.004695	35	32.5595	1
100025057|F|0-11:G>A-11:G>A	100025057	1696	TGCAGTGAGGCATAGGTAGTTTAATAACATTTCTAAACTTCGAAATCCTAATGGAGATTGGATATCAAC	11:G>A	11	0.706667	0.004717	1	0	0.995283	0.004717	0.009389	0	0.004695	35	32.5595	1
100025068|F|0--23:T>C	100025068	1706	TGCAGTGCAAATCCAGCATGTTGTGTTCAATCATCAGAATCTTTTGTGAGGAGACAGTAATGATTGCAT		23	0.876667	0.984791	0.152091	0.847909	0.015209	0.136882	0.029956	0.257919	0.143937	5.96739	4.125	1
100025068|F|0-23:T>C-23:T>C	100025068	1706	TGCAGTGCAAATCCAGCATGTTGCGTTCAATCATCAGAATCTTTTGTGGGGAGACAGTAATGATTGCAT	23:T>C	23	0.876667	0.984791	0.152091	0.847909	0.015209	0.136882	0.029956	0.257919	0.143937	5.96739	4.125	1
100025070|F|0--27:C>G	100025070	1707	TGCAGTGCACTCTCCCCGGTACTTGTCCATGCTTTAGAAATGGGTAAACCTACAAAGACCCATCGGTAA		27	0.393333	0.338983	0.70339	0.29661	0.661017	0.042373	0.448147	0.417265	0.432706	16.2609	7.96552	1
100025070|F|0-27:C>G-27:C>G	100025070	1707	TGCAGTGCACTCTCCCCGGTACTTGTCGATGCTTTAGAAATGGGTAAACCTACAAAGACCCATAGGTAA	27:C>G	27	0.393333	0.338983	0.70339	0.29661	0.661017	0.042373	0.448147	0.417265	0.432706	16.2609	7.96552	1
100025073|F|0--44:C>G	100025073	1709	TGCAGTGCCCAAGTGATGATCAGTGATAAAAATAAATTCTCCTTCAGGCTTCAGAGAAGAAGAAAATGT		44	0.993333	0.973154	0.120805	0.879195	0.026846	0.09396	0.05225	0.212423	0.132336	28.5469	11.9444	1
100025073|F|0-44:C>G-44:C>G	100025073	1709	TGCAGTGCCCAAGTGATGATCAGTGATAAAAATAAATTCTCCTTGAGGCTTCAGAGAAGAAGAAAATGT	44:C>G	44	0.993333	0.973154	0.120805	0.879195	0.026846	0.09396	0.05225	0.212423	0.132336	28.5469	11.9444	1
100025075|F|0--16:G>A	100025075	1711	TGCAGTGCCTAGTGGGGAGAGAGAAGGCTGACGAGCAGCAGGAAACTACAGAGCCAACGCGAGACATTG		16	0.436667	0.076336	0.938931	0.061069	0.923664	0.015267	0.141017	0.114679	0.127848	41.7	41.4427	1
100025075|F|0-16:G>A-16:G>A	100025075	1711	TGCAGTGCCTAGTGGGAAGAGAGAAGGCTGACGAGCAGCAGGAAACTACAGAGCCAACGCGAGACATTG	16:G>A	16	0.436667	0.076336	0.938931	0.061069	0.923664	0.015267	0.141017	0.114679	0.127848	41.7	41.4427	1
100025085|F|0--43:G>A	100025085	1719	TGCAGTGCTTCTAAATAAGGAAAGAATTTTGATTCTTAAGAGGGATTCTACCCCGGATGACTGCGAGAT		43	0.973333	0.886986	0.428082	0.571918	0.113014	0.315068	0.200483	0.489656	0.345069	28.7328	20.8696	1
100025085|F|0-43:G>A-43:G>A	100025085	1719	TGCAGTGCTTCTAAATAAGGAAAGAATTTTGATTCTTAAGAGGAATTCTACCCCGGATGACTGCGAGAT	43:G>A	43	0.973333	0.886986	0.428082	0.571918	0.113014	0.315068	0.200483	0.489656	0.345069	28.7328	20.8696	1
100025088|F|0--37:T>C	100025088	1721	TGCAGTGGAACGAGTCACTGGATTGGTTGAGCTCCATTGCACTATATTGATTGTAGCGATGTCACCTTC		37	0.976667	0.989761	0.040956	0.959044	0.010239	0.030717	0.020268	0.078557	0.049412	13.6181	7.58333	1
100025088|F|0-37:T>C-37:T>C	100025088	1721	TGCAGTGGAACGAGTCACTGGATTGGTTGAGCTCCATCGCACTGTATTGATTGTAGCGATGTCACCTTC	37:T>C	37	0.976667	0.989761	0.040956	0.959044	0.010239	0.030717	0.020268	0.078557	0.049412	13.6181	7.58333	1
100025099|F|0--30:T>C	100025099	1730	TGCAGTGGCAAGAGCCTCGTGCACTAGGTTTGCCCTTCTATAATCAAAAGAAAAACCTCTATGTAAGGC		30	0.64	0.020833	0.994792	0.005208	0.979167	0.015625	0.040799	0.010362	0.025581	19	16.0485	1
100025099|F|0-30:T>C-30:T>C	100025099	1730	TGCAGTGGCAAGAGCCTCGTGCACTAGGTTCGCCCTTTTATAATCAAAAGAAAAGCCTCTATGTAAGGC	30:T>C	30	0.64	0.020833	0.994792	0.005208	0.979167	0.015625	0.040799	0.010362	0.025581	19	16.0485	1
100025104|F|0--39:A>T	100025104	1733	TGCAGTGGCCATGCGACCAGGTTTCGATCTCTTGCCCTTAGTTAATTAATTAAATTAACCATATGTTAT		39	0.756667	0.77533	0.325991	0.674009	0.22467	0.101322	0.348386	0.439442	0.393914	4.98919	4.37179	1
100025104|F|0-39:A>T-39:A>T	100025104	1733	TGCAGTGGCCATGCGACCAGGTTTCGATCTCTTGCCCTTTGTTAATTAATTAAATTAACCATATGTTAT	39:A>T	39	0.756667	0.77533	0.325991	0.674009	0.22467	0.101322	0.348386	0.439442	0.393914	4.98919	4.37179	1
100025106|F|0--45:A>G	100025106	1735	TGCAGTGGCTGAAGGACAAGGGGTTGAATGCCTATAGCATCTCATATGGAAGTAGTTTGCTATACAACA		45	0.88	0.030303	0.992424	0.007576	0.969697	0.022727	0.05877	0.015037	0.036903	8.75	8.44484	1
100025106|F|0-45:A>G-45:A>G	100025106	1735	TGCAGTGGCTGAAGGACAAGGGGTTGAATGCCTATAGCATCTCATGTGGAAGTAGTTTGCTATACAACA	45:A>G	45	0.88	0.030303	0.992424	0.007576	0.969697	0.022727	0.05877	0.015037	0.036903	8.75	8.44484	1
100025108|F|0--8:C>T	100025108	1737	TGCAGTGGCTGTTGATTGAGGCTGTGAAGCTGAAGACGTAGCTGGAGCTGAGGTTTTGGCTGACAATGA		8	1	0.683333	0.84	0.16	0.316667	0.523333	0.432778	0.2688	0.350789	28.3394	27.0037	1
100025108|F|0-8:C>T-8:C>T	100025108	1737	TGCAGTGGTTGTTGATTGAGGCTGTGAAGCTGAAGACGTAGCTGGAGCTGAGGTTTTGGCTGACAATGA	8:C>T	8	1	0.683333	0.84	0.16	0.316667	0.523333	0.432778	0.2688	0.350789	28.3394	27.0037	1
100025111|F|0--18:T>G	100025111	1740	TGCAGTGGGGTCAAGATGTTGGTCAGTGCCTTCAACGTTCGCAGCCTCAACTTATCGGCATCCTCCAAG		18	0.996667	0.996656	0.016722	0.983278	0.003344	0.013378	0.006667	0.032886	0.019776	8.40694	4.8	1
100025111|F|0-18:T>G-18:T>G	100025111	1740	TGCAGTGGGGTCAAGATGGTGGTCAGTGCCTTCAACGTTCGCAGCCTCAACTTATCGGCATCCTCCAAG	18:T>G	18	0.996667	0.996656	0.016722	0.983278	0.003344	0.013378	0.006667	0.032886	0.019776	8.40694	4.8	1
100025120|F|0--63:A>T	100025120	1749	TGCAGTGTAAACCCATCTGGTTGGAACAATTTCTGGACCTCAATGAAAAGTTGTAATGCAGTGACAGAG		63	1	0.996667	0.03	0.97	0.003333	0.026667	0.006644	0.0582	0.032422	34.4465	18.5556	1
100025120|F|0-63:A>T-63:A>T	100025120	1749	TGCAGTGTAAACCCATCTGGTTGGAACAATTTCTGGACCTCAATGAAAAGTTGTAATGCAGTGTCAGAG	63:A>T	63	1	0.996667	0.03	0.97	0.003333	0.026667	0.006644	0.0582	0.032422	34.4465	18.5556	1
100025124|F|0--18:A>C	100025124	1753	TGCAGTGTCACCGGATTCACTATTTGACACTTGCTATAACTTGTCTGGATACACTACAATTACAGTACC		18	0.813333	0.647541	0.680328	0.319672	0.352459	0.327869	0.456463	0.434964	0.445714	11.2976	10.9886	1
100025124|F|0-18:A>C-18:A>C	100025124	1753	TGCAGTGTCACCGGATTCCCTATTTGACACTTGCTATAACTTGTCTGGATACACTACAATTACAGTACC	18:A>C	18	0.813333	0.647541	0.680328	0.319672	0.352459	0.327869	0.456463	0.434964	0.445714	11.2976	10.9886	1
100025137|F|0--37:A>C	100025137	1764	TGCAGTGTTGTATGATTTTGAATAAAGCTGATTGGAGAGTAAGGATTAATCTAGTCTGAACCCATGTCA		37	0.843333	0.142292	0.968379	0.031621	0.857708	0.110672	0.244091	0.061241	0.152666	7.74419	6.70498	1
100025137|F|0-37:A>C-37:A>C	100025137	1764	TGCAGTGTTGTATGATTTTGAATAAAGCTGATTGGAGCGTAAGGATTAATCTAGTCTGAACCCATGTCA	37:A>C	37	0.843333	0.142292	0.968379	0.031621	0.857708	0.110672	0.244091	0.061241	0.152666	7.74419	6.70498	1
100025144|F|0--47:A>G	100025144	1771	TGCAGTTAAGGGAAGTTGCCCAAAGGACACCTTAAAGTTTGGTGTTTATGCCAATGTTCTGAAAAATGA		47	0.596667	0.189944	0.893855	0.106145	0.810056	0.083799	0.307731	0.189757	0.248744	8.15789	7.5	1
100025144|F|0-47:A>G-47:A>G	100025144	1771	TGCAGTTAAGGGAAGTTGCCCAAAGGACACCTTAAAGTTTGGTGTTTGTGCCAATGTTCTGAAAAATGA	47:A>G	47	0.596667	0.189944	0.893855	0.106145	0.810056	0.083799	0.307731	0.189757	0.248744	8.15789	7.5	1
100025151|F|0--18:T>G	100025151	1777	TGCAGTTACAATCTCATATGAAGCTCAAGCAAGACTTCAAGATCCCATCTATGGTTGTGTTTCTTACAT		18	0.693333	0.995192	0.004808	0.995192	0.004808	0	0.009569	0.009569	0.009569	35.5926	9	1
100025151|F|0-18:T>G-18:T>G	100025151	1777	TGCAGTTACAATCTCATAGGAAGCTCAAGCAAGACTTCAAGATCCCATCTATGGTTGTGTTTCTTACAT	18:T>G	18	0.693333	0.995192	0.004808	0.995192	0.004808	0	0.009569	0.009569	0.009569	35.5926	9	1
100025157|F|0--41:T>C	100025157	1782	TGCAGTTACTGATTCTAGGCTGAAATTCTAGCTGTCCTAATTCAACAAAAGAAAAAAAAGGACTCAGAT		41	0.99	0.996633	0.03367	0.96633	0.003367	0.030303	0.006711	0.065073	0.035892	39.0159	26.3333	1
100025157|F|0-41:T>C-41:T>C	100025157	1782	TGCAGTTACTGATTCTAGGCTGAAATTCTAGCTGTCCTAATCCAACAAAAGAAAAAAAAGGACTCAGAT	41:T>C	41	0.99	0.996633	0.03367	0.96633	0.003367	0.030303	0.006711	0.065073	0.035892	39.0159	26.3333	1
100025161|F|0--66:T>C	100025161	1786	TGCAGTTAGTAAAGGCGGGAATAGTGGTCGAACTTGAAATATATGCTACGTGTAGAACCTAATCTGTAT		66	0.82	0.963415	0.04878	0.95122	0.036585	0.012195	0.070494	0.092802	0.081648	8.46825	7.5	1
100025161|F|0-66:T>C-66:T>C	100025161	1786	TGCAGTTAGTAAAGGCGGGAATAGTGGTCGAACTTGAAATATATGCTACGTGTAGAACCTAATCTGCAT	66:T>C	66	0.82	0.963415	0.04878	0.95122	0.036585	0.012195	0.070494	0.092802	0.081648	8.46825	7.5	1
100025174|F|0--22:A>G	100025174	1797	TGCAGTTCAACTTCTTCAAAATAGGCAGTCTTATCCTGAATCTCCTTCATCTGCAAAAATTGGTGACAA		22	0.463333	0.352518	0.705036	0.294964	0.647482	0.057554	0.456498	0.415921	0.436209	5.34	4.38235	1
100025174|F|0-22:A>G-22:A>G	100025174	1797	TGCAGTTCAACTTCTTCAAAATGGGCAGTCTTATCCTGAATCTCCTTCATCTGCAAAAATTGGTGACAA	22:A>G	22	0.463333	0.352518	0.705036	0.294964	0.647482	0.057554	0.456498	0.415921	0.436209	5.34	4.38235	1
100025178|F|0--7:T>C	100025178	1801	TGCAGTTTACTTCTTGTTTGAGAGATCTGAGACTGTAAATTGAGGATAAGAAGAAGTTAAAATAGTGCG		7	0.986667	0.699324	0.699324	0.300676	0.300676	0.398649	0.42054	0.42054	0.42054	39.0446	35.0737	1
100025178|F|0-7:T>C-7:T>C	100025178	1801	TGCAGTTCACTTCTTGTTTGAGAGATCTGAGACTGTAAATTGAGGATAAGAAGAAGTTAAAATAGTGCG	7:T>C	7	0.986667	0.699324	0.699324	0.300676	0.300676	0.398649	0.42054	0.42054	0.42054	39.0446	35.0737	1
100025179|F|0--46:T>G	100025179	1802	TGCAGTTCAGAACTAGTACCAAATCCACAGCCTCCTTCAAAACAGCTTCCAACACTTCAGTTTTATCAG		46	0.98	0.979592	0.27551	0.72449	0.020408	0.255102	0.039983	0.399209	0.219596	5.92787	4.22222	1
100025179|F|0-46:T>G-46:T>G	100025179	1802	TGCAGTTCAGAACTAGTACCAAATCCACAGCCTCCTTCAAAACAGCGTCCAACACTTCAGTTTTATCAG	46:T>G	46	0.98	0.979592	0.27551	0.72449	0.020408	0.255102	0.039983	0.399209	0.219596	5.92787	4.22222	1
100025188|F|0--27:C>G	100025188	1810	TGCAGTTCTAATATTATGCGTTGATTCCGAGAACTGAAAATCGTGTCATATGATACAACAAACAAACAA		27	0.65	0.676923	0.446154	0.553846	0.323077	0.123077	0.437396	0.494201	0.465799	24.1915	21.4167	1
100025188|F|0-27:C>G-27:C>G	100025188	1810	TGCAGTTCTAATATTATGCGTTGATTCGGAGAACTGAAAATCGTGTCATATGATACAACAAACAAACAA	27:C>G	27	0.65	0.676923	0.446154	0.553846	0.323077	0.123077	0.437396	0.494201	0.465799	24.1915	21.4167	1
100025190|F|0--26:C>A	100025190	1812	TGCAGTTCTACCTTCTTCGCTTCCTCCTCTTCACTGTCCATGGCGATGTGGAAATGGCAACGCACTAAT		26	0.973333	0.020548	0.993151	0.006849	0.979452	0.013699	0.040251	0.013605	0.026928	18.6667	4.40391	1
100025190|F|0-26:C>A-26:C>A	100025190	1812	TGCAGTTCTACCTTCTTCGCTTCCTCAACTTCACTGTCCATGGCGATGTGGAAATGGCAACGCACTAAT	26:C>A	26	0.973333	0.020548	0.993151	0.006849	0.979452	0.013699	0.040251	0.013605	0.026928	18.6667	4.40391	1
100025193|F|0--12:G>C	100025193	1814	TGCAGTTCTCAAGGATGCAATGAGATGTAATAATGTGGTTTTTGGTTCTCTTCTTCCTTTGGGAAATAC		12	0.77	0.324675	0.800866	0.199134	0.675325	0.125541	0.438523	0.31896	0.378741	52.0238	48.3487	0.96875
100025193|F|0-12:G>C-12:G>C	100025193	1814	TGCAGTTCTCAACGATGCAATGAGATGTAATAATGTGGTTTTTGGTTCTCTTCTTCCTTTGGGAAATAC	12:G>C	12	0.77	0.324675	0.800866	0.199134	0.675325	0.125541	0.438523	0.31896	0.378741	52.0238	48.3487	0.96875
100025194|F|0--26:C>T	100025194	1815	TGCAGTTCTCTTTTATAAGTTTTGTGCATCACAAATCATCCTAAAATACAAAAACCTCAGAAAATCTTT		26	0.996667	0.976589	0.505017	0.494983	0.023411	0.481605	0.045727	0.49995	0.272838	31.2315	28.7423	1
100025194|F|0-26:C>T-26:C>T	100025194	1815	TGCAGTTCTCTTTTATAAGTTTTGTGTATCACAAATCATCCTAAAATACAAAAACCTCAGAAAATCTTT	26:C>T	26	0.996667	0.976589	0.505017	0.494983	0.023411	0.481605	0.045727	0.49995	0.272838	31.2315	28.7423	1
100025202|F|0--38:A>T	100025202	1822	TGCAGTTGACTCACATGCGAAGGCCTAGTTTGGAAATTACAAGTGAGTTTGCTTAACCATTCCATTCAA		38	0.963333	0.99308	0.024221	0.975779	0.00692	0.017301	0.013745	0.04727	0.030507	30.1765	18.4286	1
100025202|F|0-38:A>T-38:A>T	100025202	1822	TGCAGTTGACTCACATGCGAAGGCCTAGTTTGGAAATTTCAAGTGAGTTTGCTTAACCATTCCATTCAA	38:A>T	38	0.963333	0.99308	0.024221	0.975779	0.00692	0.017301	0.013745	0.04727	0.030507	30.1765	18.4286	1
100025207|F|0--20:C>T	100025207	1827	TGCAGTTGAGGCTGCTTGGCCGAGGTCTCATTACGCCGAAACCAAAAGTGAACAAATAAAGCACGCAGT		20	0.99	0.026936	0.993266	0.006734	0.973064	0.020202	0.052421	0.013377	0.032899	23.25	18.4108	1
100025207|F|0-20:C>T-20:C>T	100025207	1827	TGCAGTTGAGGCTGCTTGGCTGAGGTCTCATTACGCCGAAACCAAAAGTGAACAGATAAAGCACGCAGT	20:C>T	20	0.99	0.026936	0.993266	0.006734	0.973064	0.020202	0.052421	0.013377	0.032899	23.25	18.4108	1
100025210|F|0--41:G>A	100025210	1829	TGCAGTTGATTTTGATCTCCTTGGCTGTGCTTTAACTGATCGTGGGCTGAACTTCAGATTTTCAAATAA		41	0.503333	0.039735	0.986755	0.013245	0.960265	0.02649	0.076312	0.026139	0.051226	5.5	4.51282	1
100025210|F|0-41:G>A-41:G>A	100025210	1829	TGCAGTTGATTTTGATCTCCTTGGCTGTGCTTTAACTGATCATGGGCTGAACTTCAGATTTTCAAATAA	41:G>A	41	0.503333	0.039735	0.986755	0.013245	0.960265	0.02649	0.076312	0.026139	0.051226	5.5	4.51282	1
100025212|F|0--49:C>G	100025212	1831	TGCAGTTGCAAAGCCTGCAACAACAGCTGCCTTTGCTCCAGCCATCACGCCCTCTGTTGATCCAAAACA		49	0.996667	0.993311	0.120401	0.879599	0.006689	0.113712	0.013288	0.21181	0.112549	16.9114	4.75676	1
100025212|F|0-49:C>G-49:C>G	100025212	1831	TGCAGTTGCAAAGCCTGCAACAACAGCTGCCTTTGCTCCAGCCATCACGGCCTCTGTTGATCCAAAACA	49:C>G	49	0.996667	0.993311	0.120401	0.879599	0.006689	0.113712	0.013288	0.21181	0.112549	16.9114	4.75676	1
100025213|F|0--35:A>G	100025213	1832	TGCAGTTGCAACCCCAATAGGTCCAGGCATTAACAATTTCAGAGGGGATGAAAGAAGTGCTGCCAAAGG		35	0.626667	0.989362	0.015957	0.984043	0.010638	0.005319	0.02105	0.031406	0.026228	30.7828	30	1
100025213|F|0-35:A>G-35:A>G	100025213	1832	TGCAGTTGCAACCCCAATAGGTCCAGGCATTAACAGTTTCAGAGGGGATGAAAGAAGTGCTGCCAAAGG	35:A>G	35	0.626667	0.989362	0.015957	0.984043	0.010638	0.005319	0.02105	0.031406	0.026228	30.7828	30	1
100025219|F|0--22:G>A	100025219	1837	TGCAGTTGCCGAGGCACTGGTAGTTCTCACTGCTACGAGAATTGCAGACATTAAGGGCTATGCATCCAT		22	0.97	0.979381	0.089347	0.910653	0.020619	0.068729	0.040387	0.162728	0.101558	10.2665	5.4375	1
100025219|F|0-22:G>A-22:G>A	100025219	1837	TGCAGTTGCCGAGGCACTGGTAATTCTCACTGCTACGAGAATTGCAGACATTAAGGGCTATGCATCCAT	22:G>A	22	0.97	0.979381	0.089347	0.910653	0.020619	0.068729	0.040387	0.162728	0.101558	10.2665	5.4375	1
100025223|F|0--21:G>A	100025223	1840	TGCAGTTGCTAACTGGTTTTCGAACTTCTTCGTGAGCCTGACTTTCTTAACTTTGACTCAACTCCTCGG		21	0.656667	0.954315	0.06599	0.93401	0.045685	0.020305	0.087196	0.12327	0.105233	114.269	104.692	1
100025223|F|0-21:G>A-21:G>A	100025223	1840	TGCAGTTGCTAACTGGTTTTCAAACTTCTTCGTGAGCCTGACTTTCTTAACTTTGACTCAACTCCTCGG	21:G>A	21	0.656667	0.954315	0.06599	0.93401	0.045685	0.020305	0.087196	0.12327	0.105233	114.269	104.692	1
100025238|F|0--44:A>G	100025238	1853	TGCAGTTGTCAGAGCAGAGAGAGAGAGAGAGAGAGAGAGAGAGAAGAGGGAGAGCACATTAGCGAGATC		44	0.483333	0.013793	0.986207	0.013793	0.986207	0	0.027206	0.027206	0.027206	8	4.73649	1
100025238|F|0-44:A>G-44:A>G	100025238	1853	TGCAGTTGTCAGAGCAGAGAGAGAGAGAGAGAGAGAGAGAGAGAGAAGAGAGAGCACATTAGCGAGATC	44:A>G	44	0.483333	0.013793	0.986207	0.013793	0.986207	0	0.027206	0.027206	0.027206	8	4.73649	1
100025240|F|0--9:T>C	100025240	1854	TGCAGTTGTTAGAGCCAAAGCATTAAAAACGAAGGCAAAGGCCCATAACCACAGACATCAACATAGAGG		9	0.833333	0.804	0.404	0.596	0.196	0.208	0.315168	0.481568	0.398368	13.7581	9.90476	0.96875
100025240|F|0-9:T>C-9:T>C	100025240	1854	TGCAGTTGTCAGAGCCAAAGCATTAAAAACGAAGGCAAAGGCCCATAACCACAGACATCAACATAGAGG	9:T>C	9	0.833333	0.804	0.404	0.596	0.196	0.208	0.315168	0.481568	0.398368	13.7581	9.90476	0.96875
100025243|F|0--24:C>G	100025243	1857	TGCAGTTGTTGTTGCTTTCTAGTTCCTCGTTGTTGCTGTTCTTCTCTTGCTGGAATTTCTCAGAATCAG		24	0.79	0.852321	0.248945	0.751055	0.147679	0.101266	0.25174	0.373943	0.312842	51.1827	43.7812	1
100025243|F|0-24:C>G-24:C>G	100025243	1857	TGCAGTTGTTGTTGCTTTCTAGTTGCTCGTTGTTGCTGTTCTTCTCTTGCTGGAATTTCTCAGAATCAG	24:C>G	24	0.79	0.852321	0.248945	0.751055	0.147679	0.101266	0.25174	0.373943	0.312842	51.1827	43.7812	1
100025255|F|0--14:T>C	100025255	1867	TGCAGTTTATTTGATGAAAAATACTTTATTTAAACTCTCAAATAAAAAAGCACTGTAGATTGGATTTGT		14	0.626667	0.861702	0.255319	0.744681	0.138298	0.117021	0.238343	0.380263	0.309303	23.125	13.32	1
100025255|F|0-14:T>C-14:T>C	100025255	1867	TGCAGTTTATTTGACGAAAAATACTTTATTTAAACTCTCAAATAAAAAAGCACTGTAGATTGGATTTGT	14:T>C	14	0.626667	0.861702	0.255319	0.744681	0.138298	0.117021	0.238343	0.380263	0.309303	23.125	13.32	1
100025260|F|0--55:A>G	100025260	1871	TGCAGTTTCAGGCTTTAGTTGCCTGCTAAGTGGGGGTTTTGACTTTGCATAGTTGACATCCTTTCATGG		55	0.81	0.958848	0.119342	0.880658	0.041152	0.078189	0.078918	0.210198	0.144558	27.2805	22.8125	1
100025260|F|0-55:A>G-55:A>G	100025260	1871	TGCAGTTTCAGGCTTTAGTTGCCTGCTAAGTGGGGGTTTTGACTTTGCATAGTTGGCATCCTTTCATGG	55:A>G	55	0.81	0.958848	0.119342	0.880658	0.041152	0.078189	0.078918	0.210198	0.144558	27.2805	22.8125	1
100025265|F|0--53:G>A	100025265	1876	TGCAGTTTCCATTTGGTGATTTGATTTCTGAAGCAACTAAGTAATTAACAATTGGAGTATTTTGTACAT		53	0.83	0.991968	0.044177	0.955823	0.008032	0.036145	0.015935	0.08445	0.050193	25.3498	7.72727	1
100025265|F|0-53:G>A-53:G>A	100025265	1876	TGCAGTTTCCATTTGGTGATTTGATTTCTGAAGCAACTAAGTAATTAACAATTAGAGTATTTTGTACAT	53:G>A	53	0.83	0.991968	0.044177	0.955823	0.008032	0.036145	0.015935	0.08445	0.050193	25.3498	7.72727	1
100025268|F|0--9:T>C	100025268	1879	TGCAGTTTCTTTTCTTTCTTCGACTGTGATCTTCCAACTCAAAGAAGGGGCAAACAGATGATTGTACTG		9	0.713333	0.607477	0.588785	0.411215	0.392523	0.196262	0.476898	0.484234	0.480566	5.44056	4.84733	0.961538
100025268|F|0-9:T>C-9:T>C	100025268	1879	TGCAGTTTCCTTTCTTTCTTCGACTGTGATCTTCCAACTCAAAGAAGGGGCAAACAGATGATTGTACTG	9:T>C	9	0.713333	0.607477	0.588785	0.411215	0.392523	0.196262	0.476898	0.484234	0.480566	5.44056	4.84733	0.961538
100025269|F|0--48:G>A	100025269	1880	TGCAGTTTCGGTTTTGATCTCAAGGGGATACCCGAGCCAACGACCATGGCACCGGCATGGTTTTGGGTC		48	0.783333	0.710638	0.53617	0.46383	0.289362	0.246809	0.411263	0.497383	0.454323	6.97143	6.34091	1
100025269|F|0-48:G>A-48:G>A	100025269	1880	TGCAGTTTCGGTTTTGATCTCAAGGGGATACCCGAGCCAACGACCATGACACCGGCATGGTTTTGGGTC	48:G>A	48	0.783333	0.710638	0.53617	0.46383	0.289362	0.246809	0.411263	0.497383	0.454323	6.97143	6.34091	1
100025270|F|0--24:T>A	100025270	1881	TGCAGTTTCTGGTCCACTGCCTGTTGGCCCAACTTACCAAATACACTGGTCTATGAAGCAAGCCAGAAC		24	0.99	0.888889	0.488215	0.511785	0.111111	0.377104	0.197531	0.499722	0.348627	6.98214	5.81046	0.972222
100025270|F|0-24:T>A-24:T>A	100025270	1881	TGCAGTTTCTGGTCCACTGCCTGTAGGCCCAACTTACCAAATACACTGGTCTATGAAGCAAGCCAGAAC	24:T>A	24	0.99	0.888889	0.488215	0.511785	0.111111	0.377104	0.197531	0.499722	0.348627	6.98214	5.81046	0.972222
100025273|F|0--28:T>G	100025273	1884	TGCAGTTTCTTTTCTTTCTTGACTGTGATCTTCCAACTCAAAGAAGGGGCAAACAGATGATTGTACTGT		28	0.556667	0.02994	0.97006	0.02994	0.97006	0	0.058087	0.058087	0.058087	7.6	5.63006	1
100025273|F|0-28:T>G-28:T>G	100025273	1884	TGCAGTTTCTTTTCTTTCTTGACTGTGAGCTTCCAACTCAAAGAAGGGGCAAACAGATGATTGTACTGT	28:T>G	28	0.556667	0.02994	0.97006	0.02994	0.97006	0	0.058087	0.058087	0.058087	7.6	5.63006	1
100025274|F|0--13:A>G	100025274	1885	TGCAGTTTGACTCAGTAAATACCATTTTCTTTGTTTTATCTGATGTAGCCACATATGTGACTTTTCTGT		13	0.48	0.708333	0.416667	0.583333	0.291667	0.125	0.413194	0.486111	0.449653	48.2636	31.0984	1
100025274|F|0-13:A>G-13:A>G	100025274	1885	TGCAGTTTGACTCGGTAAATACCATTTTCTTTGTTTTATCTGATGTAGCCACATATGTGACTTTTCTGT	13:A>G	13	0.48	0.708333	0.416667	0.583333	0.291667	0.125	0.413194	0.486111	0.449653	48.2636	31.0984	1
100025276|F|0--57:C>A	100025276	1887	TGCAGTTTGCAAACCAAGGACATGCAACGGATCCAGAGTTCCAAATCCAAACCAATCCGATTCAAGGAT		57	0.993333	0.734899	0.761745	0.238255	0.265101	0.496644	0.389645	0.362979	0.376312	9.86207	8.01646	1
100025276|F|0-57:C>A-57:C>A	100025276	1887	TGCAGTTTGCAAACCAAGGACATGCAACGGATCCAGAGTTCCAAATCCAAACCAATCAGATTCAAGGAT	57:C>A	57	0.993333	0.734899	0.761745	0.238255	0.265101	0.496644	0.389645	0.362979	0.376312	9.86207	8.01646	1
100025278|F|0--39:G>A	100025278	1889	TGCAGTTTGGAAGTTGGACCCTCAGAAGGATTGGGTGCTGCAAGTGACTAAGGAGGACTACGTGACCTG		39	0.983333	0.976271	0.19661	0.80339	0.023729	0.172881	0.046332	0.315909	0.18112	5.0817	4.13793	1
100025278|F|0-39:G>A-39:G>A	100025278	1889	TGCAGTTTGGAAGTTGGACCCTCAGAAGGATTGGGTGCTACAAGTGACTAAGGAGGACTACGTGACCTG	39:G>A	39	0.983333	0.976271	0.19661	0.80339	0.023729	0.172881	0.046332	0.315909	0.18112	5.0817	4.13793	1
100025286|F|0--61:C>T	100025286	1896	TGCAGTTTTACGAAGCCCAGGAGAGGGGGCCAAAAAACATCCATGGATGGGCCATATTTGCCAAAGGCC		61	0.936667	0.982206	0.035587	0.964413	0.017794	0.017794	0.034954	0.068641	0.051798	21.7372	20.7	1
100025286|F|0-61:C>T-61:C>T	100025286	1896	TGCAGTTTTACGAAGCCCAGGAGAGGGGGCCAAAAAACATCCATGGATGGGCCATATTTGCTAAAGGCC	61:C>T	61	0.936667	0.982206	0.035587	0.964413	0.017794	0.017794	0.034954	0.068641	0.051798	21.7372	20.7	1
100025290|F|0--56:T>A	100025290	1899	TGCAGTTTTCCCACATTCGTTCCTTGCGAATCAGAAATGGTTAGTTCAGTCAGTCTTAAAAATTTTGAA		56	1	0.893333	0.653333	0.346667	0.106667	0.546667	0.190578	0.452978	0.321778	15.5505	13.1238	1
100025290|F|0-56:T>A-56:T>A	100025290	1899	TGCAGTTTTCCCACATTCGTTCCTTGCGAATCAGAAATGGTTAGTTCAGTCAGTCTAAAAAATTTTGAA	56:T>A	56	1	0.893333	0.653333	0.346667	0.106667	0.546667	0.190578	0.452978	0.321778	15.5505	13.1238	1
100025292|F|0--38:T>G	100025292	1901	TGCAGTTTTCGTTACACAAATTTTCCCACTTCCAAATTTCACACCTTTTCCCACCCCTTTCCCTTCTTA		38	1	0.99	0.286667	0.713333	0.01	0.276667	0.0198	0.408978	0.214389	28.3175	12.5385	1
100025292|F|0-38:T>G-38:T>G	100025292	1901	TGCAGTTTTCGTTACACAAATTTTCCCACTTCCAAATTGCACACCTTTTCCCACCCCTTTCCCTTCTTA	38:T>G	38	1	0.99	0.286667	0.713333	0.01	0.276667	0.0198	0.408978	0.214389	28.3175	12.5385	1
100025296|F|0--58:C>T	100025296	1904	TGCAGTTTTGGATCTCACTGGGGATATCACATTGAAATGAATTGTTCGCCACCCTCAGCTCTTCCAACT		58	0.99	1	0.003367	0.996633	0	0.003367	0	0.006711	0.003356	9.04762	9	1
100025296|F|0-58:C>T-58:C>T	100025296	1904	TGCAGTTTTGGATCTCACTGGGGATATCACATTGAAATGAATTGTTCGCCACCCTCAGTTCTTCCAACC	58:C>T	58	0.99	1	0.003367	0.996633	0	0.003367	0	0.006711	0.003356	9.04762	9	1
100025298|F|0--62:T>G	100025298	1905	TGCAGTTTTGGCAACTATAATGGCATGATGTTCTGATGCCTTTTGGTATTTTAAGTAGCATTTTAGAAC		62	0.996667	0.511706	0.795987	0.204013	0.488294	0.307692	0.499726	0.324784	0.412255	16.2795	13.6562	1
100025298|F|0-62:T>G-62:T>G	100025298	1905	TGCAGTTTTGGCAACTATAATGGCATGATGTTCTGATGCCTTTTGGTATTTTAAGTAGCATTGTAGAAC	62:T>G	62	0.996667	0.511706	0.795987	0.204013	0.488294	0.307692	0.499726	0.324784	0.412255	16.2795	13.6562	1
100025309|F|0--5:A>G	100025309	1916	TGCAGACAAGGTGTATTGGGAAAAAGAATCCTTTTCTTTACGGTTTTCTTTGTGATAAGAAAGCGAGAT		5	0.733333	0.009091	0.995455	0.004545	0.990909	0.004545	0.018017	0.00905	0.013533	14.5	5.00885	1
100025309|F|0-5:A>G-5:A>G	100025309	1916	TGCAGGCAAGGTGTATTGGGAAAAAGAATCCTTTTCTTTACGGTTTTCTTTGTGATAAGAAAGCGAGAT	5:A>G	5	0.733333	0.009091	0.995455	0.004545	0.990909	0.004545	0.018017	0.00905	0.013533	14.5	5.00885	1
100025322|F|0--20:G>A	100025322	1927	TGCAGAAAAGTAAGAGAAGCGAAACAAAATTACCTTGGTCATTTCTTTGCTGAATTCTTGCATTGTAAT		20	0.523333	0.904459	0.101911	0.898089	0.095541	0.006369	0.172826	0.18305	0.177938	101.7	68.625	1
100025322|F|0-20:G>A-20:G>A	100025322	1927	TGCAGAAAAGTAAGAGAAGCAAAACAAAATTACCTTGGTCATTTCTTTGCTGAATTCTTGCATTGTAAT	20:G>A	20	0.523333	0.904459	0.101911	0.898089	0.095541	0.006369	0.172826	0.18305	0.177938	101.7	68.625	1
100025330|F|0--68:C>G	100025330	1933	TGCAGAAACACAAGCTTTATCGATTCAGAATATTGTTGAAGGTATAAAATACCCTTTATGGGTCCAATC		68	0.596667	0.865922	0.167598	0.832402	0.134078	0.03352	0.232202	0.279018	0.25561	18.6765	11.1667	1
100025330|F|0-68:C>G-68:C>G	100025330	1933	TGCAGAAACACAAGCTTTATCGATTCAGAATATTGTTGAAGGTATAAAATACCCTTTATGGGTCCAATG	68:C>G	68	0.596667	0.865922	0.167598	0.832402	0.134078	0.03352	0.232202	0.279018	0.25561	18.6765	11.1667	1
100025332|F|0--29:T>G	100025332	1935	TGCAGAAACATAATTTTTTTTCTACTAATTAGAAATCCCTAGAATTTATCCGATTTTATGGTTCAAGCC		29	0.423333	0.913386	0.094488	0.905512	0.086614	0.007874	0.158224	0.17112	0.164672	6.18487	3.58333	1
100025332|F|0-29:T>G-29:T>G	100025332	1935	TGCAGAAACATAATTTTTTTTCTACTAATGAGAAATCCCTAGAATTTATCCGATTTTATGGTTCAAGCC	29:T>G	29	0.423333	0.913386	0.094488	0.905512	0.086614	0.007874	0.158224	0.17112	0.164672	6.18487	3.58333	1
100025363|F|0--39:A>C	100025363	1961	TGCAGAACGAAAGGAAGTTGTTGGGCACCAATTTCATACATCGAAGGAACTGAGGAAGAGAAAAAATTC		39	0.836667	0.011952	0.988048	0.011952	0.988048	0	0.023619	0.023619	0.023619	19.6667	13.947	1
100025363|F|0-39:A>C-39:A>C	100025363	1961	TGCAGAACGAAAGGAAGTTGTTGGGCACCAATTTCATACCTCGAAGGAACTGAGGAAGAGAAAAAATTC	39:A>C	39	0.836667	0.011952	0.988048	0.011952	0.988048	0	0.023619	0.023619	0.023619	19.6667	13.947	1
100025391|F|0--21:C>T	100025391	1987	TGCAGAATCAAGCTTCCCTTCCTTCTTTCTAACTTCATCACCAAGTTGGACACTATCCAAAGCCTAAAA		21	0.886667	0.620301	0.590226	0.409774	0.379699	0.210526	0.471055	0.483719	0.477387	15.3929	8.30409	0.96875
100025391|F|0-21:C>T-21:C>T	100025391	1987	TGCAGAATCAAGCTTCCCTTCTTTCTTTCTAACTTCATCACCAAGTTGGACACTATCCAAAGCCTAAAA	21:C>T	21	0.886667	0.620301	0.590226	0.409774	0.379699	0.210526	0.471055	0.483719	0.477387	15.3929	8.30409	0.96875
100025396|F|0--34:G>A	100025396	1992	TGCAGAATCCTATATTCTACAAGGCTTGCTTGCTGAGCTCTATTGGTTATGGTAGTGCATATGGCCAAA		34	0.653333	0.994898	0.015306	0.984694	0.005102	0.010204	0.010152	0.030144	0.020148	65.9095	62	1
100025396|F|0-34:G>A-34:G>A	100025396	1992	TGCAGAATCCTATATTCTACAAGGCTTGCTTGCTAAGCTCTATTGGTTATGGTAGTGCATATGGCCAAA	34:G>A	34	0.653333	0.994898	0.015306	0.984694	0.005102	0.010204	0.010152	0.030144	0.020148	65.9095	62	1
100025402|F|0--22:A>G	100025402	1998	TGCAGAATGTGACACTTATCACAGACAATTGCAATATAACTAAGGAGGAGGAACATTTAGTTCCTCTCG		22	0.436667	0.755725	0.320611	0.679389	0.244275	0.076336	0.369209	0.435639	0.402424	4.68687	3.88889	1
100025402|F|0-22:A>G-22:A>G	100025402	1998	TGCAGAATGTGACACTTATCACGGACAATTGCAATATAACTAAGGAGGAGGAACATTTAGTTCCTCTCG	22:A>G	22	0.436667	0.755725	0.320611	0.679389	0.244275	0.076336	0.369209	0.435639	0.402424	4.68687	3.88889	1
100025415|F|0--50:T>C	100025415	2009	TGCAGACCAATAAAAACTGTTGGATCCTCTTTTGCCACTTAACTCATTGGTCCACCCAGAGCCACAATT		50	0.62	0.758065	0.344086	0.655914	0.241935	0.102151	0.366805	0.451382	0.409094	27.9338	24.1692	1
100025415|F|0-50:T>C-50:T>C	100025415	2009	TGCAGACCAATAAAAACTGTTGGATCCTCTTTTGCCACTTAACTCATTGGCCCACCCAGAGCCACAATT	50:T>C	50	0.62	0.758065	0.344086	0.655914	0.241935	0.102151	0.366805	0.451382	0.409094	27.9338	24.1692	1
100025462|F|0--66:T>A	100025462	2048	TGCAGAGCAGTCTTACATTGAACCTGCATTTTGAATCCACTTAGTGCACAACCAACATGTTTTAACTGA		66	0.646667	0.025773	0.979381	0.020619	0.974227	0.005155	0.050218	0.040387	0.045302	13.2	6.11558	1
100025462|F|0-66:T>A-66:T>A	100025462	2048	TGCAGAGCAGTCTTACATTGAACCTGCATTTTGAATCCACTTAGTGCACAACCAACATGTTTTAACAGA	66:T>A	66	0.646667	0.025773	0.979381	0.020619	0.974227	0.005155	0.050218	0.040387	0.045302	13.2	6.11558	1
100025488|F|0--47:T>A	100025488	2067	TGCAGAGGGCTTATTCTTTGGACAACACTATGGTGAACTTGCAGATGTCTGTCTACAACAATTGTTACA		47	0.483333	0.717241	0.303448	0.696552	0.282759	0.02069	0.405612	0.422735	0.414174	35.514	17.1333	1
100025488|F|0-47:T>A-47:T>A	100025488	2067	TGCAGAGGGCTTATTCTTTGGACAACACTATGGTGAACTTGCAGATGACTGTCTACAACAATTGTTACA	47:T>A	47	0.483333	0.717241	0.303448	0.696552	0.282759	0.02069	0.405612	0.422735	0.414174	35.514	17.1333	1
100025528|F|0--6:G>T	100025528	2100	TGCAGAGCTACCCTGGTTAGTTGGAAACTCTGCGTCTCAGAAATCCAGGTTCTCATTCTGGATAAGAAT		6	0.93	0.017921	0.992832	0.007168	0.982079	0.010753	0.0352	0.014234	0.024717	7.4	6.22184	1
100025528|F|0-6:G>T-6:G>T	100025528	2100	TGCAGATCTACCCTGGTTAGTTGGAAACTCTGCGTCTCAGAAATCCAGGTTCTCATTCTGGATAAGAAT	6:G>T	6	0.93	0.017921	0.992832	0.007168	0.982079	0.010753	0.0352	0.014234	0.024717	7.4	6.22184	1
100025542|F|0--22:C>T	100025542	2111	TGCAGATGGAATTGGGTTCTGGCTTCTTGTTTGGATTGTGGGTAACTCCTAAACCTGTTCAAATTATAG		22	0.41	0.357724	0.674797	0.325203	0.642276	0.03252	0.459515	0.438892	0.449204	7.28302	4.75581	1
100025542|F|0-22:C>T-22:C>T	100025542	2111	TGCAGATGGAATTGGGTTCTGGTTTCTTGTTTGGATTGTGGGTAACTCCTAAACCTGTTCAAATTATAG	22:C>T	22	0.41	0.357724	0.674797	0.325203	0.642276	0.03252	0.459515	0.438892	0.449204	7.28302	4.75581	1
100025550|F|0--32:T>A	100025550	2119	TGCAGATGTGGTTTTTCGATCTCTCATTACCATGCTGCTGTGGTGGAGAGGATTTTGTACCCTAAAAGA		32	0.466667	0.321429	0.714286	0.285714	0.678571	0.035714	0.436224	0.408163	0.422194	13.6458	9.41346	1
100025550|F|0-32:T>A-32:T>A	100025550	2119	TGCAGATGTGGTTTTTCGATCTCTCATTACCAAGCTGCTGTGGTGGAGAGGATTTTGTACCCTAAAAGA	32:T>A	32	0.466667	0.321429	0.714286	0.285714	0.678571	0.035714	0.436224	0.408163	0.422194	13.6458	9.41346	1
100025556|F|0--60:C>G	100025556	2123	TGCAGATTATCTGTCAATTTAAGACAGTTTTTATGGTTCTGCTAGCCTTGTGTTTACCCTCTCTCCCTC		60	0.516667	0.625806	0.477419	0.522581	0.374194	0.103226	0.468345	0.49898	0.483663	6.61	4.7625	1
100025556|F|0-60:C>G-60:C>G	100025556	2123	TGCAGATTATCTGTCAATTTAAGACAGTTTTTATGGTTCTGCTAGCCTTGTGTTTACCCTGTCTCCCTC	60:C>G	60	0.516667	0.625806	0.477419	0.522581	0.374194	0.103226	0.468345	0.49898	0.483663	6.61	4.7625	1
100025561|F|0--68:T>C	100025561	2128	TGCAGATTCCACATTTAACTTACAACACATGAAATTAGTTTGTTTGATCATTTTCTTTTTTCTTTTTTT		68	0.453333	0.397059	0.676471	0.323529	0.602941	0.073529	0.478806	0.437716	0.458261	28.1404	2.99	1
100025561|F|0-68:T>C-68:T>C	100025561	2128	TGCAGATTCCACATTTAACTTACAACACATGAAATTAGTTTGTTTGATCATTTTCTTTTTTCTTTTTTC	68:T>C	68	0.453333	0.397059	0.676471	0.323529	0.602941	0.073529	0.478806	0.437716	0.458261	28.1404	2.99	1
100025570|F|0--23:C>A	100025570	2136	TGCAGATTTTGGCTATAAACCTCCTCCCATGTAACCAATGAAAAATTAGCATTCTCCAAATATTCCATC		23	0.673333	0.549505	0.554455	0.445545	0.450495	0.10396	0.495099	0.494069	0.494584	12.7851	5.75652	1
100025570|F|0-23:C>A-23:C>A	100025570	2136	TGCAGATTTTGGCTATAAACCTCATCCCATGTAACCAATGAAAAACTAGCATTCTCCAAATATTCCATC	23:C>A	23	0.673333	0.549505	0.554455	0.445545	0.450495	0.10396	0.495099	0.494069	0.494584	12.7851	5.75652	1
100025584|F|0--22:C>A	100025584	2146	TGCAGCAACTCCAGCCAGAGCCCCCAAATGGGTCAGCACCTGTTGGCTTTTGTGGACAGCACATTCTAC		22	0.533333	0.65625	0.38125	0.61875	0.34375	0.0375	0.451172	0.471797	0.461484	25.3913	22.6818	1
100025584|F|0-22:C>A-22:C>A	100025584	2146	TGCAGCAACTCCAGCCAGAGCCACCAAATGGGTCAGCACCTGTTGGCTTTTGTGGACAGCACATTCTAC	22:C>A	22	0.533333	0.65625	0.38125	0.61875	0.34375	0.0375	0.451172	0.471797	0.461484	25.3913	22.6818	1
100025600|F|0--12:T>G	100025600	2159	TGCAGCACACATTCACTGTCTAGTAGGAAGGTCAGCATTGCTGGACACTCCTTAGAGGCAGTTACCTAT		12	0.863333	0.965251	0.057915	0.942085	0.034749	0.023166	0.067083	0.109122	0.088102	51.2052	36.5263	1
100025600|F|0-12:T>G-12:T>G	100025600	2159	TGCAGCACACATGCACTGTCTAGTAGGAAGGTCAGCATTGCTGGACACTCCTTAGAGGCAGTTACCTAT	12:T>G	12	0.863333	0.965251	0.057915	0.942085	0.034749	0.023166	0.067083	0.109122	0.088102	51.2052	36.5263	1
100025632|F|0--12:T>C	100025632	2188	TGCAGCATACACTGGATTGAAACTTGCAAAGCAAACCAACAAGCCAAAAATCAGCCCAGCAGAGGCACC		12	0.483333	0.606897	0.462069	0.537931	0.393103	0.068966	0.477146	0.497122	0.487134	3.7732	3.18571	1
100025632|F|0-12:T>C-12:T>C	100025632	2188	TGCAGCATACACCGGATTGAAACTTGCAAAGCAAACCAACAAGCCAAAAATCAGCCCAGCAGAGGCACC	12:T>C	12	0.483333	0.606897	0.462069	0.537931	0.393103	0.068966	0.477146	0.497122	0.487134	3.7732	3.18571	1
100025650|F|0--10:A>C	100025650	2205	TGCAGCCAGAAAAGCACTAAGTGCACTAAGATCCATGTTACGAACACATACAGAAACAGTTCTTGCAAG		10	0.653333	0.091837	0.918367	0.081633	0.908163	0.010204	0.166805	0.149938	0.158372	55.1667	32.2595	1
100025650|F|0-10:A>C-10:A>C	100025650	2205	TGCAGCCAGACAAGCACTAAGTGCACTAAGATCCATGTTACGAACACATACAGAAACAGTTCTTGCAAG	10:A>C	10	0.653333	0.091837	0.918367	0.081633	0.908163	0.010204	0.166805	0.149938	0.158372	55.1667	32.2595	1
100025654|F|0--50:G>A	100025654	2208	TGCAGCCATCTCACAGAAGTGATTCGCAAGATCATAAGCAACAGGGTTGTGACTTGCATACTCGTAATC		50	0.573333	0.203488	0.872093	0.127907	0.796512	0.075581	0.324162	0.223094	0.273628	3.60465	2.33121	0.961538
100025654|F|0-50:G>A-50:G>A	100025654	2208	TGCAGCCATCTCACAGAAGTGATTCGCAAGATCATAAGCAACAGGGTTGTAACTTGCATACTCGTAATC	50:G>A	50	0.573333	0.203488	0.872093	0.127907	0.796512	0.075581	0.324162	0.223094	0.273628	3.60465	2.33121	0.961538
100025667|F|0--39:A>G	100025667	2219	TGCAGCCCTGCACTTTGCAGTCTCTGCACCTTGTACCAGAGTTTGAATTTGAACTTTGAAACTTCGAGT		39	0.736667	0.968326	0.063348	0.936652	0.031674	0.031674	0.061342	0.118671	0.090006	5.38667	4.14286	1
100025667|F|0-39:A>G-39:A>G	100025667	2219	TGCAGCCCTGCACTTTGCAGTCTCTGCACCTTGTACCAGGGTTTGAATTTGAACTTTGAAACTTCGAGT	39:A>G	39	0.736667	0.968326	0.063348	0.936652	0.031674	0.031674	0.061342	0.118671	0.090006	5.38667	4.14286	1
100025686|F|0--5:C>G	100025686	2234	TGCAGCGAACTCAGTGGAGGTGAGAGCTCTTTGCAAATCGCCCCACTCTGCAAGCTTCTTCGCTGGATG		5	0.413333	0.983871	0.016129	0.983871	0.016129	0	0.031738	0.031738	0.031738	15.0455	4	1
100025686|F|0-5:C>G-5:C>G	100025686	2234	TGCAGGGAACTCAATGGAGGTGAGAGCTCTTTGCAAATCGCCCCACTCTGCAAGCTTCTTCGCTGGATG	5:C>G	5	0.413333	0.983871	0.016129	0.983871	0.016129	0	0.031738	0.031738	0.031738	15.0455	4	1
100025702|F|0--25:C>A	100025702	2247	TGCAGCGGTATTTTTCTTCATTCTACAAGAAAAAATTACAAAATGGAACTGAGCACAACAAAATCACAC		25	0.656667	0.812183	0.203046	0.796954	0.187817	0.015228	0.305084	0.323636	0.31436	3.39053	2.20455	1
100025702|F|0-25:C>A-25:C>A	100025702	2247	TGCAGCGGTATTTTTCTTCATTCTAAAAGAAAAAATTACAAAATGGAACTGAGCACAACAAAATCACAC	25:C>A	25	0.656667	0.812183	0.203046	0.796954	0.187817	0.015228	0.305084	0.323636	0.31436	3.39053	2.20455	1
100025706|F|0--50:C>A	100025706	2251	TGCAGCTAACTAGTCCAACACAGCATACACATAAAACAATGGCGTTGCACCAAGGAAACAGACCACTTT		50	0.603333	0.950276	0.066298	0.933702	0.049724	0.016575	0.094503	0.123806	0.109154	9.35326	6.66667	1
100025706|F|0-50:C>A-50:C>A	100025706	2251	TGCAGCTAACTAGTCCAACACAGCATACACATAAAACAATGGCGTTGCACAAAGGAAACAGACCACTTT	50:C>A	50	0.603333	0.950276	0.066298	0.933702	0.049724	0.016575	0.094503	0.123806	0.109154	9.35326	6.66667	1
100025715|F|0--51:A>T	100025715	2259	TGCAGCTATTGTCAGGGTTTTCACCCCTAATCGCTTTTCCATGCTGCTCTCAGCCTGCTGCCCAGATTT		51	0.466667	0.778571	0.264286	0.735714	0.221429	0.042857	0.344796	0.388878	0.366837	24.4622	14.2308	1
100025715|F|0-51:A>T-51:A>T	100025715	2259	TGCAGCTATTGTCAGGGTTTTCACCCCTAATCGCTTTTCCATGCTGCTCTCTGCCTGCTGCCCAGATTT	51:A>T	51	0.466667	0.778571	0.264286	0.735714	0.221429	0.042857	0.344796	0.388878	0.366837	24.4622	14.2308	1
100025718|F|0--41:A>G	100025718	2262	TGCAGCTCAGCTGAGGGAGTTGAAGGAAGTGGAGATATAACAGATCTGAGCCACTTTGCAGTAGTCATT		41	0.563333	0.266272	0.781065	0.218935	0.733728	0.047337	0.390743	0.342005	0.366374	3.54902	2.94161	1
100025718|F|0-41:A>G-41:A>G	100025718	2262	TGCAGCTCAGCTGAGGGAGTTGAAGGAAGTGGAGATATAACGGATCTGAGCCACTTTGCAGTAGTCATT	41:A>G	41	0.563333	0.266272	0.781065	0.218935	0.733728	0.047337	0.390743	0.342005	0.366374	3.54902	2.94161	1
100025723|F|0--14:C>A	100025723	2266	TGCAGCTCCTTTCCCCCCCTCCCTTGGGGCTTTCCAAATTCTGTTGCAGAGCTCATTGATTGTAGTTCT		14	0.42	0.912698	0.087302	0.912698	0.087302	0	0.15936	0.15936	0.15936	16.678	11.2727	1
100025723|F|0-14:C>A-14:C>A	100025723	2266	TGCAGCTCCTTTCCACCCCTCCCTTGGGGCTTTCCAAATTCTGTTGCAGAGCTCATTGATTGTAGTTCT	14:C>A	14	0.42	0.912698	0.087302	0.912698	0.087302	0	0.15936	0.15936	0.15936	16.678	11.2727	1
100025736|F|0--16:T>G	100025736	2277	TGCAGCTGAAGATAAGTGGTCTCATCATTCTCTACGATTTTCCAAGATTTTCCCTATAATCTCTGCCAT		16	0.913333	0.021898	0.989051	0.010949	0.978102	0.010949	0.042837	0.021658	0.032247	22.6667	11.5138	1
100025736|F|0-16:T>G-16:T>G	100025736	2277	TGCAGCTGAAGATAAGGGGTCTCATCATTCTCTACGATTTTCCAAGATTTTCCCTATAATCTCTGCCAT	16:T>G	16	0.913333	0.021898	0.989051	0.010949	0.978102	0.010949	0.042837	0.021658	0.032247	22.6667	11.5138	1
100025748|F|0--47:T>C	100025748	2288	TGCAGCTGTAATGCAAATTCAAGGTTCCACAGCACATCACCCATTGATGGCCGGTCGATCCCCTGATCT		47	0.92	0.992754	0.047101	0.952899	0.007246	0.039855	0.014388	0.089766	0.052077	24.1164	15.7692	1
100025748|F|0-47:T>C-47:T>C	100025748	2288	TGCAGCTGTAATGCAAATTCAAGGTTCCACAGCACATCACCCATTGACGGCCGGTCGATCCCCTGATCT	47:T>C	47	0.92	0.992754	0.047101	0.952899	0.007246	0.039855	0.014388	0.089766	0.052077	24.1164	15.7692	1
100025749|F|0--14:G>A	100025749	2289	TGCAGCTGTGCAACGCAGTTCCTGTTCATAGATACAGTTGGTGGGTGCAATGGAGGTTGGAAGTGAACT		14	0.883333	0.022642	0.992453	0.007547	0.977358	0.015094	0.044258	0.01498	0.029619	6.83333	6.48399	1
100025749|F|0-14:G>A-14:G>A	100025749	2289	TGCAGCTGTGCAACACAGTTCCTGTTCATAGATACAGTTGGTGGGTGCAATGGAGGTTGGAAGTGAACT	14:G>A	14	0.883333	0.022642	0.992453	0.007547	0.977358	0.015094	0.044258	0.01498	0.029619	6.83333	6.48399	1
100025755|F|0--10:A>T	100025755	2295	TGCAGCTTCAAATCTGGGGTCACCAGTTAACCTTGATAATGATCCCATTTCAAGGATGAGAGAACCTGA		10	0.67	0.940299	0.069652	0.930348	0.059701	0.00995	0.112274	0.129601	0.120938	9.23039	4	1
100025755|F|0-10:A>T-10:A>T	100025755	2295	TGCAGCTTCATATCTGGGGTCACCAGTTAACCTTGATAATGATCCCATTTCAAGGATGAGAGAACCTGA	10:A>T	10	0.67	0.940299	0.069652	0.930348	0.059701	0.00995	0.112274	0.129601	0.120938	9.23039	4	1
100025764|F|0--47:G>C	100025764	2303	TGCAGCTTGTTTTTTGTTAGGAAGGATCTAACAATGGGAAGGAAGAAGAAACCCATGCTTGCTTGCAAT		47	0.676667	0.921182	0.108374	0.891626	0.078818	0.029557	0.145211	0.193259	0.169235	58.015	34.0455	1
100025764|F|0-47:G>C-47:G>C	100025764	2303	TGCAGCTTGTTTTTTGTTAGGAAGGATCTAACAATGGGAAGGAAGAACAAACCCATGCTTGCTTGCAAT	47:G>C	47	0.676667	0.921182	0.108374	0.891626	0.078818	0.029557	0.145211	0.193259	0.169235	58.015	34.0455	1
100025775|F|0--58:C>A	100025775	2312	TGCAGCTTTCTGCGTCGATGTGTTGCTTCTTCATTCTATATGGGAATGAGTCCTTCTGCTGCACCCACG		58	0.77	0.727273	0.419913	0.580087	0.272727	0.147186	0.396694	0.487172	0.441933	20.0581	19.1981	1
100025775|F|0-58:C>A-58:C>A	100025775	2312	TGCAGCTTTCTGCGTCGATGTGTTGCTTCTTCATTCTATATGGGAATGAGTCCTTCTGATGCACCCGCG	58:C>A	58	0.77	0.727273	0.419913	0.580087	0.272727	0.147186	0.396694	0.487172	0.441933	20.0581	19.1981	1
100025777|F|0--10:A>C	100025777	2313	TGCAGCTTTGAATACTAATTCCAACACTTTCAATGATATGTACACATTGAACAGTCAGGATCACGGTTC		10	0.783333	0.995745	0.008511	0.991489	0.004255	0.004255	0.008474	0.016876	0.012675	5.88353	4	1
100025777|F|0-10:A>C-10:A>C	100025777	2313	TGCAGCTTTGCATACTAATTCCAACACTTTCAATGATATGTACACATTGACCAGTCAGGATCACGGTTC	10:A>C	10	0.783333	0.995745	0.008511	0.991489	0.004255	0.004255	0.008474	0.016876	0.012675	5.88353	4	1
100025780|F|0--34:A>T	100025780	2315	TGCAGCTTTGTTCCTTGCAGAGAGACTTTTTTTCATTTTTGGTAAAACTCCAGAGTAGTCTCTCGGATC		34	0.97	0.941581	0.202749	0.797251	0.058419	0.14433	0.110013	0.323284	0.216648	5.81507	5.09677	1
100025780|F|0-34:A>T-34:A>T	100025780	2315	TGCAGCTTTGTTCCTTGCAGAGAGACTTTTTTTCTTTTTTGGTAAAACTCCAGAGTAGTCTCTCGGATC	34:A>T	34	0.97	0.941581	0.202749	0.797251	0.058419	0.14433	0.110013	0.323284	0.216648	5.81507	5.09677	1
100025793|F|0--29:C>T	100025793	2325	TGCAGGAACTTAGCGAAGAGCTGTGGAATCATCCAAATCGCAAACACACCGGCCGCCTTCGAGATCTCA		29	0.933333	1	0.007143	0.992857	0	0.007143	0	0.014184	0.007092	47.1438	38	1
100025793|F|0-29:C>T-29:C>T	100025793	2325	TGCAGGAACTTAGCGAAGAGCTGTGGAATTATCCAAATCGCAAACACACCGGCCGCCTTCGAGATCTCA	29:C>T	29	0.933333	1	0.007143	0.992857	0	0.007143	0	0.014184	0.007092	47.1438	38	1
100025794|F|0--22:G>T	100025794	2326	TGCAGGAAGACAGTCGAATCATGGATACAATGGTATCCTCTTCCCAATTTAAATCATTTTATTTAATCT		22	0.713333	0.018692	0.995327	0.004673	0.981308	0.014019	0.036684	0.009302	0.022993	19.5	15.7621	0.961538
100025794|F|0-22:G>T-22:G>T	100025794	2326	TGCAGGAAGACAGTCGAATCATTGATACAATGGTATCCTCTTCCCAATTTAAATCATTTTATTTAATCT	22:G>T	22	0.713333	0.018692	0.995327	0.004673	0.981308	0.014019	0.036684	0.009302	0.022993	19.5	15.7621	0.961538
100025800|F|0--41:C>T	100025800	2331	TGCAGGAATTTCAGATTTTAAGTAGACATTAAAGCTATTCTCCAGAATTGGATCATTTCCCCTATTTAG		41	0.856667	0.042802	0.968872	0.031128	0.957198	0.011673	0.081939	0.060319	0.071129	21.3636	15.3797	0.96875
100025800|F|0-41:C>T-41:C>T	100025800	2331	TGCAGGAATTTCAGATTTTAAGTAGACATTAAAGCTATTCTTCAGAATTGGATCATTTCCCCTATTTAG	41:C>T	41	0.856667	0.042802	0.968872	0.031128	0.957198	0.011673	0.081939	0.060319	0.071129	21.3636	15.3797	0.96875
100025811|F|0--38:G>A	100025811	2340	TGCAGGAGAGACAAATCGCAAGAGGAGGTTACAAAGTCGGGCTGCATAATTATTAAGAGATTAGCTACT		38	0.493333	0.763514	0.351351	0.648649	0.236486	0.114865	0.361121	0.455807	0.408464	5.56452	5.31481	1
100025811|F|0-38:G>A-38:G>A	100025811	2340	TGCAGGAGAGACAAATCGCAAGAGGAGGTTACAAAGTCAGGCTGCATAATTATTAAGAGATTAGCTACT	38:G>A	38	0.493333	0.763514	0.351351	0.648649	0.236486	0.114865	0.361121	0.455807	0.408464	5.56452	5.31481	1
100025826|F|0--9:C>A	100025826	2354	TGCAGGAGTCGGTGAGGCAATTTTAGTATTATTAAACTGTTAATAATTATAGACTGTCCCCACATCCCA		9	0.52	0.423077	0.666667	0.333333	0.576923	0.089744	0.488166	0.444444	0.466305	4.74667	3.19811	0.95
100025826|F|0-9:C>A-9:C>A	100025826	2354	TGCAGGAGTAGGTGAGGCAATTTTAGTATTATTAAACTGTTAATAATTATAGACTGTCCCCACATCCCA	9:C>A	9	0.52	0.423077	0.666667	0.333333	0.576923	0.089744	0.488166	0.444444	0.466305	4.74667	3.19811	0.95
100025854|F|0--12:T>A	100025854	2376	TGCAGGCGAAGCTGCCTTATTATAGTGGGAAGAAACCAGCAACCCTTGGCTGGCTGGCTCTACTCCCAA		12	0.826667	0.939516	0.185484	0.814516	0.060484	0.125	0.113651	0.302159	0.207905	6.80876	4.96	1
100025854|F|0-12:T>A-12:T>A	100025854	2376	TGCAGGCGAAGCAGCCTTATTATAGTGGGAAGAAACCAGCAACCCTTGGCTGGCTGGCTCTACTCCCAA	12:T>A	12	0.826667	0.939516	0.185484	0.814516	0.060484	0.125	0.113651	0.302159	0.207905	6.80876	4.96	1
100025859|F|0--26:T>C	100025859	2381	TGCAGGCTACAACAATATTGACGAAATTGAAACGATTGCATCTAGAATTCCTTCCTAATCTAAGGACCA		26	0.493333	0.263514	0.817568	0.182432	0.736486	0.081081	0.388148	0.298302	0.343225	3.86957	2.84127	1
100025859|F|0-26:T>C-26:T>C	100025859	2381	TGCAGGCTACAACAATATTGACGAAACTGAAACGATTGCATCTAGAATTCCTTCCTAATCTAAGGACCA	26:T>C	26	0.493333	0.263514	0.817568	0.182432	0.736486	0.081081	0.388148	0.298302	0.343225	3.86957	2.84127	1
100025868|F|0--11:A>G	100025868	2389	TGCAGGGAAAAACAGGATAGGAAAAAGAAAATATTTTTTAACGAAGAACACATGGACCATCTTTTTCTT		11	0.88	0.022727	0.996212	0.003788	0.977273	0.018939	0.044421	0.007547	0.025984	8	6.59643	1
100025868|F|0-11:A>G-11:A>G	100025868	2389	TGCAGGGAAAAGCAGGATAGGAAAAAGAAAATATTTTTTAACGAAGAACACATGGACCATCTTTTTCTT	11:A>G	11	0.88	0.022727	0.996212	0.003788	0.977273	0.018939	0.044421	0.007547	0.025984	8	6.59643	1
100025872|F|0--28:G>A	100025872	2392	TGCAGGGACCATAGAGACTATTTATAATGGTCTACTCTGTCATAACCTAATCCCACAATAGGTGGGTTG		28	0.553333	0.96988	0.048193	0.951807	0.03012	0.018072	0.058426	0.09174	0.075083	7.47647	4.375	1
100025872|F|0-28:G>A-28:G>A	100025872	2392	TGCAGGGACCATAGAGACTATTTATAATAGTCTACTCTGTCATAACCTAATCCCACAATAGGTGGGTTG	28:G>A	28	0.553333	0.96988	0.048193	0.951807	0.03012	0.018072	0.058426	0.09174	0.075083	7.47647	4.375	1
100025906|F|0--44:T>G	100025906	2420	TGCAGGTAAGAAATTAATTGGACTAAAACAAGTGAAGAAGAAAATTAGTGGACAATTATTTTAAATTAT		44	0.653333	0.806122	0.285714	0.714286	0.193878	0.091837	0.312578	0.408163	0.360371	13.6864	11.5833	1
100025906|F|0-44:T>G-44:T>G	100025906	2420	TGCAGGTAAGAAATTAATTGGACTAAAACAAGTGAAGAAGAAAAGTAGTGGACAATTATTTTAAATTAT	44:T>G	44	0.653333	0.806122	0.285714	0.714286	0.193878	0.091837	0.312578	0.408163	0.360371	13.6864	11.5833	1
100025907|F|0--33:T>C	100025907	2421	TGCAGGTAATGGGCCCAACAACTAGAACTTTCTTACAATCTTCGATAAGCATAAGGCCAACTAGAACTG		33	0.416667	0.992	0.008	0.992	0.008	0	0.015872	0.015872	0.015872	12.6279	5	1
100025907|F|0-33:T>C-33:T>C	100025907	2421	TGCAGGTAATGGGCCCAACAACTAGAACTTTCTCACAATCTTCGATAAGCATAAGGCCAACTAGAACTG	33:T>C	33	0.416667	0.992	0.008	0.992	0.008	0	0.015872	0.015872	0.015872	12.6279	5	1
100025916|F|0--43:A>C	100025916	2429	TGCAGGTCAGAATCAAAACTTGAGAAGGAAATCTCCAACTCTGAATGCCAATAAGGGTCTCCACATTAG		43	0.576667	0.028902	0.988439	0.011561	0.971098	0.017341	0.056133	0.022854	0.039493	22.4	21.3636	1
100025916|F|0-43:A>C-43:A>C	100025916	2429	TGCAGGTCAGAATCAAAACTTGAGAAGGAAATCTCCAACTCTGCCTGCCAATAAGGGTCTCCACATTAG	43:A>C	43	0.576667	0.028902	0.988439	0.011561	0.971098	0.017341	0.056133	0.022854	0.039493	22.4	21.3636	1
100025939|F|0--27:A>T	100025939	2448	TGCAGGTTCATGAGATTCCTGTCCAGAATTAAGCAACTTTTCTTCAATTCCATCGCGATAGTTGGAGCC		27	0.796667	0.016736	0.983264	0.016736	0.983264	0	0.032913	0.032913	0.032913	37.5	28.4879	1
100025939|F|0-27:A>T-27:A>T	100025939	2448	TGCAGGTTCATGAGATTCCTGTCCAGATTTAAGCAACTTTTCTTCAATTCCATCGCGATAGTTGGAGCC	27:A>T	27	0.796667	0.016736	0.983264	0.016736	0.983264	0	0.032913	0.032913	0.032913	37.5	28.4879	1
100025941|F|0--59:C>G	100025941	2450	TGCAGGTTCTGTTGGCTACTCCGTAGTCCGTAGAGCTCTGTACGCTGTACTTGTGGGTCCTGTGACCCC		59	0.466667	0.257143	0.828571	0.171429	0.742857	0.085714	0.382041	0.284082	0.333061	45.6	44.464	1
100025941|F|0-59:C>G-59:C>G	100025941	2450	TGCAGGTTCTGTTGGCTACTCCGTAGTCCGTAGAGCTCTGTACGCTGTACTTGTGGGTCGTGTGACCCC	59:C>G	59	0.466667	0.257143	0.828571	0.171429	0.742857	0.085714	0.382041	0.284082	0.333061	45.6	44.464	1
100025948|F|0--50:C>T	100025948	2455	TGCAGTAAAATATTACGTTGTTAAATTATCCTAATCAGTAATGATAATAGCTTACCATCATAAATATTC		50	0.476667	0.076923	0.937063	0.062937	0.923077	0.013986	0.142012	0.117952	0.129982	13.7273	12.1724	1
100025948|F|0-50:C>T-50:C>T	100025948	2455	TGCAGTAAAATATTACGTTGTTAAATTATCCTAATCAGTAATGATAATAGTTTACCATCATAAATATTC	50:C>T	50	0.476667	0.076923	0.937063	0.062937	0.923077	0.013986	0.142012	0.117952	0.129982	13.7273	12.1724	1
100025978|F|0--23:T>C	100025978	2479	TGCAGTATTTTTTGATCATCTATTCCTTCATGTTGTTTCAATTGTGCAGTATTTATCTGTGTCCCTGTT		23	0.596667	0.893855	0.178771	0.821229	0.106145	0.072626	0.189757	0.293624	0.24169	9.09091	7.65625	1
100025978|F|0-23:T>C-23:T>C	100025978	2479	TGCAGTATTTTTTGATCATCTATCCCTTCATGTTGTTTCAATTGTGCAGTATTTATCTGTGTCCCTGTT	23:T>C	23	0.596667	0.893855	0.178771	0.821229	0.106145	0.072626	0.189757	0.293624	0.24169	9.09091	7.65625	1
100026007|F|0--14:G>C	100026007	2501	TGCAGTCTCCTGGTGACAATTCAGCTCCACATCGCCCTCTAAAGCTGCTCCACTATGCACATATAAATC		14	0.85	0.019608	0.988235	0.011765	0.980392	0.007843	0.038447	0.023253	0.03085	50.8	50.7556	1
100026007|F|0-14:G>C-14:G>C	100026007	2501	TGCAGTCTCCTGGTCACAATTCAGCTCCACATCGCCCTCTAAAGCTGCTCCACTATGCACATATAAATC	14:G>C	14	0.85	0.019608	0.988235	0.011765	0.980392	0.007843	0.038447	0.023253	0.03085	50.8	50.7556	1
100026013|F|0--20:T>A	100026013	2505	TGCAGTCTTACCACTTGGCTTGGCTTGGCTTGGCTAGGCTAAGCAGTTTTCGTCCAAACGGCCCTTCCA		20	0.513333	0.753247	0.337662	0.662338	0.246753	0.090909	0.371732	0.447293	0.409513	7.64844	6.58491	1
100026013|F|0-20:T>A-20:T>A	100026013	2505	TGCAGTCTTACCACTTGGCTAGGCTTGGCTTGGCTAGGCTAAGCAGTTTTCGTCCAAACGGCCCTTCCA	20:T>A	20	0.513333	0.753247	0.337662	0.662338	0.246753	0.090909	0.371732	0.447293	0.409513	7.64844	6.58491	1
100026016|F|0--43:T>C	100026016	2508	TGCAGTGAACAATCTCCCTGTTACTTCTCTGATGACAGATCCATATAATCTTTCAGTAGAAACACTGTA		43	0.726667	0.798165	0.288991	0.711009	0.201835	0.087156	0.322195	0.41095	0.366573	11.7081	8.32812	1
100026016|F|0-43:T>C-43:T>C	100026016	2508	TGCAGTGAACAATCTCCCTGTTACTTCTCTGATGACAGATCCACATAATCTTTCAGTAGAAACACTGTA	43:T>C	43	0.726667	0.798165	0.288991	0.711009	0.201835	0.087156	0.322195	0.41095	0.366573	11.7081	8.32812	1
100026024|F|0--62:A>T	100026024	2515	TGCAGTGAGATGGTGGAAGAAAGCCTTAATTTTCATTTGGATGACGTGGACAAGTAGGAGTTAGTATAA		62	0.516667	0.916129	0.083871	0.916129	0.083871	0	0.153673	0.153673	0.153673	25.3421	18.5333	1
100026024|F|0-62:A>T-62:A>T	100026024	2515	TGCAGTGAGATGGTGGAAGAAAGCCTTAATTTTCATTTGGATGACGTGGACAAGTAGGAGTTTGTATAA	62:A>T	62	0.516667	0.916129	0.083871	0.916129	0.083871	0	0.153673	0.153673	0.153673	25.3421	18.5333	1
100026041|F|0--15:C>G	100026041	2530	TGCAGTGGTCGGCTGCACAGCCCGACTGGATCGCAATTTCATTTGCCTCTAAAATGCAGCTGCTGAAGG		15	0.676667	0.330049	0.768473	0.231527	0.669951	0.098522	0.442233	0.355845	0.399039	6.50704	5.81657	1
100026041|F|0-15:C>G-15:C>G	100026041	2530	TGCAGTGGTCGGCTGGACAGCCCGACTGGATCGCAATTTCATTTGCCTCTAAAATGCAGCTGCTGAAGG	15:C>G	15	0.676667	0.330049	0.768473	0.231527	0.669951	0.098522	0.442233	0.355845	0.399039	6.50704	5.81657	1
100026044|F|0--14:G>A	100026044	2533	TGCAGTGGTCTCTAGTGGAAGTCCAGTGAGGGAGGGGAGTATTGATGTGGTATTAGATGTTGGACATGT		14	0.416667	0.872	0.144	0.856	0.128	0.016	0.223232	0.246528	0.23488	3.40833	3	1
100026044|F|0-14:G>A-14:G>A	100026044	2533	TGCAGTGGTCTCTAATGGAAGTCCAGTGAGGGAGGGGAGTATTGATGTGGTATTAGATGTTGGACATGT	14:G>A	14	0.416667	0.872	0.144	0.856	0.128	0.016	0.223232	0.246528	0.23488	3.40833	3	1
100026065|F|0--51:A>T	100026065	2550	TGCAGTTCATCATCAGATCTATTTATATAAATAACTAGTAGCAGTCATGTTAGTTAAGATGGTGTTGGC		51	0.783333	0.982979	0.059574	0.940426	0.017021	0.042553	0.033463	0.112051	0.072757	6.83264	6	1
100026065|F|0-51:A>T-51:A>T	100026065	2550	TGCAGTTCATCATCAGATCTATTTATATAAATAACTAGTAGCAGTCATGTTTGTTAAGATGGTGTTGGC	51:A>T	51	0.783333	0.982979	0.059574	0.940426	0.017021	0.042553	0.033463	0.112051	0.072757	6.83264	6	1
100026076|F|0--67:G>C	100026076	2560	TGCAGTTGAGCAACATTTGTCAAGAACAGGAGATGAATTTAAACAGGGCCCAGATGAATTCTTTGATGT		67	0.646667	0.170103	0.871134	0.128866	0.829897	0.041237	0.282336	0.224519	0.253428	23.9744	10.9595	1
100026076|F|0-67:G>C-67:G>C	100026076	2560	TGCAGTTGAGCAACATTTGTCAAGAACAGGAGATGAATTTAAACAGGGCCCAGATGAATTCTTTGATCT	67:G>C	67	0.646667	0.170103	0.871134	0.128866	0.829897	0.041237	0.282336	0.224519	0.253428	23.9744	10.9595	1
100026083|F|0--43:T>A	100026083	2566	TGCAGTTGTACGTTATGGTCCTCAATATAGTAATTCCTGCAATTTGGTGCCCTGCCTAGTTTGGCTCAC		43	0.426667	0.015625	0.984375	0.015625	0.984375	0	0.030762	0.030762	0.030762	41	16.5758	1
100026083|F|0-43:T>A-43:T>A	100026083	2566	TGCAGTTGTACGTTATGGTCCTCAATATAGTAATTCCTGCAATATGGTGCCCTGCCTAGTTTGGCTCAC	43:T>A	43	0.426667	0.015625	0.984375	0.015625	0.984375	0	0.030762	0.030762	0.030762	41	16.5758	1
100026087|F|0--48:C>T	100026087	2569	TGCAGTTTAAAAATTCGCAGCTATTAATGTCCTATAATTGTAGTTTTTCCACGTGTGATAATATGAGAT		48	0.406667	0.745902	0.278689	0.721311	0.254098	0.02459	0.379065	0.402042	0.390554	3.69697	3.02941	1
100026087|F|0-48:C>T-48:C>T	100026087	2569	TGCAGTTTAAAAATTCGCAGCTATTAATGTCCTATAATTGTAGTTTTTTCACGTGTGATAATATGAGAT	48:C>T	48	0.406667	0.745902	0.278689	0.721311	0.254098	0.02459	0.379065	0.402042	0.390554	3.69697	3.02941	1
100026088|F|0--39:G>C	100026088	2570	TGCAGTTTAAGATTAATTTACTCACTTGTAAATTATAACGGTCTCTTTACTCTTGAAACCGATGGAGAA		39	0.973333	0.979452	0.222603	0.777397	0.020548	0.202055	0.040251	0.346102	0.193176	6.37049	4.41176	0.944444
100026088|F|0-39:G>C-39:G>C	100026088	2570	TGCAGTTTAAGATTAATTTACTCACTTGTAAATTATAACCGTCTCTTTACTCTTGAAACCGATGGAGAA	39:G>C	39	0.973333	0.979452	0.222603	0.777397	0.020548	0.202055	0.040251	0.346102	0.193176	6.37049	4.41176	0.944444
100026090|F|0--14:T>C	100026090	2572	TGCAGTTTAGTGGGTTCTACATGTATGATTCCCATTTTCTCAAGGATTTATTTCCGCAGGAAATTCGTT		14	0.683333	0.039024	0.980488	0.019512	0.960976	0.019512	0.075003	0.038263	0.056633	10.25	7.80184	1
100026090|F|0-14:T>C-14:T>C	100026090	2572	TGCAGTTTAGTGGGCTCTACATGTATGATTCCCATTTTCTCAAGGATTTATTTCCGCAGGAAATTCGTT	14:T>C	14	0.683333	0.039024	0.980488	0.019512	0.960976	0.019512	0.075003	0.038263	0.056633	10.25	7.80184	1
100026098|F|0--11:G>A	100026098	2579	TGCAGTTTCTTGTTTTTTCAGCTCTTGTATTAACCCACTGCTCCTTGGCCTCGGAGATATCACCGCTCC		11	0.53	0.440252	0.603774	0.396226	0.559748	0.044025	0.49286	0.478462	0.485661	6.8961	6.18269	1
100026098|F|0-11:G>A-11:G>A	100026098	2579	TGCAGTTTCTTAATTTTTCAGCTCTTGTATTAACCCACTGCTCCTTGGCCTCGGAGATATCACCGCTCC	11:G>A	11	0.53	0.440252	0.603774	0.396226	0.559748	0.044025	0.49286	0.478462	0.485661	6.8961	6.18269	1
100026116|F|0--37:G>A	100026116	2593	TGCAGTTTTTTTAGCTAAGAAAGAAACTAAATGGTTTGTTTCTCGCCCTACAATTTGTAATAAAACCAA		37	0.47	0.028369	0.971631	0.028369	0.971631	0	0.055128	0.055128	0.055128	29	16.2042	1
100026116|F|0-37:G>A-37:G>A	100026116	2593	TGCAGTTTTTTTAGCTAAGAAAGAAACTAAATGGTTTATTTCTCGCCCTACAATTTGTAATAAAACCAA	37:G>A	37	0.47	0.028369	0.971631	0.028369	0.971631	0	0.055128	0.055128	0.055128	29	16.2042	1
100026127|F|0--30:G>C	100026127	2602	TGCAGACCACACAGACTACTCACCTTCCTTGTCAGACTCCATTTGCGACTGCCCTAGAGTCTGCCCAGC		30	0.536667	0.987578	0.012422	0.987578	0.012422	0	0.024536	0.024536	0.024536	27.0988	15	1
100026127|F|0-30:G>C-30:G>C	100026127	2602	TGCAGACCACACAGACTACTCACCTTCCTTCTCAGACTCCATTTGCGACTGCCCTAGAGTCTGCCCAGC	30:G>C	30	0.536667	0.987578	0.012422	0.987578	0.012422	0	0.024536	0.024536	0.024536	27.0988	15	1
100026145|F|0--5:T>A	100026145	2618	TGCAGTTCGAGTTTAGTCTGTTTTGAGAAGATAGCGATAGGTCCCAAAGGGTTGCAAAGCTTAAAGCTT		5	0.793333	0.747899	0.407563	0.592437	0.252101	0.155462	0.377092	0.482911	0.430001	36.9415	29.6078	1
100026145|F|0-5:T>A-5:T>A	100026145	2618	TGCAGATCGAGTTTAGTCTGTTTTGAGAAGATAGCGATAGGTCCCAAAGGGTTGCAAAGCTTAAAGCTT	5:T>A	5	0.793333	0.747899	0.407563	0.592437	0.252101	0.155462	0.377092	0.482911	0.430001	36.9415	29.6078	1
100026174|F|0--66:T>C	100026174	2644	TGCAGAAAGAGAGATGCATATGGTTAAAAATAACAGAAGTTAGTGCTTTACTCATACATTTATAGATGG		66	0.47	0.957447	0.070922	0.929078	0.042553	0.028369	0.081485	0.131784	0.106634	7.60284	7.1	1
100026174|F|0-66:T>C-66:T>C	100026174	2644	TGCAGAAAGAGAGATGCATATGGTTAAAAATAACAGAAGTTAGTGCTTTACTCATACATTTATAGACGG	66:T>C	66	0.47	0.957447	0.070922	0.929078	0.042553	0.028369	0.081485	0.131784	0.106634	7.60284	7.1	1
100026187|F|0--33:A>G	100026187	2654	TGCAGAAATGCAATCTGTTGCTTTCCTGGGCATACATAAGGTCTTCCCTCCTTTGATGAAATTCATTGC		33	0.556667	0.934132	0.083832	0.916168	0.065868	0.017964	0.123059	0.153609	0.138334	11.0909	6	1
100026187|F|0-33:A>G-33:A>G	100026187	2654	TGCAGAAATGCAATCTGTTGCTTTCCTGGGCATGCATAAGGTCTTCCCTCCTTTGATGAAATTCATTGC	33:A>G	33	0.556667	0.934132	0.083832	0.916168	0.065868	0.017964	0.123059	0.153609	0.138334	11.0909	6	1
100026193|F|0--48:C>T	100026193	2660	TGCAGAACAGATTAAGTTCATTTAAGGTCGAAGGCACAACTTGAATAACACTTAATAACTTCAGAAAAT		48	0.493333	0.858108	0.182432	0.817568	0.141892	0.040541	0.243517	0.298302	0.270909	10.5857	7.2963	1
100026193|F|0-48:C>T-48:C>T	100026193	2660	TGCAGAACAGATTAAGTTCATTTAAGGTCGAAGGCACAACTTGAATAATACTTAATAACTTCAGAAAAT	48:C>T	48	0.493333	0.858108	0.182432	0.817568	0.141892	0.040541	0.243517	0.298302	0.270909	10.5857	7.2963	1
100026361|F|0--67:G>T	100026361	2798	TGCAGAGCGGTGTCTAAAGTGCTTGTAAGATGAGATAAAGAAGAGGCAATCGAGTCAAATCCTCTGAGT		67	0.68	0.666667	0.553922	0.446078	0.333333	0.220588	0.444444	0.494185	0.469315	3.58904	2.4	0.954545
100026361|F|0-67:G>T-67:G>T	100026361	2798	TGCAGAGCGGTGTCTAAAGTGCTTGTAAGATGAGATAAAGAAGAGGCAATCGAGTCAAATCCTCTGATT	67:G>T	67	0.68	0.666667	0.553922	0.446078	0.333333	0.220588	0.444444	0.494185	0.469315	3.58904	2.4	0.954545
100026473|F|0--65:T>A	100026473	2892	TGCAGATGGAAGGACGTTATCTTAGAGATGTCTGGTAATTGTTCACAGTTGCCATTGCATTGGCTTCCT		65	0.43	0.023256	0.976744	0.023256	0.976744	0	0.04543	0.04543	0.04543	8.33333	4.36842	1
100026473|F|0-65:T>A-65:T>A	100026473	2892	TGCAGATGGAAGGACGTTATCTTAGAGATGTCTGGTAATTGTTCACAGTTGCCATTGCATTGGCTACCT	65:T>A	65	0.43	0.023256	0.976744	0.023256	0.976744	0	0.04543	0.04543	0.04543	8.33333	4.36842	1
100026478|F|0--42:T>C	100026478	2896	TGCAGATGGATCATCTTAACTTACTCAGTTACGTCCTGGAGATGGTATCCGGATATTTGTGCAACCTCA		42	0.57	0.883041	0.19883	0.80117	0.116959	0.081871	0.206559	0.318594	0.262577	8.15758	5.94286	1
100026478|F|0-42:T>C-42:T>C	100026478	2896	TGCAGATGGATCATCTTAACTTACTCAGTTACGTCCTGGAGACGGTATCCGGATATTTGTGCAACCTCA	42:T>C	42	0.57	0.883041	0.19883	0.80117	0.116959	0.081871	0.206559	0.318594	0.262577	8.15758	5.94286	1
100026490|F|0--5:G>A	100026490	2905	TGCAGGTTAAATTCAGTAGTGTTTATATCATCCTGTAACTTTGCAATTGCTTCACTTCTAGTTATTATT		5	0.486667	0.589041	0.513699	0.486301	0.410959	0.10274	0.484143	0.499625	0.491884	16.2065	11.8026	1
100026490|F|0-5:G>A-5:G>A	100026490	2905	TGCAGATTAAATTCAGTAGTGTTTATATCATCCTGTAACTTTGCAATTGCTTCACTTCTAGTTATTATT	5:G>A	5	0.486667	0.589041	0.513699	0.486301	0.410959	0.10274	0.484143	0.499625	0.491884	16.2065	11.8026	1
100026615|F|0--26:C>G	100026615	3003	TGCAGCATTAGTTTTGGTTCTTTGTACTACGGTATGCAATTAATCAGTTTTGTCAACCATATTGATGTT		26	0.536667	0.645963	0.391304	0.608696	0.354037	0.037267	0.45739	0.476371	0.46688	15.5439	11.0597	1
100026615|F|0-26:C>G-26:C>G	100026615	3003	TGCAGCATTAGTTTTGGTTCTTTGTAGTACGGTATGCAATTAATCAGTTTTGTCAACCATATTGATGTT	26:C>G	26	0.536667	0.645963	0.391304	0.608696	0.354037	0.037267	0.45739	0.476371	0.46688	15.5439	11.0597	1
100026621|F|0--12:G>A	100026621	3008	TGCAGCATTTAAGTGCTAAACAGCAAAACCCAGAAAGAAGAAGGCTTTCATTCAAGTTGACTGTAAGTG		12	0.58	0.977011	0.028736	0.971264	0.022989	0.005747	0.04492	0.05582	0.05037	73.5056	61	1
100026621|F|0-12:G>A-12:G>A	100026621	3008	TGCAGCATTTAAATGCTAAACAGCAAAACCCAGAAAGAAGAAGGCTTTCATTCAAGTTGACTGTAGGTG	12:G>A	12	0.58	0.977011	0.028736	0.971264	0.022989	0.005747	0.04492	0.05582	0.05037	73.5056	61	1
100026647|F|0--25:G>A	100026647	3029	TGCAGCCATCATATTAGTGAGTTACGAAACAACACCAATATTGGAAAAATTAATTTTTTCTTTCTGGAA		25	0.63	0.449735	0.687831	0.312169	0.550265	0.137566	0.494947	0.429439	0.462193	5.25	3.08148	0.954545
100026647|F|0-25:G>A-25:G>A	100026647	3029	TGCAGCCATCATATTAGTGAGTTACAAAACAACACCAATATTGGAAAAATTAATTTTTTCTTTCTGGAA	25:G>A	25	0.63	0.449735	0.687831	0.312169	0.550265	0.137566	0.494947	0.429439	0.462193	5.25	3.08148	0.954545
100026693|F|0--67:C>T	100026693	3068	TGCAGCGACATCAACTCCATGCCAAACGCTCCAAGTGTGCCTTCAAACAACCATCGATTATTTGGGACA		67	0.73	0.762557	0.374429	0.625571	0.237443	0.136986	0.362128	0.468464	0.415296	30.0057	12.3647	1
100026693|F|0-67:C>T-67:C>T	100026693	3068	TGCAGCGACATCAACTCCATGCCAAACGCTCCAAGTGTGCCTTCAAACAACCATCGATTATTTGGGATA	67:C>T	67	0.73	0.762557	0.374429	0.625571	0.237443	0.136986	0.362128	0.468464	0.415296	30.0057	12.3647	1
100026731|F|0--27:T>A	100026731	3102	TGCAGCTCCAAACACTCTCAAACTTGGTGATTTGAACCACCTCTATTTCTCCTAGACAAATAATTCCGC		27	0.566667	0.858824	0.170588	0.829412	0.141176	0.029412	0.242491	0.282976	0.262734	5.96178	3.13793	1
100026731|F|0-27:T>A-27:T>A	100026731	3102	TGCAGCTCCAAACACTCTCAAACTTGGAGATTTGAACCACCTCTATTTCTCCTAGACAAATAATTCCGC	27:T>A	27	0.566667	0.858824	0.170588	0.829412	0.141176	0.029412	0.242491	0.282976	0.262734	5.96178	3.13793	1
100026742|F|0--11:A>T	100026742	3110	TGCAGCTCGCCATCTCTAGCTCTCTTACCAAGAAGTCATGTTAGCTCTCCCGATATTACTACTTGGACA		11	0.416667	1	0.008	0.992	0	0.008	0	0.015872	0.007936	7.57664	6	1
100026742|F|0-11:A>T-11:A>T	100026742	3110	TGCAGCTCGCCTTCTCTAGCTCTCTTACCAAGAAGTCATGTTAGCTCTCCCGATATTACTACTTGGACA	11:A>T	11	0.416667	1	0.008	0.992	0	0.008	0	0.015872	0.007936	7.57664	6	1
100026748|F|0--30:T>G	100026748	3114	TGCAGCTCTGATTCTTGAGAATCGAGTCTGTTTTTCCTACTTTGATTGCGAGAGAGGTCTCTGTTCTGT		30	0.42	0.873016	0.174603	0.825397	0.126984	0.047619	0.221718	0.288234	0.254976	8.86441	6.04348	1
100026748|F|0-30:T>G-30:T>G	100026748	3114	TGCAGCTCTGATTCTTGAGAATCGAGTCTGGTTTTCCTACTTTGATTGCGAGAGAGGTCTCTGTTCTGT	30:T>G	30	0.42	0.873016	0.174603	0.825397	0.126984	0.047619	0.221718	0.288234	0.254976	8.86441	6.04348	1
100026751|F|0--16:A>G	100026751	3116	TGCAGCTCTTTAATGAACTCTGAAATTTCTCTTCGATTACGAGCAGAAGTCTTCCCCTTCAAAATTCAA		16	0.483333	0.875862	0.131034	0.868966	0.124138	0.006897	0.217455	0.227729	0.222592	14.4091	14.0952	1
100026751|F|0-16:A>G-16:A>G	100026751	3116	TGCAGCTCTTTAATGAGCTCTGAAATTTCTCTTCGATTACGAGCAGAAGTCTTCCCCTTCAAAATTCAA	16:A>G	16	0.483333	0.875862	0.131034	0.868966	0.124138	0.006897	0.217455	0.227729	0.222592	14.4091	14.0952	1
100026773|F|0--28:A>T	100026773	3132	TGCAGCTGGATCAAGTATAAAATATTGGAAGACCAACTCAACATTTCAGCTATTTTTCAAACATTACAT		28	0.47	0.957447	0.049645	0.950355	0.042553	0.007092	0.081485	0.094361	0.087923	61.1301	43	1
100026773|F|0-28:A>T-28:A>T	100026773	3132	TGCAGCTGGATCAAGTATAAAATATTGGTAGACCAACTCAACATTTCAGCTATTTTTCAAACATTACAT	28:A>T	28	0.47	0.957447	0.049645	0.950355	0.042553	0.007092	0.081485	0.094361	0.087923	61.1301	43	1
100026824|F|0--23:C>T	100026824	3175	TGCAGGAAATAAGAAAAGAAAATCTGATTTTAGAGGGCAGAAACTACTAACATAGTAATATACTGGTGT		23	0.676667	0.985222	0.054187	0.945813	0.014778	0.039409	0.02912	0.102502	0.065811	11.0427	8.63636	1
100026824|F|0-23:C>T-23:C>T	100026824	3175	TGCAGGAAATAAGAAAAGAAAATTTGATTTTAGAGGGCAGAAACTACTAACATAGTAATATACTGGTGT	23:C>T	23	0.676667	0.985222	0.054187	0.945813	0.014778	0.039409	0.02912	0.102502	0.065811	11.0427	8.63636	1
100026856|F|0--42:A>C	100026856	3200	TGCAGGACTAGAATCAGCCGCTTCCAATAAAACCAATGCGTTAGGTTAGCACTTAGCACGGCAGATCTC		42	0.583333	0.977143	0.028571	0.971429	0.022857	0.005714	0.044669	0.05551	0.05009	103.202	89.4	1
100026856|F|0-42:A>C-42:A>C	100026856	3200	TGCAGGACTAGAATCAGCCGCTTCCAATAAAACCAATGCGTTCGGTTAGCACTTAGCACGGCAGATCTC	42:A>C	42	0.583333	0.977143	0.028571	0.971429	0.022857	0.005714	0.044669	0.05551	0.05009	103.202	89.4	1
100026868|F|0--22:A>G	100026868	3210	TGCAGGAGCGGCAACGAAGAGGAGAGTAAGGAAGGATCGGTATGTTGGGGAAGGGCTTTAATGGTGTGT		22	0.543333	0.871166	0.196319	0.803681	0.128834	0.067485	0.224472	0.315556	0.270014	4.24837	2.25	0.95
100026868|F|0-22:A>G-22:A>G	100026868	3210	TGCAGGAGCGGCAACGAAGAGGGGAGTAAGGAAGGATCGGTATGTTGGGGAAGGGCTTTAATGGTGTGT	22:A>G	22	0.543333	0.871166	0.196319	0.803681	0.128834	0.067485	0.224472	0.315556	0.270014	4.24837	2.25	0.95
100026909|F|0--31:G>A	100026909	3242	TGCAGGCAGAGAGAGAGGGAGAATTAATTAGGACAACAAAATTAAGGACCAGCAGGCTCGTGTGTGAGG		31	0.553333	0.512048	0.578313	0.421687	0.487952	0.090361	0.49971	0.487734	0.493722	3.43011	2.88889	0.95
100026909|F|0-31:G>A-31:G>A	100026909	3242	TGCAGGCAGAGAGAGAGGGAGAATTAATTAGAACAACAAAATTAAGGACCAGCAGGCTCGTGTGTGAGG	31:G>A	31	0.553333	0.512048	0.578313	0.421687	0.487952	0.090361	0.49971	0.487734	0.493722	3.43011	2.88889	0.95
100026941|F|0--28:A>G	100026941	3268	TGCAGGCTCTGATTGAAATTTCCTCAGTAAGCTGGTTGTTACCTTTTCTGGCTACAGTCTATGTGGAAC		28	0.426667	0.539062	0.625	0.375	0.460938	0.164062	0.496948	0.46875	0.482849	4.49296	3.63529	1
100026941|F|0-28:A>G-28:A>G	100026941	3268	TGCAGGCTCTGATTGAAATTTCCTCAGTGAACTGGTTGTTACCTTTTCTGGCTACAGTCTATGTGGAAC	28:A>G	28	0.426667	0.539062	0.625	0.375	0.460938	0.164062	0.496948	0.46875	0.482849	4.49296	3.63529	1
100026943|F|0--31:T>A	100026943	3269	TGCAGGCTGAAAGTTTCAATAAAGAAAGAATTAAATAAATAGCTTCATCATTTCCACAACTGAGTTCTT		31	0.65	0.646154	0.487179	0.512821	0.353846	0.133333	0.457278	0.499671	0.478475	27.7836	6.66	1
100026943|F|0-31:T>A-31:T>A	100026943	3269	TGCAGGCTGAAAGTTTCAATAAAGAAAGAATAAAATAAATAGCTTCATCATTTCCACAACTGAGTTCTT	31:T>A	31	0.65	0.646154	0.487179	0.512821	0.353846	0.133333	0.457278	0.499671	0.478475	27.7836	6.66	1
100026948|F|0--12:G>T	100026948	3274	TGCAGGCTTCCCGCTGTACATGGGCCTTGAAGCCCATGTTCTAGTCATGTATCTTCGCATCGAGGACGA		12	0.64	0.833333	0.239583	0.760417	0.166667	0.072917	0.277778	0.364366	0.321072	9.5977	9.23404	1
100026948|F|0-12:G>T-12:G>T	100026948	3274	TGCAGGCTTCCCTCTGTACATGGGCCTTGAAACCCATGTTCTAGTCATGTATCTTCGCATCGAGGACGA	12:G>T	12	0.64	0.833333	0.239583	0.760417	0.166667	0.072917	0.277778	0.364366	0.321072	9.5977	9.23404	1
100026965|F|0--52:G>A	100026965	3286	TGCAGGGATAATAGTGTTCCTAATATTTTGTGGTAGAAAAGGAATCTGAGAAGATATAAAAATGTGAAT		52	0.463333	0.784173	0.302158	0.697842	0.215827	0.086331	0.338492	0.421717	0.380105	3.40171	2.54545	1
100026965|F|0-52:G>A-52:G>A	100026965	3286	TGCAGGGATAATAGTGTTCCTAATATTTTGTGGTAGAAAAGGAATCTGAGAAAATATAAAAATGTGAAT	52:G>A	52	0.463333	0.784173	0.302158	0.697842	0.215827	0.086331	0.338492	0.421717	0.380105	3.40171	2.54545	1
100027005|F|0--22:A>G	100027005	3318	TGCAGGGTTGGTAATGAGTGCAATGACCCTTCATATTCGATCTTGCCTTATAAATCTTTTGAATTGCTC		22	0.526667	0.702532	0.360759	0.639241	0.297468	0.063291	0.417962	0.461224	0.439593	20.0336	16.5738	1
100027005|F|0-22:A>G-22:A>G	100027005	3318	TGCAGGGTTGGTAATGAGTGCAGTGACCCTTCATATTCGATCTTGCCTTATAAATCTTTTGAATTGCTC	22:A>G	22	0.526667	0.702532	0.360759	0.639241	0.297468	0.063291	0.417962	0.461224	0.439593	20.0336	16.5738	1
100027007|F|0--37:T>G	100027007	3320	TGCAGGGTTTCCACACTTGTTGAATCGTATCGGGAATTGGCTAATTCGTCCATCTTGGAATCGGTTGAG		37	0.46	0.442029	0.65942	0.34058	0.557971	0.101449	0.493279	0.44917	0.471225	33.871	4.73404	1
100027007|F|0-37:T>G-37:T>G	100027007	3320	TGCAGGGTTTCCACACTTGTTGAATCGTATCGGGAATGGGCTAATTCGTCCATCTTGGAATCGGTTGAG	37:T>G	37	0.46	0.442029	0.65942	0.34058	0.557971	0.101449	0.493279	0.44917	0.471225	33.871	4.73404	1
100027008|F|0--37:T>A	100027008	3321	TGCAGGGTTTTATGCAAATAAATCTGCCATAGAAAAATTAAATGCTTGGAAAGGAAGATCAGCTACTGA		37	0.51	0.993464	0.03268	0.96732	0.006536	0.026144	0.012986	0.063224	0.038105	6.66456	6.4	1
100027008|F|0-37:T>A-37:T>A	100027008	3321	TGCAGGGTTTTATGCAAATAAATCTGCCATAGAAAAAATAAATGCTTGGAAAGGAAGATCAGCTACTGA	37:T>A	37	0.51	0.993464	0.03268	0.96732	0.006536	0.026144	0.012986	0.063224	0.038105	6.66456	6.4	1
100027010|F|0--63:G>A	100027010	3323	TGCAGGTAAAATTACCTTTCCCCTTGTGATTGATCTCTTGGTTTTGAGAGGATCAGCCAATGTGGTTTA		63	0.876667	0.923954	0.163498	0.836502	0.076046	0.087452	0.140525	0.273533	0.207029	15.1012	5.27907	1
100027010|F|0-63:G>A-63:G>A	100027010	3323	TGCAGGTAAAATTACCTTTCCCCTTGTGATTGATCTCTTGGTTTTGAGAGGATCAGCCAATGTAGTTTA	63:G>A	63	0.876667	0.923954	0.163498	0.836502	0.076046	0.087452	0.140525	0.273533	0.207029	15.1012	5.27907	1
100027014|F|0--17:G>A	100027014	3327	TGCAGGTAATGATAAAAGATTTGGACCAAGTGTTGAATATGGTTTTAAGCTCATTCCAAGATCCTCATC		17	0.506667	0.138158	0.986842	0.013158	0.861842	0.125	0.238141	0.02597	0.132055	18.037	12.7785	1
100027014|F|0-17:G>A-17:G>A	100027014	3327	TGCAGGTAATGATAAAAAATTTGGACCAAGTGTTGAATATGGTTTTAAGCTCATTCCAAGATCCTCATC	17:G>A	17	0.506667	0.138158	0.986842	0.013158	0.861842	0.125	0.238141	0.02597	0.132055	18.037	12.7785	1
100027078|F|0--63:T>C	100027078	3378	TGCAGGTTTGGTTTTTTTCCTAATATGTTCTGTGAACTTTTAAGAGAATGGATTATGATCTACTATCAT		63	0.656667	0.269036	0.80203	0.19797	0.730964	0.071066	0.393311	0.317555	0.355433	6.42623	5.7546	1
100027078|F|0-63:T>C-63:T>C	100027078	3378	TGCAGGTTTGGTTTTTTTCCTAATATGTTCTGTGAACTTTTAAGAGAATGGATTATGATCTACCATCAT	63:T>C	63	0.656667	0.269036	0.80203	0.19797	0.730964	0.071066	0.393311	0.317555	0.355433	6.42623	5.7546	1
100027178|F|0--51:T>C	100027178	3458	TGCAGTCGCAGATTCGGAGATTGAATGCGAATGTGAAGAAGAAGAAGATTCTGCCACCGCAGTCTCTTG		51	0.563333	0.976331	0.059172	0.940828	0.023669	0.035503	0.046217	0.111341	0.078779	14.0565	9.4	0.958333
100027178|F|0-51:T>C-51:T>C	100027178	3458	TGCAGTCGCAGATTCGGAGATTGAATGCGAATGTGAAGAAGAAGAAGATTCCGCCACCGCAGTCTCTTG	51:T>C	51	0.563333	0.976331	0.059172	0.940828	0.023669	0.035503	0.046217	0.111341	0.078779	14.0565	9.4	0.958333
100027216|F|0--23:A>G	100027216	3488	TGCAGTGAGTGCGATGATGTGATAAGCATCGGATAATCGAGAGGACCTCAGAACATATATTTGAATGTT		23	0.58	0.908046	0.097701	0.902299	0.091954	0.005747	0.166997	0.176311	0.171654	3.41212	2.89474	1
100027216|F|0-23:A>G-23:A>G	100027216	3488	TGCAGTGAGTGCGATGATGTGATGAGAATCGGATAATTGAGAGGACCTCAGAACATATATTTGAATGTT	23:A>G	23	0.58	0.908046	0.097701	0.902299	0.091954	0.005747	0.166997	0.176311	0.171654	3.41212	2.89474	1
100027229|F|0--15:C>A	100027229	3497	TGCAGTGCCGGGTATCCCATGAAACCGTTCTCCTATTTGTTTTTAATGGAGAAATCATAACTCTCTCAT		15	0.9	0.848148	0.337037	0.662963	0.151852	0.185185	0.257586	0.446886	0.352236	39.0249	22.2474	1
100027229|F|0-15:C>A-15:C>A	100027229	3497	TGCAGTGCCGGGTATACCATGAAACCGTTCTCCTATTTGTTTTTAATGGAGAAATCATAACTCTCTCAT	15:C>A	15	0.9	0.848148	0.337037	0.662963	0.151852	0.185185	0.257586	0.446886	0.352236	39.0249	22.2474	1
100027252|F|0--40:A>C	100027252	3515	TGCAGTGGTGGAGATTTGTGTGCAGGGTGGTGCAGCAGTGACTGAACAGTATAAATCAACAATGAGATT		40	0.466667	0.014286	0.992857	0.007143	0.985714	0.007143	0.028163	0.014184	0.021173	13	11.4648	1
100027252|F|0-40:A>C-40:A>C	100027252	3515	TGCAGTGGTGGAGATTTGTGTGCAGGGTGGTGCAGCAGTGCCTGAACAGTATAAATCAACAATGAGATT	40:A>C	40	0.466667	0.014286	0.992857	0.007143	0.985714	0.007143	0.028163	0.014184	0.021173	13	11.4648	1
100027254|F|0--34:G>T	100027254	3517	TGCAGTGGTTGGTCTTTCCAGAACAATAGGAGTAGGAAATTGCATTGAATGCAAAATGTGGAGCTTGTT		34	0.71	0.018779	0.985915	0.014085	0.981221	0.004695	0.036853	0.027772	0.032313	13.25	7.40529	1
100027254|F|0-34:G>T-34:G>T	100027254	3517	TGCAGTGGTTGGTCTTTCCAGAACAATAGGAGTATGAAATTGCATTGAATGCAAAATGTGGAGCTTGTT	34:G>T	34	0.71	0.018779	0.985915	0.014085	0.981221	0.004695	0.036853	0.027772	0.032313	13.25	7.40529	1
100027259|F|0--34:C>G	100027259	3521	TGCAGTGTACAACATTAACAAGATGAGCTTAAGTCCAAACTAACAAATCACCCCTGTTCACCCCAGCCC		34	0.386667	0.008621	0.991379	0.008621	0.991379	0	0.017093	0.017093	0.017093	9	8.97638	1
100027259|F|0-34:C>G-34:C>G	100027259	3521	TGCAGTGTACAACATTAACAAGATGAGCTTAAGTGCAAACTAACAAATCACCCCTGTTCACCCCAGCCC	34:C>G	34	0.386667	0.008621	0.991379	0.008621	0.991379	0	0.017093	0.017093	0.017093	9	8.97638	1
100027263|F|0--14:C>T	100027263	3525	TGCAGTGTCTTTACCAAGCCATAATGTTTACTCTTGGTGTGGCTGGGTTCAACTTCATATAAGTTTGCC		14	0.42	0.238095	0.769841	0.230159	0.761905	0.007937	0.362812	0.354371	0.358592	49.0278	21.6177	1
100027263|F|0-14:C>T-14:C>T	100027263	3525	TGCAGTGTCTTTACTAAGCCATAATGTTTACTCTTGGTGTGGCTGGGTTCAACTTCATATAAGTTTGCC	14:C>T	14	0.42	0.238095	0.769841	0.230159	0.761905	0.007937	0.362812	0.354371	0.358592	49.0278	21.6177	1
100027268|F|0--15:G>A	100027268	3530	TGCAGTGTTCACAGAGTGACTTGGTAGAACTTCTGAGTAAGTTGGCAGTGTTTGGGAAGGTATGGCAGT		15	0.523333	0.847134	0.216561	0.783439	0.152866	0.063694	0.258996	0.339324	0.29916	9.38194	8.62857	1
100027268|F|0-15:G>A-15:G>A	100027268	3530	TGCAGTGTTCACAGAATGACTTGGTAGAACTTCTGAGTGAGTTGGCAGTGTTTGGGAAGGTATGGCAGT	15:G>A	15	0.523333	0.847134	0.216561	0.783439	0.152866	0.063694	0.258996	0.339324	0.29916	9.38194	8.62857	1
100027288|F|0--63:C>G	100027288	3546	TGCAGTTACCCACATTGTAGAACCATCATTCAGAATCTGGGAAGGGAAATATCTAAGGGTGTACCATCT		63	0.5	0.06	0.94	0.06	0.94	0	0.1128	0.1128	0.1128	7.88889	4.35526	1
100027288|F|0-63:C>G-63:C>G	100027288	3546	TGCAGTTACCCACATTGTAGAACCATCATTCAGAATCTGGGAAGGGAAATATCTAAGGGTGTAGCATCT	63:C>G	63	0.5	0.06	0.94	0.06	0.94	0	0.1128	0.1128	0.1128	7.88889	4.35526	1
100027305|F|0--20:G>A	100027305	3560	TGCAGTTCCACAAAAAGCTGGCATCTACTTGAGCTTCATAGTTATCAAGCAAGAATCAAATCTGTATTC		20	0.66	0.015152	0.994949	0.005051	0.984848	0.010101	0.029844	0.01005	0.019947	34.6667	14.7512	0.954545
100027305|F|0-20:G>A-20:G>A	100027305	3560	TGCAGTTCCACAAAAAGCTGACATCTACTTGAGCTTCATAGTTATCAAGCAAGAATCAAATCTGTATTC	20:G>A	20	0.66	0.015152	0.994949	0.005051	0.984848	0.010101	0.029844	0.01005	0.019947	34.6667	14.7512	0.954545
100027373|F|0--29:G>C	100027373	3612	TGCAGACCTTGGCCGCTTTTCTTCTTCTGGGTTACTCGCCGGAGCAAGCTCTCGTTTTTCCGGGATCGA		29	0.64	0.270833	0.822917	0.177083	0.729167	0.09375	0.394965	0.29145	0.343207	80.3871	66.9706	1
100027373|F|0-29:G>C-29:G>C	100027373	3612	TGCAGACCTTGGCCGCTTTTCTTCTTCTGCGTTACTCGCCGGAGCAAGCTCTCGTTTTTCCGGGATCGA	29:G>C	29	0.64	0.270833	0.822917	0.177083	0.729167	0.09375	0.394965	0.29145	0.343207	80.3871	66.9706	1
100027402|F|0--60:G>A	100027402	3635	TGCAGAAGTTGCAGATCCAATTGCTACAAGAAATTCAGAAATTTTGACATAAGATACAGGGAAAACCTA		60	0.503333	0.874172	0.125828	0.874172	0.125828	0	0.21999	0.21999	0.21999	37.1643	36.2273	1
100027402|F|0-60:G>A-60:G>A	100027402	3635	TGCAGAAGTTGCAGATCCAATTGCTACAAGAAATTCAGAAATTTTGACATAAGATACAGGAAAAACCTA	60:G>A	60	0.503333	0.874172	0.125828	0.874172	0.125828	0	0.21999	0.21999	0.21999	37.1643	36.2273	1
100027410|F|0--35:G>T	100027410	3643	TGCAGGTTTGATGTCATATTTTTCACCATGAAATAGGTACACAAGGGTTATTACATGTTTGAATCAGTC		35	0.41	0.512195	0.609756	0.390244	0.487805	0.121951	0.499703	0.475907	0.487805	12.0714	6.82895	1
100027410|F|0-35:G>T-35:G>T	100027410	3643	TGCAGGTTTGATGTCATATTTTTCACCATGAAATATGTACACAAGGGTTATTACATGTTTGAATCAGTC	35:G>T	35	0.41	0.512195	0.609756	0.390244	0.487805	0.121951	0.499703	0.475907	0.487805	12.0714	6.82895	1
100027412|F|0--29:A>T	100027412	3645	TGCAGGGTCTGAGAGGGGCAAATGTATGTAGCCTTACCTCCTGCTTCACAGAACAGGTAAACCATATAC		29	0.446667	0.798507	0.246269	0.753731	0.201493	0.044776	0.321787	0.371241	0.346514	6.67857	3.26471	1
100027412|F|0-29:A>T-29:A>T	100027412	3645	TGCAGGGTCTGAGAGGGGCAAATGTATGTTGCCTTACCTCCTGCTTCACAGAACAGGTAAACCATATAC	29:A>T	29	0.446667	0.798507	0.246269	0.753731	0.201493	0.044776	0.321787	0.371241	0.346514	6.67857	3.26471	1
100027421|F|0--63:A>T	100027421	3652	TGCAGAAAACGTTCTTCACCATTCACAAAGAATCCATCCCAGGTGGCAAAACTCAATATTGGCAGTGGC		63	0.623333	0.647059	0.470588	0.529412	0.352941	0.117647	0.456747	0.49827	0.477509	14.6046	10.1613	1
100027421|F|0-63:A>T-63:A>T	100027421	3652	TGCAGAAAACGTTCTTCACCATTCACAAAGAATCCATCCCAGGTGGCAAAACTCAATATTGGCTGTGGC	63:A>T	63	0.623333	0.647059	0.470588	0.529412	0.352941	0.117647	0.456747	0.49827	0.477509	14.6046	10.1613	1
100027484|F|0--8:G>C	100027484	3706	TGCAGAATGCAGCGATGAGTGTAGTATATGTTCCCTCATTAAGAGTCACTTCATGCCTTTTCATTTCAC		8	0.46	0.869565	0.130435	0.869565	0.130435	0	0.226843	0.226843	0.226843	14.6446	10.375	1
100027484|F|0-8:G>C-8:G>C	100027484	3706	TGCAGAATCCAGCGATGAGTGTAGTATATGTTCCCTCATTAAGAGTCACTTCATGCCTTTTCATTTCAC	8:G>C	8	0.46	0.869565	0.130435	0.869565	0.130435	0	0.226843	0.226843	0.226843	14.6446	10.375	1
100027490|F|0--47:C>T	100027490	3712	TGCAGAATGAACCAAGATTCCACCCCCTTTGCTACCAAAACCATTGTCGCTACAGAATCACACTCAATC		47	0.633333	0.768421	0.421053	0.578947	0.231579	0.189474	0.3559	0.487535	0.421717	5.53548	4.26829	1
100027490|F|0-47:C>T-47:C>T	100027490	3712	TGCAGAATGAACCAAGATTCCACCCCCTTTGCTACCAAAACCATTGTTGCTACAGAATCACACTCAATC	47:C>T	47	0.633333	0.768421	0.421053	0.578947	0.231579	0.189474	0.3559	0.487535	0.421717	5.53548	4.26829	1
100027520|F|0--10:T>G	100027520	3735	TGCAGACCTTTTCATAGATGCAAGGTAGCTCATTTAGTTCCTTCTAAGAGACAGTTAGCATATTTTTCT		10	0.53	0.691824	0.352201	0.647799	0.308176	0.044025	0.426407	0.456311	0.441359	5.04167	3.85965	1
100027520|F|0-10:T>G-10:T>G	100027520	3735	TGCAGACCTTGTCATAGATGCAAGGTAGCTCATTTAGTTCCTTCTAACAGATAGTTAGCATATTTTTCT	10:T>G	10	0.53	0.691824	0.352201	0.647799	0.308176	0.044025	0.426407	0.456311	0.441359	5.04167	3.85965	1
100027522|F|0--34:T>A	100027522	3736	TGCAGACGATTTTGATGGGGGGAGGACAGAGAAATTAATAAAAGAAACCCATGTGAAAAGGCATACCTT		34	0.493333	0.952703	0.047297	0.952703	0.047297	0	0.090121	0.090121	0.090121	7.09868	6.42857	1
100027522|F|0-34:T>A-34:T>A	100027522	3736	TGCAGACGATTTTGATGGGGGGAGGACAGAGAAAATAATAAAAGAAACCCATGTGAAAAGGCATACCTT	34:T>A	34	0.493333	0.952703	0.047297	0.952703	0.047297	0	0.090121	0.090121	0.090121	7.09868	6.42857	1
100027576|F|0--14:G>A	100027576	3778	TGCAGAGCTCTTTTGTTGCCTCTTTGCAGGAGTTGTCCAATGATTGCTTCCTGCAATGGCCAATGGCCT		14	0.39	0.692308	0.521368	0.478632	0.307692	0.213675	0.426036	0.499087	0.462561	3.63043	3.44928	1
100027576|F|0-14:G>A-14:G>A	100027576	3778	TGCAGAGCTCTTTTATTGCCTCTTTGCAGGAGTTGTCCAATGATTGCTTCCTGCAATGGCCAATGGCCT	14:G>A	14	0.39	0.692308	0.521368	0.478632	0.307692	0.213675	0.426036	0.499087	0.462561	3.63043	3.44928	1
100027615|F|0--38:G>A	100027615	3809	TGCAGAGTGCAGAGCTCTCTCTTGTCTTTTCTGAATCAGAGAATATGGTACATTCAAAGAAGTTCAGAG		38	0.756667	0.612335	0.528634	0.471366	0.387665	0.140969	0.474762	0.49836	0.486561	5.80137	4.03968	1
100027615|F|0-38:G>A-38:G>A	100027615	3809	TGCAGAGTGCAGAGCTCTCTCTTGTCTTTTCTGAATCAAATAATATGGTACATTCAAAGAAGTTCAGAG	38:G>A	38	0.756667	0.612335	0.528634	0.471366	0.387665	0.140969	0.474762	0.49836	0.486561	5.80137	4.03968	1
100027680|F|0--66:T>A	100027680	3862	TGCAGATTCAAATGTGATCAGAAGAAACACCTATTAGCAAGTCTCTCAGAGACATTGATAGATACATGG		66	0.603333	0.662983	0.370166	0.629834	0.337017	0.033149	0.446873	0.466286	0.456579	30.2385	24.7353	1
100027680|F|0-66:T>A-66:T>A	100027680	3862	TGCAGATTCAAATGTGATCAGAAGAAACACCTATTAGCAAGTCTCTCAGAGACATTGATAGATACAAGG	66:T>A	66	0.603333	0.662983	0.370166	0.629834	0.337017	0.033149	0.446873	0.466286	0.456579	30.2385	24.7353	1
100027713|F|0--42:T>G	100027713	3892	TGCAGCAACCATAGCAGGTATGAGAGCAGGATTTTCTCATCATCAATGAAACCAGAGCTGAAGGGAATA		42	0.703333	0.805687	0.317536	0.682464	0.194313	0.123223	0.313111	0.433413	0.373262	16.7377	4.0597	1
100027713|F|0-42:T>G-42:T>G	100027713	3892	TGCAGCAACCATAGCAGGTATGAGAGCAGGATTTTCTCATCAGCAATGAAAGCAGAGCTGAAGGGAGTA	42:T>G	42	0.703333	0.805687	0.317536	0.682464	0.194313	0.123223	0.313111	0.433413	0.373262	16.7377	4.0597	1
100027752|F|0--40:C>G	100027752	3922	TGCAGCACCTTTGTTTAATTGCTTATGCTTAAAGGGAAGACACATATTCCCCACAAAACCATTTGGGAA		40	0.456667	0.613139	0.437956	0.562044	0.386861	0.051095	0.474399	0.492301	0.48335	65.5	37.4426	1
100027752|F|0-40:C>G-40:C>G	100027752	3922	TGCAGCACCTTTGTTTAATTGCTTATGCTTAAAGGGAAGAGACATATTCCCCACAAAACCATTTGGGAA	40:C>G	40	0.456667	0.613139	0.437956	0.562044	0.386861	0.051095	0.474399	0.492301	0.48335	65.5	37.4426	1
100027766|F|0--37:T>C	100027766	3934	TGCAGCAGCGAAGCCCGCCAAGGGCAGCCACAAGGACTAAAGCAACGAAGATCAAGAAAGGACTAAAGA		37	0.406667	0.942623	0.057377	0.942623	0.057377	0	0.10817	0.10817	0.10817	5.89844	3.14286	1
100027766|F|0-37:T>C-37:T>C	100027766	3934	TGCAGCAGCGAAGCCCGCCAAGGGCAGCCACAAGGACCAAAGCAACGAAGATCAAGAAAGGACCAAAAA	37:T>C	37	0.406667	0.942623	0.057377	0.942623	0.057377	0	0.10817	0.10817	0.10817	5.89844	3.14286	1
100027799|F|0--23:T>A	100027799	3962	TGCAGCATCATTCTTCTCATTGGTGTCAGAGTAACCAAACTAATTAAAAATGAAATATTTTTCGGGTTT		23	0.433333	0.984615	0.023077	0.976923	0.015385	0.007692	0.030296	0.045089	0.037692	32.5474	8.33333	1
100027799|F|0-23:T>A-23:T>A	100027799	3962	TGCAGCATCATTCTTCTCATTGGAGTCAGAGTAACCAAACTAATTAAAAATGAAATATTTTTCGGGTTT	23:T>A	23	0.433333	0.984615	0.023077	0.976923	0.015385	0.007692	0.030296	0.045089	0.037692	32.5474	8.33333	1
100027818|F|0--65:T>C	100027818	3979	TGCAGCCAACCCGAACCCAACCCCAGCCCAAATCAACTTCTTCCTCTGTTATCTTCTGCAACTTGTCAC		65	0.406667	0.934426	0.065574	0.934426	0.065574	0	0.122548	0.122548	0.122548	4.04132	2	1
100027818|F|0-65:T>C-65:T>C	100027818	3979	TGCAGCCAACCCGAACCCAACCCCAGCCCAAATCAACTTCTTCCTCTGTTATCTTCTGCAACTTGCCAC	65:T>C	65	0.406667	0.934426	0.065574	0.934426	0.065574	0	0.122548	0.122548	0.122548	4.04132	2	1
100027819|F|0--8:C>A	100027819	3980	TGCAGCCACCCGCTTGACTGTGAGAGTCGGCACAGTTGAGGCCCTCCTCTGTTGCATCAGCCTAAGTTT		8	0.49	0.333333	0.687075	0.312925	0.666667	0.020408	0.444444	0.430006	0.437225	17.54	12.9817	1
100027819|F|0-8:C>A-8:C>A	100027819	3980	TGCAGCCAACCGCTTGACTGTGAGAGTCGGCACAGTTGAGGCCCTCCTCTGTTGCATCAGCCTAAGTTT	8:C>A	8	0.49	0.333333	0.687075	0.312925	0.666667	0.020408	0.444444	0.430006	0.437225	17.54	12.9817	1
100027820|F|0--17:T>G	100027820	3981	TGCAGCCAACTCAATGGTTATGTGTGTTTAGTTTTCTTTTAAGGAGTATGTGTTTGTTACACGCTAGAG		17	0.59	0.734463	0.418079	0.581921	0.265537	0.152542	0.390054	0.486578	0.438316	3.35971	2.85135	1
100027820|F|0-17:T>G-17:T>G	100027820	3981	TGCAGCCAACTCAATGGGTATGTGTGTTTAGTTTTCTTTTAAGGAGTATGTGTTTTTTACACGCTAGAG	17:T>G	17	0.59	0.734463	0.418079	0.581921	0.265537	0.152542	0.390054	0.486578	0.438316	3.35971	2.85135	1
100027851|F|0--66:G>C	100027851	4007	TGCAGCCCCAGGAACAATGCGGCTGTCCCTGCACATTGCCTGAGGCAGAGAAATGTATTATCAAATGAT		66	0.446667	0.828358	0.216418	0.783582	0.171642	0.044776	0.284362	0.339162	0.311762	8.29167	8.17241	1
100027851|F|0-66:G>C-66:G>C	100027851	4007	TGCAGCCCCAGGAACAATGCGGCTGTCCCTGCACATTGCCTGAGGCAGAGAAATGTATTATCAAATCAT	66:G>C	66	0.446667	0.828358	0.216418	0.783582	0.171642	0.044776	0.284362	0.339162	0.311762	8.29167	8.17241	1
100027866|F|0--7:T>G	100027866	4019	TGCAGCCTCTTTCCTCAATGCATCAAGGGAGATCAGCCTAAAGTTTACCCTCCCGATTAATGCAAAGCA		7	0.62	0.032258	0.973118	0.026882	0.967742	0.005376	0.062435	0.052318	0.057377	19.5	11.7368	1
100027866|F|0-7:T>G-7:T>G	100027866	4019	TGCAGCCGCATTCCTCAATGCATCAAGGGAGATCAGCCTAAAGTTTACCCTCCCGATTAATGCAAAGCA	7:T>G	7	0.62	0.032258	0.973118	0.026882	0.967742	0.005376	0.062435	0.052318	0.057377	19.5	11.7368	1
100027981|F|0--26:T>C	100027981	4112	TGCAGCTGAAGGCTTGGTAGTTTATCTATCCTTGTCTACATTACATGGGTTGGGTCTTGAGTTTTGTCT		26	0.403333	0.991736	0.008264	0.991736	0.008264	0	0.016392	0.016392	0.016392	22.2266	12	1
100027981|F|0-26:T>C-26:T>C	100027981	4112	TGCAGCTGAAGGCTTGGTAGTTTATCCATCCTTGTCTACATTACATGGGTTGGGTCTTGAGTTTTGTCT	26:T>C	26	0.403333	0.991736	0.008264	0.991736	0.008264	0	0.016392	0.016392	0.016392	22.2266	12	1
100027990|F|0--50:C>T	100027990	4120	TGCAGCTGCAGTAATATAATGGTTGAGTAGATTTACAACAAGGAGGTTGTCACTCTCAATAACGATGTT		50	0.5	0.833333	0.293333	0.706667	0.166667	0.126667	0.277778	0.414578	0.346178	9.95489	6.17778	1
100027990|F|0-50:C>T-50:C>T	100027990	4120	TGCAGCTGCAGTAATATAATGGTTGAGTAGATTTACAACAAGGAGGTTGTTACTCTCAATAAAGATGTT	50:C>T	50	0.5	0.833333	0.293333	0.706667	0.166667	0.126667	0.277778	0.414578	0.346178	9.95489	6.17778	1
100028106|F|0--62:A>T	100028106	4211	TGCAGGAGTTATTTGCTTAATTCAATCTATATTTATCTTCTGAGTTCTTGTCTAATTTTGTGAAATATT		62	0.403333	0.950413	0.057851	0.942149	0.049587	0.008264	0.094256	0.109009	0.101632	28.0547	25.4286	0.958333
100028106|F|0-62:A>T-62:A>T	100028106	4211	TGCAGGAGTTATTTGCTTAATTCAATCTATATTTATCTTCTGAGTTCTTGTCTAATTTTGTGTAATATT	62:A>T	62	0.403333	0.950413	0.057851	0.942149	0.049587	0.008264	0.094256	0.109009	0.101632	28.0547	25.4286	0.958333
100028144|F|0--27:T>C	100028144	4242	TGCAGGCATAGGAAAAGAATGAATAGGTTATACCTTGAATACCTCATATATAATCTGAAACTCTCATTG		27	0.603333	0.911602	0.110497	0.889503	0.088398	0.022099	0.161167	0.196575	0.178871	44.2102	21.1	1
100028144|F|0-27:T>C-27:T>C	100028144	4242	TGCAGGCATAGGAAAAGAATGAATAGGCTATACCTTGAATACCTCATATATAATCTGAAACTCTCATTG	27:T>C	27	0.603333	0.911602	0.110497	0.889503	0.088398	0.022099	0.161167	0.196575	0.178871	44.2102	21.1	1
100028314|F|0--33:T>G	100028314	4381	TGCAGGGGTTGTGTATGTGGGATGACACGACATTTTAATGGAATTTCAAATGATTTACCAAAATGCCTC		33	0.64	0.822917	0.21875	0.78125	0.177083	0.041667	0.29145	0.341797	0.316623	16.9364	6.55814	1
100028314|F|0-33:T>G-33:T>G	100028314	4381	TGCAGGGGTTGTGTATGTGGGATGACACGACATGTTAATGGAATTTCAAATGATTTACCAAAATGCCTC	33:T>G	33	0.64	0.822917	0.21875	0.78125	0.177083	0.041667	0.29145	0.341797	0.316623	16.9364	6.55814	1
100028327|F|0--17:A>G	100028327	4392	TGCAGGGTTTCCGGTCAAAGCATCAATATTCAAAAGACCCGAGCACAGTTCAGTCCTAACGTTTCTTCA		17	0.403333	0.033058	0.983471	0.016529	0.966942	0.016529	0.06393	0.032511	0.048221	16.25	5.44961	1
100028327|F|0-17:A>G-17:A>G	100028327	4392	TGCAGGGTTTCCGGTCAGAGCATCAATATTCAAAAGACCCGAGCACAGTTCAGTCCTAACGTTTCTTCA	17:A>G	17	0.403333	0.033058	0.983471	0.016529	0.966942	0.016529	0.06393	0.032511	0.048221	16.25	5.44961	1
100028377|F|0--30:T>G	100028377	4433	TGCAGGTCTTCATACTGTATTCGAAATCAATCTAATAATAACCCTACCTGTTTGGTGGTTAGCATTCTG		30	0.55	0.006061	0.993939	0.006061	0.993939	0	0.012048	0.012048	0.012048	30	9.95954	1
100028377|F|0-30:T>G-30:T>G	100028377	4433	TGCAGGTCTTCATACTGTATTCGAAATCAAGCTAATAATAACCCTACCTGTTTGGTGGTTAGCATTCTG	30:T>G	30	0.55	0.006061	0.993939	0.006061	0.993939	0	0.012048	0.012048	0.012048	30	9.95954	1
100028383|F|0--57:A>C	100028383	4437	TGCAGGTGAGGTTTACCTATGTTTTTTTTGTATGCTCTGAGGAGTATCATTCACATTAAATGTCTTGCA		57	0.476667	0.769231	0.300699	0.699301	0.230769	0.06993	0.35503	0.420558	0.387794	7.90678	5.78723	0.95
100028383|F|0-57:A>C-57:A>C	100028383	4437	TGCAGGTGAGGTTTACCTATGTTTTTTTTGTATGCTCTGAGGAGTATCATTCACATTCAATGTCTTGCA	57:A>C	57	0.476667	0.769231	0.300699	0.699301	0.230769	0.06993	0.35503	0.420558	0.387794	7.90678	5.78723	0.95
100028389|F|0--40:A>G	100028389	4442	TGCAGGTGCCGACACATCCTTCTTATTCCCCTTTAAAAACAACCCTTTTCACTCTCTCGTCTCTCACAT		40	0.663333	0.919598	0.160804	0.839196	0.080402	0.080402	0.147875	0.269892	0.208884	10.6154	10.0312	1
100028389|F|0-40:A>G-40:A>G	100028389	4442	TGCAGGTGCCGACACATCCTTCTTATTCCCCTTTAAAAACGACCCTTTTCACTCTCTCATCTCGCACAT	40:A>G	40	0.663333	0.919598	0.160804	0.839196	0.080402	0.080402	0.147875	0.269892	0.208884	10.6154	10.0312	1
100028422|F|0--55:G>T	100028422	4469	TGCAGGTTTTCAATGTTGAGGAATAATTGGTCAATTTCAGGTACTACTCGTCAGGGTAAGCCTTTTCGA		55	0.393333	0.050847	0.957627	0.042373	0.949153	0.008475	0.096524	0.081155	0.088839	7.33333	4.36585	1
100028422|F|0-55:G>T-55:G>T	100028422	4469	TGCAGGTTTTCAATGTTGAGGAATAATTGGTCAATTTCAGGTACTACTCGTCAGGTTAAGCCTTTTCGA	55:G>T	55	0.393333	0.050847	0.957627	0.042373	0.949153	0.008475	0.096524	0.081155	0.088839	7.33333	4.36585	1
100028423|F|0--12:A>G	100028423	4470	TGCAGGTTTTCCATTTTTAATCCCTATCCTACTGTACTGCTCCTGTAATCCTTCTTCTAACCTAAACAA		12	0.413333	0.604839	0.443548	0.556452	0.395161	0.048387	0.478018	0.493626	0.485822	7.6988	6.91667	1
100028423|F|0-12:A>G-12:A>G	100028423	4470	TGCAGGTTTTCCGTTTTTAATCCCTATCCTACTGTACTGCTCCTGTAATCCTTCTTCTAACCTAAACAA	12:A>G	12	0.413333	0.604839	0.443548	0.556452	0.395161	0.048387	0.478018	0.493626	0.485822	7.6988	6.91667	1
100028451|F|0--18:C>T	100028451	4492	TGCAGTAGCATTTCCATGCGCCTTAAGGATGGCACGTCACCTCTACAGTACCTATGCCATAAGTTCCGA		18	0.43	0.534884	0.511628	0.488372	0.465116	0.046512	0.497566	0.49973	0.498648	37.5263	24.3788	1
100028451|F|0-18:C>T-18:C>T	100028451	4492	TGCAGTAGCATTTCCATGTGCCTTAAGGATGGCACGTCACCTCTACAGTACCTATGCCATAAGTTCCGA	18:C>T	18	0.43	0.534884	0.511628	0.488372	0.465116	0.046512	0.497566	0.49973	0.498648	37.5263	24.3788	1
100028489|F|0--8:T>C	100028489	4522	TGCAGTCCTAATTGCCAACCAAAATCCCGATATCATGAGGATCAAGAATCATACGACCATTCATAGAAA		8	0.413333	0.58871	0.41129	0.58871	0.41129	0	0.484261	0.484261	0.484261	38.025	19.0385	1
100028489|F|0-8:T>C-8:T>C	100028489	4522	TGCAGTCCCAATTGCCAACCAAAATCCCGATATCATGAGGATCAAGAATCATACGACCATTCATAGAAA	8:T>C	8	0.413333	0.58871	0.41129	0.58871	0.41129	0	0.484261	0.484261	0.484261	38.025	19.0385	1
100028598|F|0--49:A>T	100028598	4610	TGCAGTTGCTAAGACGGCGGCGATAGACAGGGAGGCCTATCGCCGGACAAGGAAGAATAAGATTAGGGG		49	0.493333	0.236486	0.878378	0.121622	0.763514	0.114865	0.361121	0.21366	0.28739	15.4857	14.6763	1
100028598|F|0-49:A>T-49:A>T	100028598	4610	TGCAGTTGCTAAGACGGCGGCGATAGACAGGGAGGCCTATCGCCGGACATGGAAGAATAAGATTAGGGG	49:A>T	49	0.493333	0.236486	0.878378	0.121622	0.763514	0.114865	0.361121	0.21366	0.28739	15.4857	14.6763	1
100028611|F|0--14:C>T	100028611	4622	TGCAGTTGTCATGCCTCCTCACACATTATTCGCCAACTGAAATGTATTCCTATTGGTCATATCGGGCTG		14	0.42	0.119048	0.880952	0.119048	0.880952	0	0.209751	0.209751	0.209751	4.3	2.9913	1
100028611|F|0-14:C>T-14:C>T	100028611	4622	TGCAGTTGTCATGCTTCCTCACACATTATTTGCCAACTGAAATGTATTCCTATTGGTCATATCGGGCTG	14:C>T	14	0.42	0.119048	0.880952	0.119048	0.880952	0	0.209751	0.209751	0.209751	4.3	2.9913	1
100028625|F|0--65:G>A	100028625	4634	TGCAGTTTTTAGATCATTGAAATTGTCATTGGAGCTTCTCATGTAGTTTATCTGTCGACCAAGGGGAGC		65	0.61	0.967213	0.038251	0.961749	0.032787	0.005464	0.063424	0.073576	0.0685	61.544	32.2857	1
100028625|F|0-65:G>A-65:G>A	100028625	4634	TGCAGTTTTTAGATCATTGAAATTGTCATTGGAGCTTCTCATGTAGTTTATCTGTCGACCAAGGGAAGC	65:G>A	65	0.61	0.967213	0.038251	0.961749	0.032787	0.005464	0.063424	0.073576	0.0685	61.544	32.2857	1
100028628|F|0--68:A>G	100028628	4637	TGCAGCTAGTGTGATAGCTTACATGCATGACATGGAAACCCAACATTAGCATAGCACCATGATTCATTA		68	0.46	0.26087	0.789855	0.210145	0.73913	0.050725	0.385633	0.331968	0.358801	3.925	3.75	1
100028628|F|0-68:A>G-68:A>G	100028628	4637	TGCAGCTAGTGTGATAGCTTACATGCATGACATGGAAACCCAACATTAGCATAGCACCATGATTCATTG	68:A>G	68	0.46	0.26087	0.789855	0.210145	0.73913	0.050725	0.385633	0.331968	0.358801	3.925	3.75	1
100028633|F|0--40:A>G	100028633	4641	TGCAGAACAATGGATCTTCGAAGAATATTGGCTTCAAACCAGAGGATAGAGATCTGGTTATGGCCCCGC		40	0.52	0.583333	0.512821	0.487179	0.416667	0.096154	0.486111	0.499671	0.492891	6.72826	5.45882	1
100028633|F|0-40:A>G-40:A>G	100028633	4641	TGCAGAACAATGGATCTTCGAAGAATATTGGCTTCAAACCGGAGGATAGAGATCTGGTTATGGCCCCGC	40:A>G	40	0.52	0.583333	0.512821	0.487179	0.416667	0.096154	0.486111	0.499671	0.492891	6.72826	5.45882	1
100028648|F|0--19:T>C	100028648	4653	TGCAGACCTGCACTCGTGTTGATACTCCATACTCGAGACGAGAGAGAGAGGGGTCATCACGGAAAAAAG		19	0.56	0.178571	0.869048	0.130952	0.821429	0.047619	0.293367	0.227608	0.260488	3.6	2.94118	1
100028648|F|0-19:T>C-19:T>C	100028648	4653	TGCAGACCTGCACTCGTGTCGATACTCCATACTCGAGACGAGAGAGAGAGGGGTCATCACGGAAAAAAG	19:T>C	19	0.56	0.178571	0.869048	0.130952	0.821429	0.047619	0.293367	0.227608	0.260488	3.6	2.94118	1
100028676|F|0--63:G>A	100028676	4677	TGCAGCACCAGAGGGAGACTTGGTGGGGCAACCAAGGGGAGAGGACGTGGCAAGAGAGGTCACGACGGA		63	0.41	0.691057	0.390244	0.609756	0.308943	0.081301	0.426995	0.475907	0.451451	13.7	9.67347	1
100028676|F|0-63:G>A-63:G>A	100028676	4677	TGCAGCACCAGAGGGAGACTTGGTGGGGCAACCAAGGGGAGAGGACGTGGCAAGAGAGGTCACAACGGA	63:G>A	63	0.41	0.691057	0.390244	0.609756	0.308943	0.081301	0.426995	0.475907	0.451451	13.7	9.67347	1
100028688|F|0--58:T>G	100028688	4687	TGCAGCATCAGACCCAGCCCCTTGTGGCAGAAATAGGTGAGGTTGCAACCAATGACCTTTTCCCTATAT		58	0.463333	0.043165	0.978417	0.021583	0.956835	0.021583	0.082604	0.042234	0.062419	70.5	57.7676	1
100028688|F|0-58:T>G-58:T>G	100028688	4687	TGCAGCATCAGACCCAGCCCCTTGTGGCAGAAATAGGTGAGGTTGCAACCAATGACCTGTTCCCTATAT	58:T>G	58	0.463333	0.043165	0.978417	0.021583	0.956835	0.021583	0.082604	0.042234	0.062419	70.5	57.7676	1
100028702|F|0--11:T>G	100028702	4697	TGCAGCGGGGTTCTTGGCTGTGTAGTGCGGTCGGTTGGAGAAAGGTTGCTCATTGGCAGAGAGGTCGAC		11	0.436667	0.091603	0.954198	0.045802	0.908397	0.045802	0.166424	0.087407	0.126916	19	10.0382	1
100028702|F|0-11:T>G-11:T>G	100028702	4697	TGCAGCGGGGTGCTTGGCTGTGTAGTGCGGTCGGTTGGAGAAAGGTTGCTCATTGGCAGAGAGGTCGAC	11:T>G	11	0.436667	0.091603	0.954198	0.045802	0.908397	0.045802	0.166424	0.087407	0.126916	19	10.0382	1
100028880|F|0--38:T>C	100028880	4840	TGCAGCAATACAACGCAATAAAGCAAATTTCTTCTCTCTCCCTCTCTTCCTAAGATGAGAAAAAGGCAT		38	0.416667	0.984	0.04	0.96	0.016	0.024	0.031488	0.0768	0.054144	16.4688	15	1
100028880|F|0-38:T>C-38:T>C	100028880	4840	TGCAGCAATACAACGCAATAAAGCAAATTTCTTCTCTCCCTCTCTCTTCCTAAGATGAGAAAAAGGCAT	38:T>C	38	0.416667	0.984	0.04	0.96	0.016	0.024	0.031488	0.0768	0.054144	16.4688	15	1
100029153|F|0--12:C>T	100029153	5055	TGCAGTTGTCCCCCTTCTAGGTCTCTTAAGCATGCAATATATCTTTTCACTGTAGGCCAGTCAGCAGGC		12	0.446667	0.485075	0.537313	0.462687	0.514925	0.022388	0.499554	0.497215	0.498385	49.4118	44.4384	1
100029153|F|0-12:C>T-12:C>T	100029153	5055	TGCAGTTGTCCCTCTTCTAGGTCTCTTAAGCATGCAATATATCTTTTCACTGTAGGCCAGTCAGCAGGC	12:C>T	12	0.446667	0.485075	0.537313	0.462687	0.514925	0.022388	0.499554	0.497215	0.498385	49.4118	44.4384	1
100030759|F|0--11:T>A	100030759	6345	TGCAGAATTCTTTTGGTTTTGTGAAGAAATCTGGGTTTTTTTTTCCTTCAATCAAGTCTCTGTAGTTAG		11	0.43	0.031008	0.976744	0.023256	0.968992	0.007752	0.060093	0.04543	0.052761	7.25	6.28906	1
100030759|F|0-11:T>A-11:T>A	100030759	6345	TGCAGAATTCTATTGGTTTTGTGAAGAAATCTGGGTTTTTTTTTTCTTCAATCAAGTCTCTGTAGTTAG	11:T>A	11	0.43	0.031008	0.976744	0.023256	0.968992	0.007752	0.060093	0.04543	0.052761	7.25	6.28906	1
100030825|F|0--5:G>C	100030825	6400	TGCAGGTGGTCTGGTCTGGTCTGGTCTGGTCTGGTCAGACCTTTTAATGGGAATATATAGATAAAATAA		5	0.466667	0.85	0.185714	0.814286	0.15	0.035714	0.255	0.302449	0.278724	6.69421	3.81481	1
100030825|F|0-5:G>C-5:G>C	100030825	6400	TGCAGCTGGTCTGGTCTGGTCTGGTCTGGTCTGGTCAGACCTTTTAATGGGAATATATAGATAAAATAA	5:G>C	5	0.466667	0.85	0.185714	0.814286	0.15	0.035714	0.255	0.302449	0.278724	6.69421	3.81481	1
100060190|F|0--20:T>C	100060190	28225	TGCAGAAATCATCTCTAACTTCTTTGGCATGCGAGATCGGAAGAGCGGTTCAGCAGGAATGCCGAGACC		20	0.8	0.6375	0.708333	0.291667	0.3625	0.345833	0.462187	0.413194	0.437691	111.512	88.3678	0.961538
100060190|F|0-20:T>C-20:T>C	100060190	28225	TGCAGAAATCATCTCTAACTCCTTTGGCATGCGAGATCGGAAGAGCGGTTCAGCAGGAATGCCGAGACC	20:T>C	20	0.8	0.6375	0.708333	0.291667	0.3625	0.345833	0.462187	0.413194	0.437691	111.512	88.3678	0.961538
100060191|F|0--57:C>A	100060191	28226	TGCAGAAATGCAGATCATGTACAGAACTCATAAGACCTAAATTATTAAATAGGCTTACCAGATCGGAAG		57	0.76	0.013158	0.986842	0.013158	0.986842	0	0.02597	0.02597	0.02597	37.6667	31.8388	1
100060191|F|0-57:C>A-57:C>A	100060191	28226	TGCAGAAATGCAGATCATGTACAGAACTCATAAGACCTAAATTATTAAATAGGCTTAACAGATCGGAAG	57:C>A	57	0.76	0.013158	0.986842	0.013158	0.986842	0	0.02597	0.02597	0.02597	37.6667	31.8388	1
100060194|F|0--8:C>T	100060194	28229	TGCAGAACCATGCCTTCAACCTCCTCTGCGAGATCGGAAGAGCGGTTCAGCAGGAATGCCGAGACCGAT		8	0.406667	0.92623	0.081967	0.918033	0.07377	0.008197	0.136657	0.150497	0.143577	64.1083	30.4	1
100060194|F|0-8:C>T-8:C>T	100060194	28229	TGCAGAACTATGCCTTCAACCTCCTCTGCGAGATCGGAAGAGCGGTTCAGCAGGAATGCCGAGACCGAT	8:C>T	8	0.406667	0.92623	0.081967	0.918033	0.07377	0.008197	0.136657	0.150497	0.143577	64.1083	30.4	1
100060198|F|0--21:C>A	100060198	28233	TGCAGAAGAAACCTCTGGGTCCCGCGAAGGGGGCGGCCAGGAATCGGTCTCCGTCGAGCGAGATCGGAA		21	1	0.993333	0.053333	0.946667	0.006667	0.046667	0.013244	0.100978	0.057111	189.653	61.3125	1
100060198|F|0-21:C>A-21:C>A	100060198	28233	TGCAGAAGAAACCTCTGGGTCACGCGAAGGGGGCGGCCAGGAATCGGTCTCCGTCGAGCGAGATCGGAA	21:C>A	21	1	0.993333	0.053333	0.946667	0.006667	0.046667	0.013244	0.100978	0.057111	189.653	61.3125	1
100060210|F|0--12:A>G	100060210	28242	TGCAGAAGTTGTAGGCTCTGTCTCTTTGTCCCTCTCGTGCGAGATCGGAAGAGCGGTTCAGCAGGAATG		12	1	0.79	0.62	0.38	0.21	0.41	0.3318	0.4712	0.4015	117.248	97.5949	0.972222
100060210|F|0-12:A>G-12:A>G	100060210	28242	TGCAGAAGTTGTGGGCTCTGTCTCTTTGTCCCTCTCGTGCGAGATCGGAAGAGCGGTTCAGCAGGAATG	12:A>G	12	1	0.79	0.62	0.38	0.21	0.41	0.3318	0.4712	0.4015	117.248	97.5949	0.972222
100060225|F|0--12:G>T	100060225	28254	TGCAGACACCGAGTTTTGTCGCTTATCTTCTTGCGTCGCATGCGAGATCGGAAGAGCGGTTCAGCAGGA		12	1	0.92	0.66	0.34	0.08	0.58	0.1472	0.4488	0.298	107.638	85.9906	1
100060225|F|0-12:G>T-12:G>T	100060225	28254	TGCAGACACCGATTTTTGTCGCTTATCTTCTTGCGTCGCATGCGAGATCGGAAGAGCGGTTCAGCAGGA	12:G>T	12	1	0.92	0.66	0.34	0.08	0.58	0.1472	0.4488	0.298	107.638	85.9906	1
100060226|F|0--12:G>T	100060226	28255	TGCAGACACCGAGTTTTGTCGCTTATCTTCTTGCGTCGCATGCGCGAGATCGGAAGAGCGGTTCAGCAG		12	1	0.91	0.64	0.36	0.09	0.55	0.1638	0.4608	0.3123	10.8448	9.03883	0.972222
100060226|F|0-12:G>T-12:G>T	100060226	28255	TGCAGACACCGATTTTTGTCGCTTATCTTCTTGCGTCGCATGCGCGAGATCGGAAGAGCGGTTCAGCAG	12:G>T	12	1	0.91	0.64	0.36	0.09	0.55	0.1638	0.4608	0.3123	10.8448	9.03883	0.972222
100060229|F|0--21:A>C	100060229	28258	TGCAGACAGCATTTAGCCTCTAAACCCAATTTACCCTTTTTTTCTTTGGGTTTGGCGAGATCGGAAGAG		21	0.99	0.993266	0.030303	0.969697	0.006734	0.023569	0.013377	0.05877	0.036073	6.40127	5.11111	1
100060229|F|0-21:A>C-21:A>C	100060229	28258	TGCAGACAGCATTTAGCCTCTCAACCCAATTTACCCTTTTTTTCTTTGGGTTTGGCGAGATCGGAAGAG	21:A>C	21	0.99	0.993266	0.030303	0.969697	0.006734	0.023569	0.013377	0.05877	0.036073	6.40127	5.11111	1
100060230|F|0--21:A>C	100060230	28259	TGCAGACAGCATTTAGCCTCTAAACCCAATTTACCCTTTTTTTTCTTTGGGTTTGGCGAGATCGGAAGA		21	1	0.993333	0.03	0.97	0.006667	0.023333	0.013244	0.0582	0.035722	179.202	109.889	1
100060230|F|0-21:A>C-21:A>C	100060230	28259	TGCAGACAGCATTTAGCCTCTCAACCCAATTTACCCTTTTTTTTCTTTGGGTTTGGCGAGATCGGAAGA	21:A>C	21	1	0.993333	0.03	0.97	0.006667	0.023333	0.013244	0.0582	0.035722	179.202	109.889	1
100060231|F|0--23:A>T	100060231	28260	TGCAGACATGGTACTCTAGGAATAACTAGACCATGAGCGAGATCGGAAGAGCGGTTCAGCAGGAATGCC		23	0.546667	0.981707	0.042683	0.957317	0.018293	0.02439	0.035916	0.081722	0.058819	23.012	6.5	1
100060231|F|0-23:A>T-23:A>T	100060231	28260	TGCAGACATGGTACTCTAGGAATTACTAGACCATGAGCGAGATCGGAAGAGCGGTTCAGCAGGAATGCC	23:A>T	23	0.546667	0.981707	0.042683	0.957317	0.018293	0.02439	0.035916	0.081722	0.058819	23.012	6.5	1
100060242|F|0--34:G>A	100060242	28269	TGCAGACGGGGTTGGACTACGCATGTGGTGCAGGGGCTGACTGCGAGATCGGAAGAGCGGTTCAGCAGG		34	1	0.963333	0.466667	0.533333	0.036667	0.43	0.070644	0.497778	0.284211	40.2549	38.0753	1
100060242|F|0-34:G>A-34:G>A	100060242	28269	TGCAGACGGGGTTGGACTACGCATGTGGTGCAGGAGCTGACTGCGAGATCGGAAGAGCGGTTCAGCAGG	34:G>A	34	1	0.963333	0.466667	0.533333	0.036667	0.43	0.070644	0.497778	0.284211	40.2549	38.0753	1
100060251|F|0--33:A>G	100060251	28276	TGCAGACTTTGTTGCTTCTTCCTCCTCCAATGTATCGGCGAGATCGGAAGAGCGGTTCAGCAGGAATGC		33	0.943333	0.830389	0.381625	0.618375	0.169611	0.212014	0.281687	0.471975	0.376831	107.121	59.2845	1
100060251|F|0-33:A>G-33:A>G	100060251	28276	TGCAGACTTTGTTGCTTCTTCCTCCTCCAATGTGTCGGCGAGATCGGAAGAGCGGTTCAGCAGGAATGC	33:A>G	33	0.943333	0.830389	0.381625	0.618375	0.169611	0.212014	0.281687	0.471975	0.376831	107.121	59.2845	1
100060252|F|0--7:C>A	100060252	28277	TGCAGAGCAATGTAATCTTCGCGAGATCGGAAGAGCGGTTCAGCAGGAATGCCGAGACCGATCTCGTAT		7	0.95	0.487719	0.761404	0.238596	0.512281	0.249123	0.499698	0.363336	0.431517	96.7872	79.8966	1
100060252|F|0-7:C>A-7:C>A	100060252	28277	TGCAGAGAAATGTAATCTTCGCGAGATCGGAAGAGCGGTTCAGCAGGAATGCCGAGACCGATCTCGTAT	7:C>A	7	0.95	0.487719	0.761404	0.238596	0.512281	0.249123	0.499698	0.363336	0.431517	96.7872	79.8966	1
100060253|F|0--53:T>C	100060253	28278	TGCAGAGAATTGATCGCTCAGTTTGTTAACCCTATGATGTTGCGGGGAACCTTTGCGAGATCGGAAGAG		53	0.993333	0.95302	0.211409	0.788591	0.04698	0.16443	0.089546	0.333431	0.211488	168.465	39.5	1
100060253|F|0-53:T>C-53:T>C	100060253	28278	TGCAGAGAATTGATCGCTCAGTTTGTTAACCCTATGATGTTGCGGGGAACCTTCGCGAGATCGGAAGAG	53:T>C	53	0.993333	0.95302	0.211409	0.788591	0.04698	0.16443	0.089546	0.333431	0.211488	168.465	39.5	1
100060264|F|0--13:G>A	100060264	28288	TGCAGAGATTTAAGTCGGCGAGATCGGAAGAGCGGTTCAGCAGGAATGCCGAGACCGATCTCGTATGCC		13	0.96	0.527778	0.805556	0.194444	0.472222	0.333333	0.498457	0.313272	0.405864	14.7117	13.4139	1
100060264|F|0-13:G>A-13:G>A	100060264	28288	TGCAGAGATTTAAATCGGCGAGATCGGAAGAGCGGTTCAGCAGGAATGCCGAGACCGATCTCGTATGCC	13:G>A	13	0.96	0.527778	0.805556	0.194444	0.472222	0.333333	0.498457	0.313272	0.405864	14.7117	13.4139	1
100060277|F|0--42:T>C	100060277	28299	TGCAGATAATTATCCACCATTGTCAGCTCTTGAAACCGAGCATTCCTGCGAGATCGGAAGAGCGGTTCA		42	0.77	0.333333	0.813853	0.186147	0.666667	0.147186	0.444444	0.302993	0.373719	62.5125	34.5228	1
100060277|F|0-42:T>C-42:T>C	100060277	28299	TGCAGATAATTATCCACCATTGTCAGCTCTTGAAACCGAGCACTCCTGCGAGATCGGAAGAGCGGTTCA	42:T>C	42	0.77	0.333333	0.813853	0.186147	0.666667	0.147186	0.444444	0.302993	0.373719	62.5125	34.5228	1
100060278|F|0--16:A>G	100060278	28300	TGCAGATACACTTGGTATTTGTTACCTTAAAAAAAAATGCGAGATCGGAAGAGCGGTTCAGCAGGAATG		16	0.563333	0.994083	0.035503	0.964497	0.005917	0.029586	0.011764	0.068485	0.040125	43.324	28.3333	1
100060278|F|0-16:A>G-16:A>G	100060278	28300	TGCAGATACACTTGGTGTTTATTACCTTAAAACAAAATGCGAGATCGGAAGAGCGGTTCAGCAGGAATG	16:A>G	16	0.563333	0.994083	0.035503	0.964497	0.005917	0.029586	0.011764	0.068485	0.040125	43.324	28.3333	1
100060282|F|0--16:A>T	100060282	28303	TGCAGATCAGCCTGTGAGACGCCGGGCCGCGAGATCGGAAGAGCGGTTCAGCAGGAATGCCGAGACCGA		16	0.943333	0.992933	0.077739	0.922261	0.007067	0.070671	0.014034	0.14339	0.078712	11.2963	4.6087	0.96875
100060282|F|0-16:A>T-16:A>T	100060282	28303	TGCAGATCAGCCTGTGTGACGCCGGGCCGCGAGATCGGAAGAGCGGTTCAGCAGGAATGCCGAGACCGA	16:A>T	16	0.943333	0.992933	0.077739	0.922261	0.007067	0.070671	0.014034	0.14339	0.078712	11.2963	4.6087	0.96875
100060283|F|0--42:A>C	100060283	28304	TGCAGATCCAAAGGTTAGAAACCCCTTGGACTGCATGTCTGAATGCTCCCAGCGAGATCGGAAGAGCGG		42	1	0.896667	0.46	0.54	0.103333	0.356667	0.185311	0.4968	0.341056	112.713	77.2361	0.972222
100060283|F|0-42:A>C-42:A>C	100060283	28304	TGCAGATCCAAAGGTTAGAAACCCCTTGGACTGCATGTCTGACTGCTCCCAGCGAGATCGGAAGAGCGG	42:A>C	42	1	0.896667	0.46	0.54	0.103333	0.356667	0.185311	0.4968	0.341056	112.713	77.2361	0.972222
100060296|F|0--27:C>T	100060296	28315	TGCAGATGATGATAAACTCATCTGCAACACTTGCGAGATCGGAAGAGCGGTTCAGCAGGAATGCCGAGA		27	1	0.993333	0.033333	0.966667	0.006667	0.026667	0.013244	0.064444	0.038844	114.171	36.6	1
100060296|F|0-27:C>T-27:C>T	100060296	28315	TGCAGATGATGATAAACTCATCTGCAATACTTGCGAGATCGGAAGAGCGGTTCAGCAGGAATGCCGAGA	27:C>T	27	1	0.993333	0.033333	0.966667	0.006667	0.026667	0.013244	0.064444	0.038844	114.171	36.6	1
100060297|F|0--50:A>G	100060297	28316	TGCAGATGATTTAGTTTAGATGAAGAAAATAAAGGCTCCATTAAAAAAAAAATCTGGCGAGATCGGAAG		50	0.616667	0.924324	0.075676	0.924324	0.075676	0	0.139898	0.139898	0.139898	16.2865	5.8125	1
100060297|F|0-50:A>G-50:A>G	100060297	28316	TGCAGATGATTTAGTTTAGATGAAGAAAATAAAGGCTCCATTAAAAAAAAGATTTGGCGAGATCGGAAG	50:A>G	50	0.616667	0.924324	0.075676	0.924324	0.075676	0	0.139898	0.139898	0.139898	16.2865	5.8125	1
100060302|F|0--19:T>A	100060302	28320	TGCAGATGGGACTTTCAGCTGCCGGCGAGATCGGAAGAGCGGTTCAGCAGGAATGCCGAGACCGATCTC		19	0.993333	0.986577	0.14094	0.85906	0.013423	0.127517	0.026485	0.242151	0.134318	20.4968	20.2444	1
100060302|F|0-19:T>A-19:T>A	100060302	28320	TGCAGATGGGACTTTCAGCAGCCGGCGAGATCGGAAGAGCGGTTCAGCAGGAATGCCGAGACCGATCTC	19:T>A	19	0.993333	0.986577	0.14094	0.85906	0.013423	0.127517	0.026485	0.242151	0.134318	20.4968	20.2444	1
100060305|F|0--9:C>T	100060305	28323	TGCAGATTCCGGTTACTTTCCTCGCGAGATCGGAAGAGCGGTTCAGCAGGAATGCCGAGACCGATCTCG		9	0.616667	0.394595	0.794595	0.205405	0.605405	0.189189	0.477779	0.326428	0.402104	18.6351	6.5974	1
100060305|F|0-9:C>T-9:C>T	100060305	28323	TGCAGATTCTGGTTACCTTCCTCGCGAGATCGGAAGAGCGGTTCAGCAGGAATGCCGAGACCGATCTCG	9:C>T	9	0.616667	0.394595	0.794595	0.205405	0.605405	0.189189	0.477779	0.326428	0.402104	18.6351	6.5974	1
100060361|F|0--19:T>C	100060361	28371	TGCAGCATTGGCATGTTCTTTTATCTGCGAGATCGGAAGAGCGGTTCAGCAGGAATGCCGAGACCGATC		19	1	0.623333	0.863333	0.136667	0.376667	0.486667	0.469578	0.235978	0.352778	118.581	84.9454	1
100060361|F|0-19:T>C-19:T>C	100060361	28371	TGCAGCATTGGCATGTTCTCTTATCTGCGAGATCGGAAGAGCGGTTCAGCAGGAATGCCGAGACCGATC	19:T>C	19	1	0.623333	0.863333	0.136667	0.376667	0.486667	0.469578	0.235978	0.352778	118.581	84.9454	1
100060370|F|0--18:G>T	100060370	28378	TGCAGCCATTCTTTTGTTGTGGGCAGTGCCGGCGAGATCGGAAGAGCGGTTCAGCAGGAATGCCGAGAC		18	0.963333	0.99654	0.024221	0.975779	0.00346	0.020761	0.006896	0.04727	0.027083	19.0066	15.1429	1
100060370|F|0-18:G>T-18:G>T	100060370	28378	TGCAGCCATTCTTTTGTTTTGGGCAGTGCCGGCGAGATCGGAAGAGCGGTTCAGCAGGAATGCCGAGAC	18:G>T	18	0.963333	0.99654	0.024221	0.975779	0.00346	0.020761	0.006896	0.04727	0.027083	19.0066	15.1429	1
100060373|F|0--18:A>C	100060373	28381	TGCAGCCCACCATGACACATACCCTGCGAGATCGGAAGAGCGGTTCAGCAGGAATGCCGAGACCGATCT		18	0.996667	0.334448	0.959866	0.040134	0.665552	0.294314	0.445185	0.077046	0.261116	88.6731	76.4314	1
100060373|F|0-18:A>C-18:A>C	100060373	28381	TGCAGCCCACCATGACACCTACCCTGCGAGATCGGAAGAGCGGTTCAGCAGGAATGCCGAGACCGATCT	18:A>C	18	0.996667	0.334448	0.959866	0.040134	0.665552	0.294314	0.445185	0.077046	0.261116	88.6731	76.4314	1
100060382|F|0--13:T>A	100060382	28388	TGCAGCCGCTGATTTGTTCTTATGGAGGAACAAGAAGAATACTGGCACAGCGAGATCGGAAGAGCGGTT		13	1	0.74	0.803333	0.196667	0.26	0.543333	0.3848	0.315978	0.350389	89.8319	87.3721	0.972222
100060382|F|0-13:T>A-13:T>A	100060382	28388	TGCAGCCGCTGATATGTTCTTATGGAGGAACAAGAAGAATACTGGCACAGCGAGATCGGAAGAGCGGTT	13:T>A	13	1	0.74	0.803333	0.196667	0.26	0.543333	0.3848	0.315978	0.350389	89.8319	87.3721	0.972222
100060394|F|0--20:A>G	100060394	28398	TGCAGCGCACAGGTGTGCAGACAGTGGTGCATGGGTGTGCAGGCAGGGGCGAGATCGGAAGAGCGGTTC		20	0.653333	0.923469	0.137755	0.862245	0.076531	0.061224	0.141347	0.237557	0.189452	17.849	7.33333	1
100060394|F|0-20:A>G-20:A>G	100060394	28398	TGCAGCGCACAGGTGTGCAGGCAGTGGTGCATGGGTGTGCAGGCAGGGGCGAGATCGGAAGAGCGGTTC	20:A>G	20	0.653333	0.923469	0.137755	0.862245	0.076531	0.061224	0.141347	0.237557	0.189452	17.849	7.33333	1
100060405|F|0--9:A>G	100060405	28407	TGCAGCTCCATACCAAATCTGTCCTCAGGCGAGATCGGAAGAGCGGTTCAGCAGGAATGCCGAGACCGA		9	1	0.926667	0.533333	0.466667	0.073333	0.46	0.135911	0.497778	0.316844	205.515	124.386	0.944444
100060405|F|0-9:A>G-9:A>G	100060405	28407	TGCAGCTCCGTACCAAATCTGTCCTCAGGCGAGATCGGAAGAGCGGTTCAGCAGGAATGCCGAGACCGA	9:A>G	9	1	0.926667	0.533333	0.466667	0.073333	0.46	0.135911	0.497778	0.316844	205.515	124.386	0.944444
100060412|F|0--26:C>A	100060412	28412	TGCAGCTCGTAAAGCCATGTTATGGGCAATATTAGCACCTGCGAGATCGGAAGAGCGGTTCAGCAGGAA		26	1	0.75	0.81	0.19	0.25	0.56	0.375	0.3078	0.3414	34.0782	31.2664	1
100060412|F|0-26:C>A-26:C>A	100060412	28412	TGCAGCTCGTAAAGCCATGTTATGGGAAATATTAGCACCTGCGAGATCGGAAGAGCGGTTCAGCAGGAA	26:C>A	26	1	0.75	0.81	0.19	0.25	0.56	0.375	0.3078	0.3414	34.0782	31.2664	1
100060447|F|0--20:C>T	100060447	28441	TGCAGCTTTTCAAACTCGTACTTCTGCGAGATCGGAAGAGCGGTTCAGCAGGAATGCCGAGACCGATCT		20	0.92	0.981884	0.050725	0.949275	0.018116	0.032609	0.035576	0.096303	0.065939	82.0764	76.7647	1
100060447|F|0-20:C>T-20:C>T	100060447	28441	TGCAGCTTTTCAAACTCGTATTTCTGCGAGATCGGAAGAGCGGTTCAGCAGGAATGCCGAGACCGATCT	20:C>T	20	0.92	0.981884	0.050725	0.949275	0.018116	0.032609	0.035576	0.096303	0.065939	82.0764	76.7647	1
100060454|F|0--9:T>C	100060454	28446	TGCAGGAAGTATTGGATTCATTCGTGGGCCAGCGAGATCGGAAGAGCGGTTCAGCAGGAATGCCGAGAC		9	0.993333	0.989933	0.130872	0.869128	0.010067	0.120805	0.019932	0.22749	0.123711	66.6038	40.1538	1
100060454|F|0-9:T>C-9:T>C	100060454	28446	TGCAGGAAGCATTGGAATCATTCGTGGGCCAGCGAGATCGGAAGAGCGGTTCAGCAGGAATGCCGAGAC	9:T>C	9	0.993333	0.989933	0.130872	0.869128	0.010067	0.120805	0.019932	0.22749	0.123711	66.6038	40.1538	1
100060465|F|0--29:C>G	100060465	28456	TGCAGGAGCCAATCCCTGAGCTGGGAATGCCCTGGTTGCAGTTCTAGTCGGCGAGATCGGAAGAGCGGT		29	0.993333	0.895973	0.493289	0.506711	0.104027	0.389262	0.186411	0.49991	0.34316	37.5825	22.9408	1
100060465|F|0-29:C>G-29:C>G	100060465	28456	TGCAGGAGCCAATCCCTGAGCTGGGAATGGCCTGGTTGCAGTTCTAGTCGGCGAGATCGGAAGAGCGGT	29:C>G	29	0.993333	0.895973	0.493289	0.506711	0.104027	0.389262	0.186411	0.49991	0.34316	37.5825	22.9408	1
100060467|F|0--12:T>C	100060467	28458	TGCAGGAGTGGCTTTTGTGTTCAGGGCAGCGAGATCGGAAGAGCGGTTCAGCAGGAATGCCGAGACCGA		12	1	0.883333	0.616667	0.383333	0.116667	0.5	0.206111	0.472778	0.339444	65.4468	52.8051	1
100060467|F|0-12:T>C-12:T>C	100060467	28458	TGCAGGAGTGGCCTTTGTGTTCAGGGCAGCGAGATCGGAAGAGCGGTTCAGCAGGAATGCCGAGACCGA	12:T>C	12	1	0.883333	0.616667	0.383333	0.116667	0.5	0.206111	0.472778	0.339444	65.4468	52.8051	1
100060472|F|0--15:T>G	100060472	28462	TGCAGGATCTAAACATGGCGGTTCTCCCATATTTAGGATTGTCTCACCCACACCTGCGAGATCGGAAGA		15	1	0.996667	0.016667	0.983333	0.003333	0.013333	0.006644	0.032778	0.019711	35.9277	7.6	1
100060472|F|0-15:T>G-15:T>G	100060472	28462	TGCAGGATCTAAACAGGGCGGTTCTCCCATATTTAGGATTGTCTCACCCACACCTGCGAGATCGGAAGA	15:T>G	15	1	0.996667	0.016667	0.983333	0.003333	0.013333	0.006644	0.032778	0.019711	35.9277	7.6	1
100060474|F|0--24:G>A	100060474	28464	TGCAGGCAAGGCCAATGGGAGAGCGTGTGCAAGCATCTTCAGCGAGATCGGAAGAGCGGTTCAGCAGGA		24	0.74	0.941441	0.148649	0.851351	0.058559	0.09009	0.110259	0.253104	0.181682	16.8869	5.20588	0.961538
100060474|F|0-24:G>A-24:G>A	100060474	28464	TGCAGGCAAGGCCAATGGGAGAGCATGTGCAAGCATCTTCAGCGAGATCGGAAGAGCGGTTCAGCAGGA	24:G>A	24	0.74	0.941441	0.148649	0.851351	0.058559	0.09009	0.110259	0.253104	0.181682	16.8869	5.20588	0.961538
100060475|F|0--5:C>G	100060475	28465	TGCAGCCACAAGTGCACACCAACGGGCAAAACCAATAAGAGGGTGCGAGATCGGAAGAGCGGTTCAGCA		5	0.436667	0.10687	0.938931	0.061069	0.89313	0.045802	0.190898	0.114679	0.152788	8.42857	5.42063	1
100060475|F|0-5:C>G-5:C>G	100060475	28465	TGCAGGCACAAGTGCACACCAACGGGCAAAACCAATAGGAGGGTGCGAGATCGGAAGAGCGGTTCAGCA	5:C>G	5	0.436667	0.10687	0.938931	0.061069	0.89313	0.045802	0.190898	0.114679	0.152788	8.42857	5.42063	1
100060478|F|0--17:A>G	100060478	28467	TGCAGGCATGTCCGTTGATCCTAGCGAGATCGGAAGAGCGGTTCAGCAGGAATGCCGAGACCGATCTCG		17	0.82	0.898374	0.166667	0.833333	0.101626	0.065041	0.182596	0.277778	0.230187	179.131	143.854	1
100060478|F|0-17:A>G-17:A>G	100060478	28467	TGCAGGCATGTCCGTTGGTCCTAGCGAGATCGGAAGAGCGGTTCAGCAGGAATGCCGAGACCGATCTCG	17:A>G	17	0.82	0.898374	0.166667	0.833333	0.101626	0.065041	0.182596	0.277778	0.230187	179.131	143.854	1
100060482|F|0--17:A>G	100060482	28470	TGCAGGCCGAAAGCTCAACTCAGCGAGATCGGAAGAGCGGTTCAGCAGGAATGCCGAGACCGATCTCGT		17	0.763333	0.820961	0.60262	0.39738	0.179039	0.423581	0.293968	0.478938	0.386453	78.1005	47	0.961538
100060482|F|0-17:A>G-17:A>G	100060482	28470	TGCAGGCCGAAAGCTCAGCTCAGCGAGATCGGAAGAGCGGTTCAGCAGGAATGCCGAGACCGATCTCGT	17:A>G	17	0.763333	0.820961	0.60262	0.39738	0.179039	0.423581	0.293968	0.478938	0.386453	78.1005	47	0.961538
100060499|F|0--36:G>A	100060499	28486	TGCAGGGCCTTCTGGGGCCTTGAAGTCTGCTACACAGAAATCTTGGACGGCGAGATCGGAAGAGCGGTT		36	0.996667	0.929766	0.591973	0.408027	0.070234	0.521739	0.130603	0.483082	0.306842	16.303	12.1058	0.972222
100060499|F|0-36:G>A-36:G>A	100060499	28486	TGCAGGGCCTTCTGGGGCCTTGAAGTCTGCTACACAAAAATCTTGGACGGCGAGATCGGAAGAGCGGTT	36:G>A	36	0.996667	0.929766	0.591973	0.408027	0.070234	0.521739	0.130603	0.483082	0.306842	16.303	12.1058	0.972222
100060505|F|0--19:T>C	100060505	28491	TGCAGGGGAGTCTTTCCCTTGGTTTGTGTCTTTTTTCCCTTTATTTTAACATAATGCGAGATCGGAAGA		19	0.98	0.782313	0.602041	0.397959	0.217687	0.384354	0.340599	0.479175	0.409887	6.583	5.49457	1
100060505|F|0-19:T>C-19:T>C	100060505	28491	TGCAGGGGAGTCTTTCCCTCGGTTTGTGTCTTTTTTCCCTTTATTTTAACATAATGCGAGATCGGAAGA	19:T>C	19	0.98	0.782313	0.602041	0.397959	0.217687	0.384354	0.340599	0.479175	0.409887	6.583	5.49457	1
100060518|F|0--27:G>A	100060518	28501	TGCAGGGTTCCAGTAGTGAAAAAAAAAGGCAGCGAGATCGGAAGAGCGGTTCAGCAGGAATGCCGAGAC		27	0.876667	0.007605	0.992395	0.007605	0.992395	0	0.015093	0.015093	0.015093	24.5	12.6464	1
100060518|F|0-27:G>A-27:G>A	100060518	28501	TGCAGGGTTCCAGTAGTGAAAAAAAAAAAAAGCGAGATCGGAAGAGCGGTTCAGCAGGAATGCCGAGAC	27:G>A	27	0.876667	0.007605	0.992395	0.007605	0.992395	0	0.015093	0.015093	0.015093	24.5	12.6464	1
100060523|F|0--7:A>G	100060523	28504	TGCAGGTAAAACTCCAAAATTTGCATCTGGCGAGATCGGAAGAGCGGTTCAGCAGGAATGCCGAGACCG		7	1	0.823333	0.743333	0.256667	0.176667	0.566667	0.290911	0.381578	0.336244	125.992	106.627	1
100060523|F|0-7:A>G-7:A>G	100060523	28504	TGCAGGTGAAACTCCAAAATTTGCATCTGGCGAGATCGGAAGAGCGGTTCAGCAGGAATGCCGAGACCG	7:A>G	7	1	0.823333	0.743333	0.256667	0.176667	0.566667	0.290911	0.381578	0.336244	125.992	106.627	1
100060533|F|0--34:T>C	100060533	28513	TGCAGGTCGCCATGAATCCCGCCAAAGAGGAGGTTTGCCGAGCGAGATCGGAAGAGCGGTTCAGCAGGA		34	1	0.21	0.99	0.01	0.79	0.2	0.3318	0.0198	0.1758	120.254	118.63	1
100060533|F|0-34:T>C-34:T>C	100060533	28513	TGCAGGTCGCCATGAATCCCGCCAAAGAGGAGGTCTGCCGAGCGAGATCGGAAGAGCGGTTCAGCAGGA	34:T>C	34	1	0.21	0.99	0.01	0.79	0.2	0.3318	0.0198	0.1758	120.254	118.63	1
100060537|F|0--27:G>A	100060537	28516	TGCAGGTGACGATCTTGATTCTGACCTGCTCGAAGAAGATGGTCGCGAGATCGGAAGAGCGGTTCAGCA		27	1	0.973333	0.436667	0.563333	0.026667	0.41	0.051911	0.491978	0.271944	84.8457	61.6269	0.972222
100060537|F|0-27:G>A-27:G>A	100060537	28516	TGCAGGTGACGATCTTGATTCTGACCTACTCGAAGAAGATGGTCGCGAGATCGGAAGAGCGGTTCAGCA	27:G>A	27	1	0.973333	0.436667	0.563333	0.026667	0.41	0.051911	0.491978	0.271944	84.8457	61.6269	0.972222
100060545|F|0--16:A>T	100060545	28524	TGCAGGTTCTGACCTTAAAACTGAAAGATTATATACATTGTAAATATCATGAAATGGCGAGATCGGAAG		16	0.643333	0.994819	0.005181	0.994819	0.005181	0	0.010309	0.010309	0.010309	200.774	59	1
100060545|F|0-16:A>T-16:A>T	100060545	28524	TGCAGGTTCTGACCTTTAAACTAAAAGAATATATACATTGTAAATATCATGAAATGGCGAGATCGGAAG	16:A>T	16	0.643333	0.994819	0.005181	0.994819	0.005181	0	0.010309	0.010309	0.010309	200.774	59	1
100060552|F|0--6:A>C	100060552	28530	TGCAGTACCGGCTGAGGAACCTGCACCAGCGGCGAGATCGGAAGAGCGGTTCAGCAGGAATGCCGAGAC		6	0.996667	0.849498	0.64214	0.35786	0.150502	0.491639	0.255702	0.459592	0.357647	18.6015	14.6442	1
100060552|F|0-6:A>C-6:A>C	100060552	28530	TGCAGTCCCGGCTGAGGAACCTGCACCAGCGGCGAGATCGGAAGAGCGGTTCAGCAGGAATGCCGAGAC	6:A>C	6	0.996667	0.849498	0.64214	0.35786	0.150502	0.491639	0.255702	0.459592	0.357647	18.6015	14.6442	1
100060556|F|0--15:C>T	100060556	28533	TGCAGTAGAAAGCACCTCCGTCCCCTGCGAGATCGGAAGAGCGGTTCAGCAGGAATGCCGAGACCGATC		15	0.993333	0.949664	0.191275	0.808725	0.050336	0.14094	0.095604	0.309378	0.202491	61.1358	27.9836	1
100060556|F|0-15:C>T-15:C>T	100060556	28533	TGCAGTAGAAAGCACTTCCGTCCCCTGCGAGATCGGAAGAGCGGTTCAGCAGGAATGCCGAGACCGATC	15:C>T	15	0.993333	0.949664	0.191275	0.808725	0.050336	0.14094	0.095604	0.309378	0.202491	61.1358	27.9836	1
100060558|F|0--22:A>T	100060558	28535	TGCAGTAGCTTCTAGCTTACAGACATAAACAACTGATTTGTAGCTATTTGCGAGATCGGAAGAGCGGTT		22	0.41	0.98374	0.04065	0.95935	0.01626	0.02439	0.031992	0.077996	0.054994	164.173	79	1
100060558|F|0-22:A>T-22:A>T	100060558	28535	TGCAGTAGCTTCTAGCTTACAGTCATAAACAACTGATTTGTAGCTATTTGCGAGATCGGAAGAGCGGTT	22:A>T	22	0.41	0.98374	0.04065	0.95935	0.01626	0.02439	0.031992	0.077996	0.054994	164.173	79	1
100060559|F|0--34:G>T	100060559	28536	TGCAGTAGGTTTGCAGGATGGGTTGCTCTCAGTTGCCATGGGAGTTGCAGCGAGATCGGAAGAGCGGTT		34	0.99	0.946128	0.218855	0.781145	0.053872	0.164983	0.10194	0.341915	0.221927	171.45	105	1
100060559|F|0-34:G>T-34:G>T	100060559	28536	TGCAGTAGGTTTGCAGGATGGGTTGCTCTCAGTTTCCATGGGAGTTGCAGCGAGATCGGAAGAGCGGTT	34:G>T	34	0.99	0.946128	0.218855	0.781145	0.053872	0.164983	0.10194	0.341915	0.221927	171.45	105	1
100060560|F|0--17:A>G	100060560	28537	TGCAGTATTCTTTCCTTAATCTCCGCGAGATCGGAAGAGCGGTTCAGCAGGAATGCCGAGACCGATCTC		17	0.973333	0.863014	0.424658	0.575342	0.136986	0.287671	0.236442	0.488647	0.362545	33.5978	15.8837	1
100060560|F|0-17:A>G-17:A>G	100060560	28537	TGCAGTATTCTTTCCTTGATCTCCGCGAGATCGGAAGAGCGGTTCAGCAGGAATGCCGAGACCGATCTC	17:A>G	17	0.973333	0.863014	0.424658	0.575342	0.136986	0.287671	0.236442	0.488647	0.362545	33.5978	15.8837	1
100060568|F|0--6:C>A	100060568	28543	TGCAGTCATTTTGCTTCATTAAGAAGTCTTACTCTGTGCCTAGCGAGATCGGAAGAGCGGTTCAGCAGG		6	0.416667	0.968	0.04	0.96	0.032	0.008	0.061952	0.0768	0.069376	143.203	95.2	1
100060568|F|0-6:C>A-6:C>A	100060568	28543	TGCAGTAATTTTGCTTCATTAAGAAGTCTTACTCTGTGCCTAGCGAGATCGGAAGAGCGGTTCAGCAGG	6:C>A	6	0.416667	0.968	0.04	0.96	0.032	0.008	0.061952	0.0768	0.069376	143.203	95.2	1
100060575|F|0--5:T>C	100060575	28548	TGCAGTCGACCACTTGACCTGCGAGATCGGAAGAGCGGTTCAGCAGGAATGCCGAGACCGATCTCGTAT		5	0.86	0.984496	0.03876	0.96124	0.015504	0.023256	0.030527	0.074515	0.052521	48.9245	31.6	1
100060575|F|0-5:T>C-5:T>C	100060575	28548	TGCAGCCGACCACTTGACCTGCGAGATCGGAAGAGCGGTTCAGCAGGAATGCCGAGACCGATCTCGTAT	5:T>C	5	0.86	0.984496	0.03876	0.96124	0.015504	0.023256	0.030527	0.074515	0.052521	48.9245	31.6	1
100060576|F|0--14:T>C	100060576	28549	TGCAGTCGATATAGTATCAGGCGACCTTCCGGTCTGGCGAGATCGGAAGAGCGGTTCAGCAGGAATGCC		14	1	0.996667	0.15	0.85	0.003333	0.146667	0.006644	0.255	0.130822	31.2547	17.0889	1
100060576|F|0-14:T>C-14:T>C	100060576	28549	TGCAGTCGATATAGCATCAGGCGACCTTCCGGTCTGGCGAGATCGGAAGAGCGGTTCAGCAGGAATGCC	14:T>C	14	1	0.996667	0.15	0.85	0.003333	0.146667	0.006644	0.255	0.130822	31.2547	17.0889	1
100060584|F|0--18:G>A	100060584	28555	TGCAGTCTGCACTTCGGAGTTCGGACAACGCTCCTCTCTGCGAGATCGGAAGAGCGGTTCAGCAGGAAT		18	0.87	0.965517	0.111111	0.888889	0.034483	0.076628	0.066587	0.197531	0.132059	103.43	78.7333	1
100060584|F|0-18:G>A-18:G>A	100060584	28555	TGCAGTCTGCACTTCGGAATTCGGACAACGCTCCTCTCTGCGAGATCGGAAGAGCGGTTCAGCAGGAAT	18:G>A	18	0.87	0.965517	0.111111	0.888889	0.034483	0.076628	0.066587	0.197531	0.132059	103.43	78.7333	1
100060586|F|0--32:C>G	100060586	28557	TGCAGTCTGTGTTTCACAGAGAGAGAGAGACTCAGAGAGTGGGAGCGAGATCGGAAGAGCGGTTCAGCA		32	0.68	0.318627	0.813725	0.186275	0.681373	0.132353	0.434208	0.303153	0.36868	11.7424	4.95882	1
100060586|F|0-32:C>G-32:C>G	100060586	28557	TGCAGTCTGTGTTTCACAGAGAGAGAGAGACTGAGAGAGTGGGAGCGAGATCGGAAGAGCGGTTCAGCA	32:C>G	32	0.68	0.318627	0.813725	0.186275	0.681373	0.132353	0.434208	0.303153	0.36868	11.7424	4.95882	1
100060592|F|0--9:T>G	100060592	28562	TGCAGTGAGTTTTTTTAGGTAGAAAAGAGCGAGATCGGAAGAGCGGTTCAGCAGGAATGCCGAGACCGA		9	0.763333	0.995633	0.034934	0.965066	0.004367	0.030568	0.008695	0.067428	0.038062	25.3333	6.625	1
100060592|F|0-9:T>G-9:T>G	100060592	28562	TGCAGTGAGGTTTTTTAGGTAGAAAAGAGCGAGATCGGAAGAGCGGTTCAGCAGGAATGCCGAGACCGA	9:T>G	9	0.763333	0.995633	0.034934	0.965066	0.004367	0.030568	0.008695	0.067428	0.038062	25.3333	6.625	1
100060596|F|0--19:T>C	100060596	28565	TGCAGTGCCATCACCAGCATCGGCGAGATCGGAAGAGCGGTTCAGCAGGAATGCCGAGACCGATCTCGT		19	0.906667	0.253676	0.867647	0.132353	0.746324	0.121324	0.378649	0.229671	0.30416	30.4429	14.9409	1
100060596|F|0-19:T>C-19:T>C	100060596	28565	TGCAGTGCCATCACCAGCACCGGCGAGATCGGAAGAGCGGTTCAGCAGGAATGCCGAGACCGATCTCGT	19:T>C	19	0.906667	0.253676	0.867647	0.132353	0.746324	0.121324	0.378649	0.229671	0.30416	30.4429	14.9409	1
100060607|F|0--10:G>A	100060607	28574	TGCAGTGGTCGGAGATCAATTCGGCCCTAATTCTCCTTGTTGCTGCCCTAGCGAGATCGGAAGAGCGGT		10	1	0.903333	0.543333	0.456667	0.096667	0.446667	0.174644	0.496244	0.335444	88.6285	79.8588	1
100060607|F|0-10:G>A-10:G>A	100060607	28574	TGCAGTGGTCAGAGATCAATTCGGCCCTAATTCTCCTTGTTGCTGCCCTAGCGAGATCGGAAGAGCGGT	10:G>A	10	1	0.903333	0.543333	0.456667	0.096667	0.446667	0.174644	0.496244	0.335444	88.6285	79.8588	1
100060609|F|0--13:G>A	100060609	28576	TGCAGTGGTGCCAGAGCCACAGAATATGAGTGCATCATCTGGTCCAGCGAGATCGGAAGAGCGGTTCAG		13	1	0.996667	0.206667	0.793333	0.003333	0.203333	0.006644	0.327911	0.167278	84.0943	63.4286	1
100060609|F|0-13:G>A-13:G>A	100060609	28576	TGCAGTGGTGCCAAAGCCACAGAATATGAGTGCATCATCTGGTCCAGCGAGATCGGAAGAGCGGTTCAG	13:G>A	13	1	0.996667	0.206667	0.793333	0.003333	0.203333	0.006644	0.327911	0.167278	84.0943	63.4286	1
100060616|F|0--51:A>G	100060616	28582	TGCAGTGTGACGGAAACGTTTTTGAAGAGAAGCCCATTTGAATATCTTTACAGCAGCGAGATCGGAAGA		51	1	0.93	0.546667	0.453333	0.07	0.476667	0.1302	0.495644	0.312922	117.487	38.4852	1
100060616|F|0-51:A>G-51:A>G	100060616	28582	TGCAGTGTGACGGAAACGTTTTTGAAGAGAAGCCCATTTGAATATCTTTACGGCAGCGAGATCGGAAGA	51:A>G	51	1	0.93	0.546667	0.453333	0.07	0.476667	0.1302	0.495644	0.312922	117.487	38.4852	1
100060634|F|0--10:G>T	100060634	28600	TGCAGTTGTTGTTTTGGTGGCGAGATCGGAAGAGCGGTTCAGCAGGAATGCCGAGACCGATCTCGTATG		10	0.976667	0.924915	0.361775	0.638225	0.075085	0.286689	0.138895	0.461788	0.300341	68.3785	45.5536	1
100060634|F|0-10:G>T-10:G>T	100060634	28600	TGCAGTTGTTTTTTTGGTGGCGAGATCGGAAGAGCGGTTCAGCAGGAATGCCGAGACCGATCTCGTATG	10:G>T	10	0.976667	0.924915	0.361775	0.638225	0.075085	0.286689	0.138895	0.461788	0.300341	68.3785	45.5536	1
100060710|F|0--12:A>C	100060710	28664	TGCAGCAGAGGAAGGCGTCTTCCCCCGCGAGATCGGAAGAGCGGTTCAGCAGGAATGCCGAGACCGATC		12	0.623333	0.15508	0.930481	0.069519	0.84492	0.085561	0.262061	0.129372	0.195716	7.56667	5.74731	1
100060710|F|0-12:A>C-12:A>C	100060710	28664	TGCAGCAGAGGACGGCGTCTTCCCCCGCGAGATCGGAAGAGCGGTTCAGCAGGAATGCCGAGACCGATC	12:A>C	12	0.623333	0.15508	0.930481	0.069519	0.84492	0.085561	0.262061	0.129372	0.195716	7.56667	5.74731	1
100060725|F|0--27:G>T	100060725	28675	TGCAGCATTGGTGGCAACGGTATGTGCGGAGGCTGCTGAGTCTGCAGGCGAGATCGGAAGAGCGGTTCA		27	0.593333	0.016854	0.994382	0.005618	0.983146	0.011236	0.03314	0.011173	0.022156	5.66667	4.11765	1
100060725|F|0-27:G>T-27:G>T	100060725	28675	TGCAGCATTGGTGGCAACGGTATGTGCTGAGGCTGCTGAGTCTGCAGGCGAGATCGGAAGAGCGGTTCA	27:G>T	27	0.593333	0.016854	0.994382	0.005618	0.983146	0.011236	0.03314	0.011173	0.022156	5.66667	4.11765	1
100060841|F|0--10:T>G	100060841	28760	TGCAGGTTATTAATTTCATCATCCTTCTGGCGAGATCGGAAGAGCGGTTCAGCAGGAATGCCGAGACCG		10	0.66	0.292929	0.762626	0.237374	0.707071	0.055556	0.414243	0.362055	0.388149	108.29	82.7296	1
100060841|F|0-10:T>G-10:T>G	100060841	28760	TGCAGGTTATGAATTTCATCATCCTTCTGGCGAGATCGGAAGAGCGGTTCAGCAGGAATGCCGAGACCG	10:T>G	10	0.66	0.292929	0.762626	0.237374	0.707071	0.055556	0.414243	0.362055	0.388149	108.29	82.7296	1
100060882|F|0--30:A>G	100060882	28794	TGCAGTTGTCAGAGCAGAGAGAGAGAGAGAAGAGAGAGAGCACATTAGCGAGATCGGAAGAGCGGTTCA		30	0.666667	0.29	0.855	0.145	0.71	0.145	0.4118	0.24795	0.329875	23.4516	7.1746	1
100060882|F|0-30:A>G-30:A>G	100060882	28794	TGCAGTTGTCAGAGCAGAGAGAGAGAGAGAGAAGAGAGAGCACATTAGCGAGATCGGAAGAGCGGTTCA	30:A>G	30	0.666667	0.29	0.855	0.145	0.71	0.145	0.4118	0.24795	0.329875	23.4516	7.1746	1
100061359|F|0--17:A>G	100061359	29160	TGCAGAAGACCCTAGAGAGCTAGTTTTGTTAGTGGGACCAATCTTCAAGCGAGATCGGAAGAGCGGTTC		17	0.65	0.661538	0.507692	0.492308	0.338462	0.169231	0.447811	0.499882	0.473846	17.9254	8.99057	1
100061359|F|0-17:A>G-17:A>G	100061359	29160	TGCAGAAGACCCTAGAGGGCTAGTTTTGTTAGTGGGACCAATCTTCAAGCGAGATCGGAAGAGCGGTTC	17:A>G	17	0.65	0.661538	0.507692	0.492308	0.338462	0.169231	0.447811	0.499882	0.473846	17.9254	8.99057	1
100061504|F|0--22:T>C	100061504	29271	TGCAGCACCCTTGATGGGGACATCAAAGTGTACAAGCGAGATCGGAAGAGCGGTTCAGCAGGAATGCCG		22	0.593333	0.977528	0.050562	0.949438	0.022472	0.02809	0.043934	0.096011	0.069972	94.1639	41.6667	1
100061504|F|0-22:T>C-22:T>C	100061504	29271	TGCAGCACCCTTGATGGGGACACCAAAGTGTACAAGCGAGATCGGAAGAGCGGTTCAGCAGGAATGCCG	22:T>C	22	0.593333	0.977528	0.050562	0.949438	0.022472	0.02809	0.043934	0.096011	0.069972	94.1639	41.6667	1
100061944|F|0--6:T>G	100061944	29598	TGCAGGTCCAGGGGATCCCAAACAAGCGAGATCGGAAGAGCGGTTCAGCAGGAATGCCGAGACCGATCT		6	0.533333	0.76875	0.31875	0.68125	0.23125	0.0875	0.355547	0.434297	0.394922	133.515	65.1887	1
100061944|F|0-6:T>G-6:T>G	100061944	29598	TGCAGGGCCAGGGGATCCCAAACAAGCGAGATCGGAAGAGCGGTTCAGCAGGAATGCCGAGACCGATCT	6:T>G	6	0.533333	0.76875	0.31875	0.68125	0.23125	0.0875	0.355547	0.434297	0.394922	133.515	65.1887	1
100062158|F|0--51:A>C	100062158	29756	TGCAGCATATCTCCCCATTTCAACATTGCCAGCTACCCGACATGCACTGAGAAAGCTGCGAGATCGGAA		51	0.543333	0.981595	0.030675	0.969325	0.018405	0.01227	0.036132	0.059468	0.0478	99.3509	55.8	1
100062158|F|0-51:A>C-51:A>C	100062158	29756	TGCAGCATATCTCCCCATTTCAACATTGCCAGCTACCCGACATGCACTGAGCAAGCTGCGAGATCGGAA	51:A>C	51	0.543333	0.981595	0.030675	0.969325	0.018405	0.01227	0.036132	0.059468	0.0478	99.3509	55.8	1
100062195|F|0--21:T>C	100062195	29783	TGCAGCTGCTGCTGGTGGTGGTGGCGGCGAGATCGGAAGAGCGGTTCAGCAGGAATGCCGAGACCGATC		21	0.443333	0.278195	0.849624	0.150376	0.721805	0.12782	0.401606	0.255526	0.328566	6.40541	5.98333	1
100062195|F|0-21:T>C-21:T>C	100062195	29783	TGCAGCTGCTGCTGGTGGTGGCGGCGGCGAGATCGGAAGAGCGGTTCAGCAGGAATGCCGAGACCGATC	21:T>C	21	0.443333	0.278195	0.849624	0.150376	0.721805	0.12782	0.401606	0.255526	0.328566	6.40541	5.98333	1
100112791|F|0--11:A>G	100112791	66439	TGCAGAAAACCATCAACGGCGAGATCGGAAGAGCGGTTCAGCAGGAATGCCGAGACCGATCTCGTATGC		11	0.516667	0.677419	0.393548	0.606452	0.322581	0.070968	0.437045	0.477336	0.45719	57.4737	31.9546	1
100112791|F|0-11:A>G-11:A>G	100112791	66439	TGCAGAAAACCGTCAACGGCGAGATCGGAAGAGCGGTTCAGCAGGAATGCCGAGACCGATCTCGTATGC	11:A>G	11	0.516667	0.677419	0.393548	0.606452	0.322581	0.070968	0.437045	0.477336	0.45719	57.4737	31.9546	1
100112795|F|0--8:A>T	100112795	66442	TGCAGACAACGAATCCCTGCGAGATCGGAAGAGCGGTTCAGCAGGAATGCCGAGACCGATCTCGTATGC		8	0.783333	0.608511	0.629787	0.370213	0.391489	0.238298	0.476451	0.466311	0.471381	70.9801	66.2875	1
100112795|F|0-8:A>T-8:A>T	100112795	66442	TGCAGACATCGAATCCCTGCGAGATCGGAAGAGCGGTTCAGCAGGAATGCCGAGACCGATCTCGTATGC	8:A>T	8	0.783333	0.608511	0.629787	0.370213	0.391489	0.238298	0.476451	0.466311	0.471381	70.9801	66.2875	1
100112798|F|0--5:C>A	100112798	66444	TGCAGCGTCCATATATGGCGAGATCGGAAGAGCGGTTCAGCAGGAATGCCGAGACCGATCTCGTATGCC		5	0.98	0.006803	1	0	0.993197	0.006803	0.013513	0	0.006756	69.5	63.8243	1
100112798|F|0-5:C>A-5:C>A	100112798	66444	TGCAGAGTCCATATATGGCGAGATCGGAAGAGCGGTTCAGCAGGAATGCCGAGACCGATCTCGTATGCC	5:C>A	5	0.98	0.006803	1	0	0.993197	0.006803	0.013513	0	0.006756	69.5	63.8243	1
100112819|F|0--5:T>A	100112819	66459	TGCAGTGGCACCATCAATGGCGAGATCGGAAGAGCGGTTCAGCAGGAATGCCGAGACCGATCTCGTATG		5	1	0.85	0.77	0.23	0.15	0.62	0.255	0.3542	0.3046	184.614	173.882	1
100112819|F|0-5:T>A-5:T>A	100112819	66459	TGCAGAGGCACCATCAATGGCGAGATCGGAAGAGCGGTTCAGCAGGAATGCCGAGACCGATCTCGTATG	5:T>A	5	1	0.85	0.77	0.23	0.15	0.62	0.255	0.3542	0.3046	184.614	173.882	1
100112820|F|0--15:C>G	100112820	66460	TGCAGTTGCAGCGGTCGTCGGCGAGATCGGAAGAGCGGTTCAGCAGGAATGCCGAGACCGATCTCGTAT		15	0.996667	0.655518	0.832776	0.167224	0.344482	0.488294	0.451628	0.27852	0.365074	40.0488	21.0977	1
100112820|F|0-15:C>G-15:C>G	100112820	66460	TGCAGTTGCAGCGGTGGTCGGCGAGATCGGAAGAGCGGTTCAGCAGGAATGCCGAGACCGATCTCGTAT	15:C>G	15	0.996667	0.655518	0.832776	0.167224	0.344482	0.488294	0.451628	0.27852	0.365074	40.0488	21.0977	1
100112826|F|0--5:T>C	100112826	66464	TGCAGTGTTGGACGTGCCATGCGAGATCGGAAGAGCGGTTCAGCAGGAATGCCGAGACCGATCTCGTAT		5	0.586667	0.738636	0.392045	0.607955	0.261364	0.130682	0.386105	0.476692	0.431399	121.336	70.0833	1
100112826|F|0-5:T>C-5:T>C	100112826	66464	TGCAGCGTTGGACGTGCCATGCGAGATCGGAAGAGCGGTTCAGCAGGAATGCCGAGACCGATCTCGTAT	5:T>C	5	0.586667	0.738636	0.392045	0.607955	0.261364	0.130682	0.386105	0.476692	0.431399	121.336	70.0833	1
100117757|F|0--9:C>T	100117757	69483	TGCAGGAGACACTTCAGGCGAGATCGGAAGAGCGGTTCAGCAGGAATGCCGAGACCGATCTCGTATGCC		9	0.496667	0.013423	0.986577	0.013423	0.986577	0	0.026485	0.026485	0.026485	147	104.888	1
100117757|F|0-9:C>T-9:C>T	100117757	69483	TGCAGGAGATACTTCAGGCGAGATCGGAAGAGCGGTTCAGCAGGAATGCCGAGACCGATCTCGTATGCC	9:C>T	9	0.496667	0.013423	0.986577	0.013423	0.986577	0	0.026485	0.026485	0.026485	147	104.888	1
100119101|F|0--65:T>C	100119101	70824	TGCAGGAATGTCAGGGAGGGGTTGGCCCCTACTACTGTTTCTTTCGGACCTTTGAGGTTCGGAGGTTGA		65	0.983333	0.99661	0.030508	0.969492	0.00339	0.027119	0.006757	0.059155	0.032956	12.3962	4.77778	0.944444
100119101|F|0-65:T>C-65:T>C	100119101	70824	TGCAGGAATGTCAGGGAGGGGTTGGCCCCTACTACTGTTTCTTTCGGACCTTTGAGGTTCGGAGGCTGA	65:T>C	65	0.983333	0.99661	0.030508	0.969492	0.00339	0.027119	0.006757	0.059155	0.032956	12.3962	4.77778	0.944444
100119103|F|0--23:T>A	100119103	70825	TGCAGGACCGTGGTATTTAACCCTAAAGGACTATCAGCCCAAATTCATTTGAAAAACTCATAAGAAAGG		23	0.453333	0.713235	0.448529	0.551471	0.286765	0.161765	0.409061	0.494702	0.451881	130.455	64.4677	1
100119103|F|0-23:T>A-23:T>A	100119103	70825	TGCAGGACCGTGGTATTTAACCCAAAAGGACTAGCAGCCCAAATTCATTTGAAAAACTCATAAGAAAGG	23:T>A	23	0.453333	0.713235	0.448529	0.551471	0.286765	0.161765	0.409061	0.494702	0.451881	130.455	64.4677	1
100119105|F|0--38:T>G	100119105	70826	TGCAGGGAAAGAAGGTCCGGCGATACAACTCATTGGACTTGGAATCTAGTAACTTTCGTGACCATGACG		38	0.4	0.116667	0.891667	0.108333	0.883333	0.008333	0.206111	0.193194	0.199653	44.4706	26.2212	1
100119105|F|0-38:T>G-38:T>G	100119105	70826	TGCAGGGAAAGAAGGTCCGGCGATACAACTCATTGGACGTGGAATCTAGTAACTTTCGTGACCATGACG	38:T>G	38	0.4	0.116667	0.891667	0.108333	0.883333	0.008333	0.206111	0.193194	0.199653	44.4706	26.2212	1
100119106|F|0--67:C>T	100119106	70826	TGCAGGGAAAGAAGGTCCGGCGATACAACTCATTGGACGTGGAATCTAGTAACTTTCGTGACCATGACG		67	0.493333	0.709459	0.405405	0.594595	0.290541	0.114865	0.412253	0.482104	0.447179	26.6757	21.0794	1
100119106|F|0-67:C>T-67:C>T	100119106	70826	TGCAGGGAAAGAAGGTCCGGCGATACAACTCATTGGACGTGGAATCTAGTAACTTTCGTGACCATGATG	67:C>T	67	0.493333	0.709459	0.405405	0.594595	0.290541	0.114865	0.412253	0.482104	0.447179	26.6757	21.0794	1
100119120|F|0--44:A>T	100119120	70836	TGCAGCACTTCTCTGCAACATCTCAAACAAACCCATGCCCAGATAATAAGGATTGGCCTCTCCCAAGAC		44	0.95	0.736842	0.691228	0.308772	0.263158	0.42807	0.387812	0.426864	0.407338	66.2903	55.7847	1
100119120|F|0-44:A>T-44:A>T	100119120	70836	TGCAGCACTTCTCTGCAACATCTCAAACAAACCCATGCCCAGATTATAAGGATTGGCCTCTCCCAAGAC	44:A>T	44	0.95	0.736842	0.691228	0.308772	0.263158	0.42807	0.387812	0.426864	0.407338	66.2903	55.7847	1
100119121|F|0--41:C>T	100119121	70837	TGCAGCATTTCAGATTGAAAGTAACCAAAAATATCAAAATACATTTTCATTTCCTGAATTGAAAGTAAA		41	0.603333	0.022099	0.977901	0.022099	0.977901	0	0.043222	0.043222	0.043222	65.25	46.1406	1
100119121|F|0-41:C>T-41:C>T	100119121	70837	TGCAGCATTTCAGATTGAAAGTAACCAAAAATATCAAAATATATTTTCATTTCCTGAATTGAACGTAAT	41:C>T	41	0.603333	0.022099	0.977901	0.022099	0.977901	0	0.043222	0.043222	0.043222	65.25	46.1406	1
100119124|F|0--24:T>A	100119124	70838	TGCAGCCACTTCTGGTGGTTTCTCTTTCTCTTTCTCCTTTTCTTTCTCATCCTTCACTTCCTCCACCGC		24	0.926667	0.910072	0.298561	0.701439	0.089928	0.208633	0.163682	0.418845	0.291263	50.6162	25.1882	1
100119124|F|0-24:T>A-24:T>A	100119124	70838	TGCAGCCACTTCTGGTGGTTTCTCATTCTCTTTCTCCTTTTCTTTCTCATCCTTCACTTCCTCCACCGC	24:T>A	24	0.926667	0.910072	0.298561	0.701439	0.089928	0.208633	0.163682	0.418845	0.291263	50.6162	25.1882	1
100119125|F|0--35:G>C	100119125	70838	TGCAGCCACTTCTGGTGGTTTCTCTTTCTCTTTCTGCTTTTCTTTCTCATCCTTCACTTCCTCCACCGC		35	0.986667	0.347973	0.85473	0.14527	0.652027	0.202703	0.453776	0.248334	0.351055	56.5607	50.6162	1
100119125|F|0-35:G>C-35:G>C	100119125	70838	TGCAGCCACTTCTGGTGGTTTCTCTTTCTCTTTCTCCTTTTCTTTCTCATCCTTCACTTCCTCCACCGC	35:G>C	35	0.986667	0.347973	0.85473	0.14527	0.652027	0.202703	0.453776	0.248334	0.351055	56.5607	50.6162	1
100119128|F|0--67:C>G	100119128	70840	TGCAGCGTATGCGGGATCATAAGGTCGGGATTCTCGGCTAAGATGGACGGCATATCGACGCTTTCGACC		67	1	0.01	1	0	0.99	0.01	0.0198	0	0.0099	56.6667	53.0752	1
100119128|F|0-67:C>G-67:C>G	100119128	70840	TGCAGCGTATGCGGGATCATAAGGTCGGGATTCTCGGCTAAGATGGACGGCATATCGACGCTTTCGAGC	67:C>G	67	1	0.01	1	0	0.99	0.01	0.0198	0	0.0099	56.6667	53.0752	1
100119132|F|0--18:A>C	100119132	70843	TGCAGCTCTCTCAAACTGAATCTTGATTTCCGCCACAACCTCTGACGCACCGCCCAAGCGAACCCGAGC		18	1	0.996667	0.013333	0.986667	0.003333	0.01	0.006644	0.026311	0.016478	242.654	231	1
100119132|F|0-18:A>C-18:A>C	100119132	70843	TGCAGCTCTCTCAAACTGCATCTTGATTTTCGCCACAACCTCTGACGCACCACCCAAGCGAACCCGAGC	18:A>C	18	1	0.996667	0.013333	0.986667	0.003333	0.01	0.006644	0.026311	0.016478	242.654	231	1
100119134|F|0--30:C>A	100119134	70844	TGCAGTAACACATAGAATAGCCATACCCATCAAACATGATATGTAGAAAGACATCTAAGAAATCAACCG		30	1	0.996667	0.013333	0.986667	0.003333	0.01	0.006644	0.026311	0.016478	61.8333	57.5	1
100119134|F|0-30:C>A-30:C>A	100119134	70844	TGCAGTAACACATAGAATAGCCATACCCATAAAACATGATATGTAGAAAGACATCTAAGAAATCAACCG	30:C>A	30	1	0.996667	0.013333	0.986667	0.003333	0.01	0.006644	0.026311	0.016478	61.8333	57.5	1
100119135|F|0--32:T>A	100119135	70845	TGCAGTGAGCAGTTAATTGAATATCTGCCCTCTTCATGATACAACTATACATTTTTGTAACAGCCGAGG		32	1	0.993333	0.22	0.78	0.006667	0.213333	0.013244	0.3432	0.178222	70.8107	39.9412	1
100119135|F|0-32:T>A-32:T>A	100119135	70845	TGCAGTGAGCAGTTAATTGAATATCTGCCCTCATCATGATACAACTATACATTTTTGTAACAGCCGAGG	32:T>A	32	1	0.993333	0.22	0.78	0.006667	0.213333	0.013244	0.3432	0.178222	70.8107	39.9412	1
100119140|F|0--31:T>A	100119140	70850	TGCAGTGGCAGTTATGGTATCAGAGACGCACTAGATTCGTGCTCGATTTCCTATCTCGGCGAGTACAAG		31	0.996667	0.959866	0.227425	0.772575	0.040134	0.187291	0.077046	0.351405	0.214226	16.4868	9.71429	1
100119140|F|0-31:T>A-31:T>A	100119140	70850	TGCAGTGGCAGTTATGGTATCAGAGACGCACAAGATTCGTGCTCGATTTCCTATCTCGGCGAGTACAAG	31:T>A	31	0.996667	0.959866	0.227425	0.772575	0.040134	0.187291	0.077046	0.351405	0.214226	16.4868	9.71429	1
100119141|F|0--38:G>A	100119141	70851	TGCAGTTCCGAACAATCTCATTTTATCCAGCACCATGAGATGTACCAGTCTGCCCCAAATCATCCTCCC		38	0.923333	0.99278	0.01083	0.98917	0.00722	0.00361	0.014336	0.021426	0.017881	19.1604	7	1
100119141|F|0-38:G>A-38:G>A	100119141	70851	TGCAGTTCCGAACAATCTCATTTTATCCAGCACCATGAAAAGTACCAGTCTGCCCCAAATCATCCTCCC	38:G>A	38	0.923333	0.99278	0.01083	0.98917	0.00722	0.00361	0.014336	0.021426	0.017881	19.1604	7	1
100119141|F|0--40:T>A	100119141	70851	TGCAGTTCCGAACAATCTCATTTTATCCAGCACCATGAGATGTACCAGTCTGCCCCAAATCATCCTCCC		40	0.953333	0.961538	0.202797	0.797203	0.038462	0.164336	0.073964	0.323341	0.198653	19.1604	18.3333	1
100119141|F|0-40:T>A-40:T>A	100119141	70851	TGCAGTTCCGAACAATCTCATTTTATCCAGCACCATGAGAAGTACCAGTCTGCCCCAAATCATCCTCCC	40:T>A	40	0.953333	0.961538	0.202797	0.797203	0.038462	0.164336	0.073964	0.323341	0.198653	19.1604	18.3333	1
100119148|F|0--60:G>A	100119148	70855	TGCAGAAAACGCTTTTTGGAATAAATTCTCTGAAAAACCAGAATGCTTCACAAAATGGATGAGCATCGT		60	0.84	0.123016	0.936508	0.063492	0.876984	0.059524	0.215766	0.118922	0.167344	12.8108	8.57143	0.964286
100119148|F|0-60:G>A-60:G>A	100119148	70855	TGCAGAAAACGCTTTTTGGAATAAATTCTCTGAAAAACCAGAATGCTTCACAAAATGGATAAGCACCGT	60:G>A	60	0.84	0.123016	0.936508	0.063492	0.876984	0.059524	0.215766	0.118922	0.167344	12.8108	8.57143	0.964286
100119150|F|0--26:C>T	100119150	70856	TGCAGAAAACGTTGCCATTACTGTGACTTCGCGATCGTTGCTCTGGGCAGTTCTTCTTCTAACATGATC		26	1	0.993333	0.033333	0.966667	0.006667	0.026667	0.013244	0.064444	0.038844	21.8801	8.7	1
100119150|F|0-26:C>T-26:C>T	100119150	70856	TGCAGAAAACGTTGCCATTACTGTGATTTCGCGATCGTCGCTCTGGGCAGTTCTTCTTCTAACATGATC	26:C>T	26	1	0.993333	0.033333	0.966667	0.006667	0.026667	0.013244	0.064444	0.038844	21.8801	8.7	1
100119156|F|0--19:T>A	100119156	70860	TGCAGAAAAGCTTCTATATTGAAATATCATACACACCAAATTAAAAATCCAATTGGTGAAAGCCAAATT		19	0.443333	0.827068	0.240602	0.759398	0.172932	0.067669	0.286053	0.365425	0.325739	40.4224	19.3636	1
100119156|F|0-19:T>A-19:T>A	100119156	70860	TGCAGAAAAGCTTCTATATAGAAATATCATACATACCAAATTAAAAATCCAATTGGTGAAAGCCAAATT	19:T>A	19	0.443333	0.827068	0.240602	0.759398	0.172932	0.067669	0.286053	0.365425	0.325739	40.4224	19.3636	1
100119162|F|0--27:A>G	100119162	70864	TGCAGAAAATGTTTCAGAGTCCAGTGAAAAGATGTCTGCATCAGGTGAGAGGATGGAATCCTTTGAAAC		27	0.726667	0.082569	0.931193	0.068807	0.917431	0.013761	0.151502	0.128146	0.139824	21.5556	20.1376	1
100119162|F|0-27:A>G-27:A>G	100119162	70864	TGCAGAAAATGTTTCAGAGTCCAGTGAGAAGATGTCTGCATCAGGTGAGAGGATGGAATCCTTTGAAAC	27:A>G	27	0.726667	0.082569	0.931193	0.068807	0.917431	0.013761	0.151502	0.128146	0.139824	21.5556	20.1376	1
100119164|F|0--13:C>T	100119164	70865	TGCAGAAACAAAACAAATACTATATCCTAAAAATCTCCTCCCCAACCCCAACCAAAAGACATTATGAAG		13	0.95	0.031579	0.985965	0.014035	0.968421	0.017544	0.061163	0.027676	0.04442	16.7778	12.5686	1
100119164|F|0-13:C>T-13:C>T	100119164	70865	TGCAGAAACAAAATAAATACTATATCCTAAAAATCTCCTCCCCAACCCCAACCAAAAGACATTATGAAG	13:C>T	13	0.95	0.031579	0.985965	0.014035	0.968421	0.017544	0.061163	0.027676	0.04442	16.7778	12.5686	1
100119167|F|0--27:G>C	100119167	70866	TGCAGAAACAAGGGTTCCGAAGAAGAGGTCAGAATCCGCTCTAAATTGTTCAGAAATCAAAGGTTTGAG		27	0.84	0.003968	1	0	0.996032	0.003968	0.007905	0	0.003953	42	36.0517	1
100119167|F|0-27:G>C-27:G>C	100119167	70866	TGCAGAAACAAGGGTTCCGAAGAAGAGCTCAGAATCCGCTCTAAATTGGTCGGAAATCAAAGGTTTGAG	27:G>C	27	0.84	0.003968	1	0	0.996032	0.003968	0.007905	0	0.003953	42	36.0517	1
100119168|F|0--51:G>A	100119168	70866	TGCAGAAACAAGGGTTCCGAAGAAGAGCTCAGAATCCGCTCTAAATTGGTCGGAAATCAAAGGTTTGAG		51	0.84	0.996032	0.027778	0.972222	0.003968	0.02381	0.007905	0.054012	0.030959	36.1815	23.4286	1
100119168|F|0-51:G>A-51:G>A	100119168	70866	TGCAGAAACAAGGGTTCCGAAGAAGAGCTCAGAATCCGCTCTAAATTGGTCAGAAATCAAAGGTTTGAG	51:G>A	51	0.84	0.996032	0.027778	0.972222	0.003968	0.02381	0.007905	0.054012	0.030959	36.1815	23.4286	1
100119169|F|0--43:A>G	100119169	70867	TGCAGAAACAATTCTACGAACAGAAAGGTGTTTTACTATTTTAATAGTTATCTTGCTCATTGTATTGAT		43	0.476667	0.104895	0.944056	0.055944	0.895105	0.048951	0.187784	0.105629	0.146706	8.93333	7.41481	1
100119169|F|0-43:A>G-43:A>G	100119169	70867	TGCAGAAACAATTCTACGAACAGAAAGGTGTTTTACTATTTTAGTAGTTATCTTGCTCATTGTATTGAT	43:A>G	43	0.476667	0.104895	0.944056	0.055944	0.895105	0.048951	0.187784	0.105629	0.146706	8.93333	7.41481	1
100119171|F|0--45:A>C	100119171	70868	TGCAGAAACAGAAGATGAGCAGTGCATGAGAGAAGGGAATCTAGTAGAAGAGTGGTTAATGGGACATGA		45	0.863333	0.930502	0.150579	0.849421	0.069498	0.081081	0.129336	0.25581	0.192573	6.04331	4.775	1
100119171|F|0-45:A>C-45:A>C	100119171	70868	TGCAGAAACAGAAGATGAGCAGTGCATGAGAGAAGGGAATCTAGTCGAAGAGTGGTTAATGGGACATGA	45:A>C	45	0.863333	0.930502	0.150579	0.849421	0.069498	0.081081	0.129336	0.25581	0.192573	6.04331	4.775	1
100119176|F|0--14:G>A	100119176	70871	TGCAGAAACCATCCGAAGGAAATAATCAAATAAATGACAAAAAGTTGCCACAGAAAAGTCCACTTGTTT		14	0.943333	0.908127	0.342756	0.657244	0.091873	0.250883	0.166864	0.450549	0.308707	8.84982	6.26531	1
100119176|F|0-14:G>A-14:G>A	100119176	70871	TGCAGAAACCATCCAAAGGAAACAATCTAATAAATGACAAAAAGTTGCCACAGAAAAGTCCACTTGTTT	14:G>A	14	0.943333	0.908127	0.342756	0.657244	0.091873	0.250883	0.166864	0.450549	0.308707	8.84982	6.26531	1
100119178|F|0--51:G>A	100119178	70872	TGCAGAAACCCTAATAGATTATTTGGAGCAGAACTGAAAAAGAAGAAGAAGGGTGAATGGGTCGGCGAA		51	0.69	0.782609	0.251208	0.748792	0.217391	0.033816	0.340265	0.376205	0.358235	9.99429	7.41818	1
100119178|F|0-51:G>A-51:G>A	100119178	70872	TGCAGAAACCCTAATAGATTATTTGGAGCAGAACTGAAAAAGAAGAAGAAGAGTGAATGGGTCGGCCAA	51:G>A	51	0.69	0.782609	0.251208	0.748792	0.217391	0.033816	0.340265	0.376205	0.358235	9.99429	7.41818	1
100119181|F|0--29:A>T	100119181	70874	TGCAGAAAGAACTTGGGGATCTCGGAGTTATTGTTAATTGTTACTATCCAAAACCTAACGACAAGATTC		29	0.993333	0.97651	0.16443	0.83557	0.02349	0.14094	0.045876	0.274785	0.160331	11.3968	6.16	1
100119181|F|0-29:A>T-29:A>T	100119181	70874	TGCAGAAAGAACTTGGGGATCTCGGAGTTTTTGTTAATTGTTACTATCCAAAACCTAACGACAAGATTC	29:A>T	29	0.993333	0.97651	0.16443	0.83557	0.02349	0.14094	0.045876	0.274785	0.160331	11.3968	6.16	1
100119185|F|0--6:A>G	100119185	70876	TGCAGAAAGAGAGTTGCAGGCTTGCAGCTGTAGGAGAGGTAGGGTGAGGAAAGCATCATCTTAATAACC		6	0.71	0.896714	0.159624	0.840376	0.103286	0.056338	0.185237	0.268289	0.226763	6.60194	5.22857	1
100119185|F|0-6:A>G-6:A>G	100119185	70876	TGCAGAGAGAGAGTTGCAGGCTTGCAGCTGTAGGAGAGGTAGGGTGAGGAAAGCATCATCTTAATAACC	6:A>G	6	0.71	0.896714	0.159624	0.840376	0.103286	0.056338	0.185237	0.268289	0.226763	6.60194	5.22857	1
100119186|F|0--34:G>A	100119186	70877	TGCAGAAAGAGCCATGACTCCAAGTTATGTTTCTGGTTTAGAAGTTGTTCTATGAGATTTTCAGATACT		34	0.86	0.972868	0.108527	0.891473	0.027132	0.081395	0.052791	0.193498	0.123145	9.01859	4.85714	1
100119186|F|0-34:G>A-34:G>A	100119186	70877	TGCAGAAAGAGCCATGACTCCAAGTTATGTTTCTAGTTTAGAAGTTGTTCTATGAGATTTTCAGATACT	34:G>A	34	0.86	0.972868	0.108527	0.891473	0.027132	0.081395	0.052791	0.193498	0.123145	9.01859	4.85714	1
100119187|F|0--54:C>G	100119187	70878	TGCAGAAAGCTGAGGTACACAGGTCAGCATCATGCACCAGATCTGCCAGTGTGACTGGAACCATATCTT		54	0.556667	0.233533	0.796407	0.203593	0.766467	0.02994	0.357991	0.324286	0.341138	24.35	23.0629	1
100119187|F|0-54:C>G-54:C>G	100119187	70878	TGCAGAAAGCTGAGGTACACAGGTCAGCATCATGCACCAGATCTGCCAGTGTGAGTGGAACCATATCTT	54:C>G	54	0.556667	0.233533	0.796407	0.203593	0.766467	0.02994	0.357991	0.324286	0.341138	24.35	23.0629	1
100119189|F|0--42:A>G	100119189	70879	TGCAGAAAGGGTCTCATCTCTATGAAAAACAAGATCATTTTCAACAACTGCCGCTTTCAAAGGAGCAAT		42	1	0.96	0.39	0.61	0.04	0.35	0.0768	0.4758	0.2763	39.341	39.2126	1
100119189|F|0-42:A>G-42:A>G	100119189	70879	TGCAGAAAGGGTCTCATCTCTATGAAAAACAAGATCATTTTCGACAACTGCCGCTTTCAAAGGAGCAAT	42:A>G	42	1	0.96	0.39	0.61	0.04	0.35	0.0768	0.4758	0.2763	39.341	39.2126	1
100119193|F|0--28:T>C	100119193	70882	TGCAGAAAGTCATACTTCATTGCTTTTATCATTCACATAATTTTGGTGATGCAACACTCCACATAGTTT		28	0.996667	0.842809	0.48495	0.51505	0.157191	0.327759	0.264963	0.499547	0.382255	16.863	13	1
100119193|F|0-28:T>C-28:T>C	100119193	70882	TGCAGAAAGTCATACTTCATTGCTTTTACCATTCACATAATTTTTGTGATGCAACACTGCACATAGTTT	28:T>C	28	0.996667	0.842809	0.48495	0.51505	0.157191	0.327759	0.264963	0.499547	0.382255	16.863	13	1
100119194|F|0--45:G>A	100119194	70882	TGCAGAAAGTCATACTTCATTGCTTTTACCATTCACATAATTTTTGTGATGCAACACTGCACATAGTTT		45	0.493333	0.97973	0.02027	0.97973	0.02027	0	0.039719	0.039719	0.039719	13	4.66667	1
100119194|F|0-45:G>A-45:G>A	100119194	70882	TGCAGAAAGTCATACTTCATTGCTTTTATCATTCACATAATTTTGATGATGCAACACTCCACATAGTTT	45:G>A	45	0.493333	0.97973	0.02027	0.97973	0.02027	0	0.039719	0.039719	0.039719	13	4.66667	1
100119199|F|0--16:C>T	100119199	70884	TGCAGAAATATTAAAACTTGACAAGGTACTCAACAACTGGTGACAACCGTGTACTGAAGAGGAAGAACA		16	0.393333	0.694915	0.347458	0.652542	0.305085	0.042373	0.424016	0.453462	0.438739	5.68889	3.32558	1
100119199|F|0-16:C>T-16:C>T	100119199	70884	TGCAGAAAGATTAAAATTTGACAAGGTACTCAACAACTGGTGACAACCGTGTACTGAAGAGGAAGAACA	16:C>T	16	0.393333	0.694915	0.347458	0.652542	0.305085	0.042373	0.424016	0.453462	0.438739	5.68889	3.32558	1
100119200|F|0--17:C>A	100119200	70885	TGCAGAAATCACTCACACTATGTTGTTTAGATAAGCAACCAAGAATGGGTTTTACTTGACTCTTTCAAA		17	0.99	0.047138	0.979798	0.020202	0.952862	0.026936	0.089832	0.039588	0.06471	13.8235	11.5863	0.972222
100119200|F|0-17:C>A-17:C>A	100119200	70885	TGCAGAAATCACTCACAATATGTTGTTTAGATAAGCAACCAAGAATGGGTTTTACTTGACTCTTTCAAA	17:C>A	17	0.99	0.047138	0.979798	0.020202	0.952862	0.026936	0.089832	0.039588	0.06471	13.8235	11.5863	0.972222
100119211|F|0--17:T>C	100119211	70891	TGCAGAAATTGAAAATGTCCACCAAATTTAGGTTCCCAATTTCAAAATTTTCTTTAGGAGGTTCCCAAT		17	0.966667	0.844828	0.382759	0.617241	0.155172	0.227586	0.262188	0.472509	0.367348	9.56439	7.375	1
100119211|F|0-17:T>C-17:T>C	100119211	70891	TGCAGAAATTGAAAATGCCCACCAAATTTAGGTTCCTAATTTCAAAATTTTCTTTAGGAGGTTCCCAAT	17:T>C	17	0.966667	0.844828	0.382759	0.617241	0.155172	0.227586	0.262188	0.472509	0.367348	9.56439	7.375	1
100119213|F|0--37:G>A	100119213	70892	TGCAGAAATTGACATATCTTTGCAGCCTTAAAAATCTGCCATATGGTACTTTAATTAGTTTAATCCGAA		37	0.883333	0.928302	0.192453	0.807547	0.071698	0.120755	0.133115	0.310829	0.221972	15.8084	12.25	1
100119213|F|0-37:G>A-37:G>A	100119213	70892	TGCAGAAATTGACATATCTTTGCAGCCTTAAAAATCTACCATATGGTACTTTAATTAGTTTAATCCGAA	37:G>A	37	0.883333	0.928302	0.192453	0.807547	0.071698	0.120755	0.133115	0.310829	0.221972	15.8084	12.25	1
100119215|F|0--42:A>G	100119215	70893	TGCAGAAATTTATCCCTCAAGCTACCAAATCAAAAAAACTTCACAAGGTAAATCCCGATTTTAGAGACA		42	0.443333	0.87218	0.157895	0.842105	0.12782	0.030075	0.222963	0.265928	0.244446	4.71074	2.72727	1
100119215|F|0-42:A>G-42:A>G	100119215	70893	TGCAGAAATTTATCCCTCAAGCTACCAAATCAAAAAAACTTCGCCAGGTAAATCCTGATTTTAGAGACA	42:A>G	42	0.443333	0.87218	0.157895	0.842105	0.12782	0.030075	0.222963	0.265928	0.244446	4.71074	2.72727	1
100119216|F|0--65:T>G	100119216	70893	TGCAGAAATTTATCCCTCAAGCTACCAAATCAAAAAAACTTCACAAGGTAAATCCCGATTTTAGATACA		65	0.726667	0.587156	0.53211	0.46789	0.412844	0.119266	0.484808	0.497938	0.491373	5.38406	4.71074	1
100119216|F|0-65:T>G-65:T>G	100119216	70893	TGCAGAAATTTATCCCTCAAGCTACCAAATCAAAAAAACTTCACAAGGTAAATCCCGATTTTAGAGACA	65:T>G	65	0.726667	0.587156	0.53211	0.46789	0.412844	0.119266	0.484808	0.497938	0.491373	5.38406	4.71074	1
100119218|F|0--49:T>A	100119218	70894	TGCAGAAATTTATTGGAAAATATTAAGGCTAAGTTTTGCAATCTACACCTAAACCAAAATCTAAAGCCA		49	1	1	0.006667	0.993333	0	0.006667	0	0.013244	0.006622	27.232	21.5	1
100119218|F|0-49:T>A-49:T>A	100119218	70894	TGCAGAAATTTATTGGAAAATATTAAGGCTAAGTTTTGCAATCTACACCAAAACCAAAATCTAAAGCCA	49:T>A	49	1	1	0.006667	0.993333	0	0.006667	0	0.013244	0.006622	27.232	21.5	1
100119223|F|0--37:A>C	100119223	70897	TGCAGAACAATCAATTTAATGAAGAAACATCTTCCTAACAAATACTTAGTTTTGAATTTATAAATCAGA		37	0.903333	0.98155	0.04059	0.95941	0.01845	0.02214	0.03622	0.077886	0.057053	25.1455	9.69231	1
100119223|F|0-37:A>C-37:A>C	100119223	70897	TGCAGAACAATCAATTTAATGAAGAAACATCTTCCTACCAAATACTTAGTTTTGAATTTATAAATCAGA	37:A>C	37	0.903333	0.98155	0.04059	0.95941	0.01845	0.02214	0.03622	0.077886	0.057053	25.1455	9.69231	1
100119224|F|0--44:T>C	100119224	70897	TGCAGAACAATCAATTTAATGAAGAAACATCTTCCTAACAAATATTTAGTTTTGAATTTATAAATCAGA		44	0.923333	0.191336	0.949458	0.050542	0.808664	0.140794	0.309453	0.095974	0.202713	27.2931	25.4118	1
100119224|F|0-44:T>C-44:T>C	100119224	70897	TGCAGAACAATCAATTTAATGAAGAAACATCTTCCTAACAAATACTTAGTTTTGAATTTATAAATCAGA	44:T>C	44	0.923333	0.191336	0.949458	0.050542	0.808664	0.140794	0.309453	0.095974	0.202713	27.2931	25.4118	1
100119226|F|0--19:C>T	100119226	70898	TGCAGAACAATTTCCCAACCCGATGGCAACGGCAAACCCGTCCTGATTCCAACCATCTGCAACACCGAC		19	0.886667	0.996241	0.090226	0.909774	0.003759	0.086466	0.007491	0.16417	0.08583	24.947	10.64	1
100119226|F|0-19:C>T-19:C>T	100119226	70898	TGCAGAACAATTTCCCAACTCGATGGCAACGGCAAACCCGTCCTGATTCCAACCATCTGCAACACCGAC	19:C>T	19	0.886667	0.996241	0.090226	0.909774	0.003759	0.086466	0.007491	0.16417	0.08583	24.947	10.64	1
100119226|F|0--68:C>T	100119226	70898	TGCAGAACAATTTCCCAACCCGATGGCAACGGCAAACCCGTCCTGATTCCAACCATCTGCAACACCGAC		68	0.956667	0.923345	0.149826	0.850174	0.076655	0.073171	0.141558	0.254756	0.198157	24.947	11.4318	1
100119226|F|0-68:C>T-68:C>T	100119226	70898	TGCAGAACAATTTCCCAACCCGATGGCAACGGCAAACCCGTCCTGATTCCAACCATCTGCAACACCGAT	68:C>T	68	0.956667	0.923345	0.149826	0.850174	0.076655	0.073171	0.141558	0.254756	0.198157	24.947	11.4318	1
100119228|F|0--31:T>C	100119228	70900	TGCAGAACACGACATGTGTATAATTTTAAAATCATGCACCGTGGACAACTTTAAGACCAATACAGGGAT		31	0.696667	0.755981	0.401914	0.598086	0.244019	0.157895	0.368948	0.480758	0.424853	5.65698	4.55952	1
100119228|F|0-31:T>C-31:T>C	100119228	70900	TGCAGAACACGACATGTGTATAATTTTAAAACCATGCACCGTGGACAACTTTAAGACCAATACAGGGAT	31:T>C	31	0.696667	0.755981	0.401914	0.598086	0.244019	0.157895	0.368948	0.480758	0.424853	5.65698	4.55952	1
100119229|F|0--60:T>C	100119229	70900	TGCAGAACACGACATGTGTATAATTTTAAAACCATGCACCGTGGACAACTTTAAGACCAATACAGGGAT		60	0.45	0.622222	0.422222	0.577778	0.377778	0.044444	0.470123	0.487901	0.479012	4.55952	3.69492	1
100119229|F|0-60:T>C-60:T>C	100119229	70900	TGCAGAACACGACATGTGTATAATTTTAAAACCATGCACCGTGGACAACTTTAAGACCAACACAGGAAT	60:T>C	60	0.45	0.622222	0.422222	0.577778	0.377778	0.044444	0.470123	0.487901	0.479012	4.55952	3.69492	1
100119231|F|0--25:G>C	100119231	70901	TGCAGAACACGTGTAGTCTCTGGAAGGAGAATAAGGAGCTTTCTTTTGCTTCGTGACGGTTCAAGAGAA		25	0.89	0.913858	0.161049	0.838951	0.086142	0.074906	0.157444	0.270224	0.213834	21.4577	9.97674	1
100119231|F|0-25:G>C-25:G>C	100119231	70901	TGCAGAACACGTGTAGTCTCTGGAACGAGAATAAGGAGCTTTCTTTTGCTTCGTGACGGTTCAAGAGAA	25:G>C	25	0.89	0.913858	0.161049	0.838951	0.086142	0.074906	0.157444	0.270224	0.213834	21.4577	9.97674	1
100119233|F|0--23:C>A	100119233	70902	TGCAGAACACTTCCATACAATCTCGAAGACTGCAAAGTGCAGATGATATCACGAGTTTAACTAAGAAAG		23	0.92	0.018116	0.981884	0.018116	0.981884	0	0.035576	0.035576	0.035576	21.4	20.5903	1
100119233|F|0-23:C>A-23:C>A	100119233	70902	TGCAGAACACTTCCATACAATCTAGAAGACTGCAAAGTGCAGATGATATCACGAGTTGGACTAAGAAAG	23:C>A	23	0.92	0.018116	0.981884	0.018116	0.981884	0	0.035576	0.035576	0.035576	21.4	20.5903	1
100119234|F|0--60:C>T	100119234	70902	TGCAGAACACTTCCATACAATCTAGAAGACTGCAAAGTGCAGATGATATCACGAGTTGGACTAAGAAAG		60	0.996667	0.90301	0.444816	0.555184	0.09699	0.347826	0.175166	0.493909	0.334538	20.6585	14.1151	1
100119234|F|0-60:C>T-60:C>T	100119234	70902	TGCAGAACACTTCCATACAATCTAGAAGACTGCAAAGTGCAGATGATATCACGAGTTGGATTAAGAAAG	60:C>T	60	0.996667	0.90301	0.444816	0.555184	0.09699	0.347826	0.175166	0.493909	0.334538	20.6585	14.1151	1
100119235|F|0--15:T>C	100119235	70903	TGCAGAACAGAGTATTTTCACAAGGCTTCGTAGTCTCTCACCTTTTCCGACTAGAACTTCCGGAAGCCG		15	0.98	0.020408	0.993197	0.006803	0.979592	0.013605	0.039983	0.013513	0.026748	8.66667	8.46624	1
100119235|F|0-15:T>C-15:T>C	100119235	70903	TGCAGAACAGAGTATCTTCACAAGGCTTCGTAGTCTCTCCCCTTTTCCGACTAGAACTTCCGGAAGCCG	15:T>C	15	0.98	0.020408	0.993197	0.006803	0.979592	0.013605	0.039983	0.013513	0.026748	8.66667	8.46624	1
100119237|F|0--54:C>A	100119237	70904	TGCAGAACAGCAGCCAATATTAATGCAAGATATATCAAGTACATGTGACAACTTCAAATCATCCCATAC		54	0.94	0.138298	0.939716	0.060284	0.861702	0.078014	0.238343	0.113299	0.175821	6.4	5.97473	1
100119237|F|0-54:C>A-54:C>A	100119237	70904	TGCAGAACAGCAGCCAATATTAATGCAAGATATATCAAGTACATGTGACAACTTAAAATCATCCCATAC	54:C>A	54	0.94	0.138298	0.939716	0.060284	0.861702	0.078014	0.238343	0.113299	0.175821	6.4	5.97473	1
100119239|F|0--7:C>A	100119239	70905	TGCAGAACATAGACCAGCAGTCCTCTAAAATAGGCTTAATTCTCCATGGAAAGGAACTTGTGGGTCAGA		7	0.423333	0.692913	0.433071	0.566929	0.307087	0.125984	0.425569	0.491041	0.458305	10.1158	8.57143	1
100119239|F|0-7:C>A-7:C>A	100119239	70905	TGCAGAAAATAGACCAGCAGTCCTCTACAATAGGCTTAATTCTCCATGGAAAGGAACTTGTGGGTCAGA	7:C>A	7	0.423333	0.692913	0.433071	0.566929	0.307087	0.125984	0.425569	0.491041	0.458305	10.1158	8.57143	1
100119241|F|0--27:C>A	100119241	70906	TGCAGAACATGCTTACGCTGATGGCCCCTTCAGCTTCTCTCCGTTCTCTTCTTCTCCTCAACCCTCTCC		27	1	0.996667	0.03	0.97	0.003333	0.026667	0.006644	0.0582	0.032422	78.934	72.2222	1
100119241|F|0-27:C>A-27:C>A	100119241	70906	TGCAGAACATGCTTACGCTGATGGCCCATTCAGCTTCTCTCCGTTCTCTTCTTCTCCTCAACCCTCTCC	27:C>A	27	1	0.996667	0.03	0.97	0.003333	0.026667	0.006644	0.0582	0.032422	78.934	72.2222	1
100119244|F|0--57:G>A	100119244	70908	TGCAGAACCAGAGGGAAAGATTACAGCCATATTCCCAAATGAATAATATACATAAGTGGTAACTAAAGA		57	0.556667	0.952096	0.053892	0.946108	0.047904	0.005988	0.091219	0.101976	0.096597	11.0298	5.88889	1
100119244|F|0-57:G>A-57:G>A	100119244	70908	TGCAGAACCAGAGGGAAAGATTACAGCCATATTCCCAAATGAATAATATACATAAGTAGTAACTAAAGA	57:G>A	57	0.556667	0.952096	0.053892	0.946108	0.047904	0.005988	0.091219	0.101976	0.096597	11.0298	5.88889	1
100119248|F|0--16:G>C	100119248	70910	TGCAGAACCCTAGTGTGCAAGGTTTACCCATAGGCCCTAGGTATTCTCAGAGGGAAAAATGCCTCCTAG		16	0.993333	1	0.003356	0.996644	0	0.003356	0	0.006689	0.003344	32.3344	30	1
100119248|F|0-16:G>C-16:G>C	100119248	70910	TGCAGAACCCTAGTGTCCAAGGTTTACCCATAGGCCCTAGTTATTCTCAGAGGGAAAAATGCCTCCTAG	16:G>C	16	0.993333	1	0.003356	0.996644	0	0.003356	0	0.006689	0.003344	32.3344	30	1
100119248|F|0--40:G>T	100119248	70910	TGCAGAACCCTAGTGTGCAAGGTTTACCCATAGGCCCTAGGTATTCTCAGAGGGAAAAATGCCTCCTAG		40	0.996667	0.996656	0.09699	0.90301	0.003344	0.093645	0.006667	0.175166	0.090916	32.3344	19.875	1
100119248|F|0-40:G>T-40:G>T	100119248	70910	TGCAGAACCCTAGTGTGCAAGGTTTACCCATAGGCCCTAGTTATTCTCAGAGGGAAAAATGCCTCCTAG	40:G>T	40	0.996667	0.996656	0.09699	0.90301	0.003344	0.093645	0.006667	0.175166	0.090916	32.3344	19.875	1
100119251|F|0--66:C>T	100119251	70912	TGCAGAACGGGGCCCACGCAAGATCCCTGTCCCTTACACCTCATCATTCCTTCTCATCCAACTCAACTC		66	0.696667	0.827751	0.272727	0.727273	0.172249	0.100478	0.285158	0.396694	0.340926	29.2623	16.1356	1
100119251|F|0-66:C>T-66:C>T	100119251	70912	TGCAGAACGGGGCCCACGCAAGATCCCTGTCCCTTACACCTCATCATTCCTTCTCATCCAACTCAATTC	66:C>T	66	0.696667	0.827751	0.272727	0.727273	0.172249	0.100478	0.285158	0.396694	0.340926	29.2623	16.1356	1
100119254|F|0--7:A>C	100119254	70913	TGCAGAAAGTTACAGTAATTCAGATGAATAGAATCATTAATACGTTGAAACACATCTCATCTTCCATCT		7	0.93	0.960573	0.240143	0.759857	0.039427	0.200717	0.075744	0.364949	0.220347	15.8723	11.5541	0.964286
100119254|F|0-7:A>C-7:A>C	100119254	70913	TGCAGAACGGTACAGTAATTCAGATGAATAGAATCATTAATACGTTGAAACACATCTCATCTTCCATCT	7:A>C	7	0.93	0.960573	0.240143	0.759857	0.039427	0.200717	0.075744	0.364949	0.220347	15.8723	11.5541	0.964286
100119258|F|0--40:C>A	100119258	70915	TGCAGAACTCATCATTCCGGCCAAGGCAAGCAAAGAGAGACGAATCCCAACGAGCACGAGCCACTGGCT		40	1	0.996667	0.016667	0.983333	0.003333	0.013333	0.006644	0.032778	0.019711	25.2076	14.4	1
100119258|F|0-40:C>A-40:C>A	100119258	70915	TGCAGAACTCATCATTCCGGCCAAGGCAAGCAAAGAGAGAAGAATCCCAACGAGCACGAGCCACTGGCT	40:C>A	40	1	0.996667	0.016667	0.983333	0.003333	0.013333	0.006644	0.032778	0.019711	25.2076	14.4	1
100119262|F|0--15:C>G	100119262	70917	TGCAGAACTGAGATACTTGGCTTTCCATCCACTCAAGTTGGAGTTGACTCGATGGAGGAAATCCTGACA		15	0.78	0.961538	0.051282	0.948718	0.038462	0.012821	0.073964	0.097304	0.085634	16.5372	11.4167	1
100119262|F|0-15:C>G-15:C>G	100119262	70917	TGCAGAACTGAGATAGTTGGCTTTCCATCCACTCAAGTTGGAGTTGACTCGGTGGAGGAAATCCTGACA	15:C>G	15	0.78	0.961538	0.051282	0.948718	0.038462	0.012821	0.073964	0.097304	0.085634	16.5372	11.4167	1
100119267|F|0--34:C>G	100119267	70919	TGCAGAACTTCCTCTTCATCGTCACTGCAACAAGCAAATAATGAAATGAAATAGGCAAAGAAGGATAAA		34	0.79	0.042194	0.970464	0.029536	0.957806	0.012658	0.080828	0.057327	0.069077	96.8	84.1573	1
100119267|F|0-34:C>G-34:C>G	100119267	70919	TGCAGAACTTCCTCTTCATCGTCACTGCAACAAGGAAATAATGAAATGAAATAGGCAAAGAAGGATTAA	34:C>G	34	0.79	0.042194	0.970464	0.029536	0.957806	0.012658	0.080828	0.057327	0.069077	96.8	84.1573	1
100119270|F|0--44:C>A	100119270	70920	TGCAGAACTTGGTATGTGATATTTATGCTCTTTTAAAATTATTGCTTCCTTATAAATTATGCGATGATA		44	0.773333	0.017241	0.99569	0.00431	0.982759	0.012931	0.033888	0.008584	0.021236	49.5	21.0082	1
100119270|F|0-44:C>A-44:C>A	100119270	70920	TGCAGAACTTGGTATGTGATATTTATGCTCTTTTAAAATTATTGATTCCTTATAAATTATGCGATGATA	44:C>A	44	0.773333	0.017241	0.99569	0.00431	0.982759	0.012931	0.033888	0.008584	0.021236	49.5	21.0082	1
100119272|F|0--34:A>G	100119272	70921	TGCAGAAGAAAAAAAATTGGGGATAGTTGATTGAAACGGACTAACTAATCCCAATTTTCATTATACTTA		34	0.466667	0.235714	0.828571	0.171429	0.764286	0.064286	0.360306	0.284082	0.322194	3.78788	3.53175	1
100119272|F|0-34:A>G-34:A>G	100119272	70921	TGCAGAAGAAAAAAAATTGGGGATAGTTGATTGAGACGGACTAACTAATCCCAATTTTCATTATAATTT	34:A>G	34	0.466667	0.235714	0.828571	0.171429	0.764286	0.064286	0.360306	0.284082	0.322194	3.78788	3.53175	1
100119285|F|0--19:C>T	100119285	70928	TGCAGAAGAAGCTAATCACCAAGAAAGACAAGATCATGTTGCTGATCCAATGGATGATTCTGATGATAA		19	0.996667	0.929766	0.481605	0.518395	0.070234	0.411371	0.130603	0.499323	0.314963	19.7635	14.5226	1
100119285|F|0-19:C>T-19:C>T	100119285	70928	TGCAGAAGAAGCTAATCACTAAGAAAGACAAGATCGTGTTGCTGATCCAATGGATGATTCTGATGATAA	19:C>T	19	0.996667	0.929766	0.481605	0.518395	0.070234	0.411371	0.130603	0.499323	0.314963	19.7635	14.5226	1
100119288|F|0--61:G>A	100119288	70930	TGCAGAAGACGAGGGCAGGAGGGGAAGGGGACCATGAGCTTCTCGGGTTTCTTTTGATTCTGTGTAGAG		61	0.986667	0.986486	0.25	0.75	0.013514	0.236486	0.026662	0.375	0.200831	12.7581	4.23377	0.972222
100119288|F|0-61:G>A-61:G>A	100119288	70930	TGCAGAAGACGAGGGCAGGAGGGGAAGGGGACCATGAGCTTCTCGGGTTTCTTTTGATTCTATGTAGAG	61:G>A	61	0.986667	0.986486	0.25	0.75	0.013514	0.236486	0.026662	0.375	0.200831	12.7581	4.23377	0.972222
100119291|F|0--33:C>A	100119291	70933	TGCAGAAGAGCCATGAAAAAGGGAAACAAGAAGCAGCTGCTGTAACAAGAGAAGGGAAAAAGAAGGTAA		33	0.593333	0.280899	0.730337	0.269663	0.719101	0.011236	0.403989	0.39389	0.39894	4.31579	3.81884	1
100119291|F|0-33:C>A-33:C>A	100119291	70933	TGCAGAAGAGCCATGAAAAAGGGAAACAAGAAGAAGCAGCTGTAACAAGAGAAGGGAAAAAGAAGGTAA	33:C>A	33	0.593333	0.280899	0.730337	0.269663	0.719101	0.011236	0.403989	0.39389	0.39894	4.31579	3.81884	1
100119292|F|0--42:C>T	100119292	70933	TGCAGAAGAGCCATGAAAAAGGGAAACAAGAAGAAGCAGCTGCAACAAGAGAAGGGAAAAAGAAGGTAA		42	0.663333	0.41206	0.653266	0.346734	0.58794	0.065327	0.484533	0.453019	0.468776	5.01099	3.81884	1
100119292|F|0-42:C>T-42:C>T	100119292	70933	TGCAGAAGAGCCATGAAAAAGGGAAACAAGAAGAAGCAGCTGTAACAAGAGAAGGGAAAAAGAAGGTAA	42:C>T	42	0.663333	0.41206	0.653266	0.346734	0.58794	0.065327	0.484533	0.453019	0.468776	5.01099	3.81884	1
100119293|F|0--36:A>G	100119293	70934	TGCAGAAGAGGCAACAATGTCGAAGATCTCGATTATAAACTTATAAACAATAAATGAGAGAAGCAGCTA		36	0.953333	0.996503	0.024476	0.975524	0.003497	0.020979	0.006969	0.047753	0.027361	5.80858	5.57143	0.970588
100119293|F|0-36:A>G-36:A>G	100119293	70934	TGCAGAAGAGGCAACAATGTCGAAGATCTCGATTATGAACTTATAAACAATAAATGAGAGAAGCAGCTA	36:A>G	36	0.953333	0.996503	0.024476	0.975524	0.003497	0.020979	0.006969	0.047753	0.027361	5.80858	5.57143	0.970588
100119299|F|0--18:G>A	100119299	70937	TGCAGAAGATAATCAAAGGATTGATAGAATTCATATACCTCAGCATGTTGATACTGATAAGTAGTAGTT		18	0.94	0.01773	0.992908	0.007092	0.98227	0.010638	0.034832	0.014084	0.024458	12.8	8.26421	1
100119299|F|0-18:G>A-18:G>A	100119299	70937	TGCAGAAGATAATCAAAGAATTGATAGTATTCATATACCTCAGCATGTTGATACTGATATGTAGTAGTT	18:G>A	18	0.94	0.01773	0.992908	0.007092	0.98227	0.010638	0.034832	0.014084	0.024458	12.8	8.26421	1
100119308|F|0--41:G>A	100119308	70942	TGCAGAAGCAAATCCAGAATCACGAAGAGCACATCCACCAAGCTGTTCCCCATTTCTGAAAGGCCCATA		41	0.876667	1	0.003802	0.996198	0	0.003802	0	0.007576	0.003788	8.64364	5	1
100119308|F|0-41:G>A-41:G>A	100119308	70942	TGCAGAAGCAAATCCAGAATCACGAAGAGCACATCCACCAAACTGTTCCCCATTTCTGAAAGGCCCATA	41:G>A	41	0.876667	1	0.003802	0.996198	0	0.003802	0	0.007576	0.003788	8.64364	5	1
100119309|F|0--42:T>C	100119309	70942	TGCAGAAGCAAATCCAGAATCACGAAGAGCACATCCACCAAGTTGTTCCCCATTTCTGAAAGGCCCATA		42	0.883333	0.033962	0.992453	0.007547	0.966038	0.026415	0.065618	0.01498	0.040299	13.3333	8.64364	0.958333
100119309|F|0-42:T>C-42:T>C	100119309	70942	TGCAGAAGCAAATCCAGAATCACGAAGAGCACATCCACCAAGCTGTTCCCCATTTCTGAAAGGCCCATA	42:T>C	42	0.883333	0.033962	0.992453	0.007547	0.966038	0.026415	0.065618	0.01498	0.040299	13.3333	8.64364	0.958333
100119311|F|0--22:T>C	100119311	70943	TGCAGAAGCAGAGCCCACTCTGTCTATAGGGAGATCTATCTAATCATAATAGCAGAAATCTATACCGAT		22	0.94	0.950355	0.230496	0.769504	0.049645	0.180851	0.094361	0.354736	0.224549	8.6338	5.95455	0.96875
100119311|F|0-22:T>C-22:T>C	100119311	70943	TGCAGAAGCAGAGCCCACTCTGCCTATAGGGAGATCTATCTAATCATAATAGCAGAAATCTATACCGAT	22:T>C	22	0.94	0.950355	0.230496	0.769504	0.049645	0.180851	0.094361	0.354736	0.224549	8.6338	5.95455	0.96875
100119313|F|0--29:A>G	100119313	70944	TGCAGAAGCAGAGGAGTTTAAAATGAAGGAGATATACACCCACATTGCATCCACCGAACAGAAGGAGGG		29	0.813333	0.991803	0.02459	0.97541	0.008197	0.016393	0.016259	0.047971	0.032115	11.3062	7	1
100119313|F|0-29:A>G-29:A>G	100119313	70944	TGCAGAAGCAGAGGAGTTTAAAATGAAGGGGATATACACCCACATTGCATCCACAGAACAGAAGGAGGG	29:A>G	29	0.813333	0.991803	0.02459	0.97541	0.008197	0.016393	0.016259	0.047971	0.032115	11.3062	7	1
100119314|F|0--54:A>C	100119314	70944	TGCAGAAGCAGAGGAGTTTAAAATGAAGGAGATATACACCCACATTGCATCCACAGAACAGAAGGAGGG		54	0.98	0.486395	0.823129	0.176871	0.513605	0.309524	0.49963	0.291175	0.395402	13.3041	11.3062	1
100119314|F|0-54:A>C-54:A>C	100119314	70944	TGCAGAAGCAGAGGAGTTTAAAATGAAGGAGATATACACCCACATTGCATCCACCGAACAGAAGGAGGG	54:A>C	54	0.98	0.486395	0.823129	0.176871	0.513605	0.309524	0.49963	0.291175	0.395402	13.3041	11.3062	1
100119316|F|0--12:T>A	100119316	70946	TGCAGAAGCCCCTTTGGAAGCTGCTTCTGCTTGTCCCGGAATGTATGGGAAAGGAGCTTATCCGGGTTA		12	0.98	0.921769	0.309524	0.690476	0.078231	0.231293	0.144222	0.427438	0.28583	15.5366	11.85	1
100119316|F|0-12:T>A-12:T>A	100119316	70946	TGCAGAAGCCCCATTGGAAGCTGCTTCTGCTTGTCCCGGAATGTATGGGAAAGGAGCTTATCCAGGTTA	12:T>A	12	0.98	0.921769	0.309524	0.690476	0.078231	0.231293	0.144222	0.427438	0.28583	15.5366	11.85	1
100119316|F|0--13:T>C	100119316	70946	TGCAGAAGCCCCTTTGGAAGCTGCTTCTGCTTGTCCCGGAATGTATGGGAAAGGAGCTTATCCGGGTTA		13	0.983333	0.918644	0.372881	0.627119	0.081356	0.291525	0.149474	0.467682	0.308578	15.5366	11.7544	1
100119316|F|0-13:T>C-13:T>C	100119316	70946	TGCAGAAGCCCCTCTTGAAGCTGCTTCTGCTTGTCCCGGAATGTATGGGAAAGGAGCTTATCCGGGTTA	13:T>C	13	0.983333	0.918644	0.372881	0.627119	0.081356	0.291525	0.149474	0.467682	0.308578	15.5366	11.7544	1
100119319|F|0--47:T>G	100119319	70947	TGCAGAAGCCCTACATCTTCGATATCCGCACTCGCCCCCACACCTTCTCCTCCATCTCCGGCACCAAAG		47	0.973333	0.037671	0.976027	0.023973	0.962329	0.013699	0.072504	0.046796	0.05965	12.1818	10.8911	1
100119319|F|0-47:T>G-47:T>G	100119319	70947	TGCAGAAGCCCTACATCTTCGATATCCGCACTCGCCCCCACACCTTCGCCTCCATCTCCGGCACCAAAG	47:T>G	47	0.973333	0.037671	0.976027	0.023973	0.962329	0.013699	0.072504	0.046796	0.05965	12.1818	10.8911	1
100119320|F|0--52:C>T	100119320	70947	TGCAGAAGCCCTACATCTTCGATATCCGCACTCGCCCCCACACCTTCGCCTCCATCTCCGGCACCAAAG		52	0.993333	0.956376	0.399329	0.600671	0.043624	0.355705	0.083442	0.479731	0.281586	10.8911	7.96992	1
100119320|F|0-52:C>T-52:C>T	100119320	70947	TGCAGAAGCCCTACATCTTCGATATCCGCACTCGCCCCCACACCTTCGCCTCTATCTCCGGCACCAAAG	52:C>T	52	0.993333	0.956376	0.399329	0.600671	0.043624	0.355705	0.083442	0.479731	0.281586	10.8911	7.96992	1
100119331|F|0--28:A>G	100119331	70954	TGCAGAAGGAGGGTTAATCTAATTCTTCATCTTCTCAGCTGTGTTTGACTAGTAGGTACGGCACTAGAA		28	0.483333	0.662069	0.413793	0.586207	0.337931	0.075862	0.447467	0.485137	0.466302	4.20792	2.39683	1
100119331|F|0-28:A>G-28:A>G	100119331	70954	TGCAGAAGGAGGGTTAATCTAATTCTTCGTCTTCTCAGCTGCGTTTGACTAGTAGGTACGGCACTAGAA	28:A>G	28	0.483333	0.662069	0.413793	0.586207	0.337931	0.075862	0.447467	0.485137	0.466302	4.20792	2.39683	1
100119334|F|0--63:G>A	100119334	70955	TGCAGAAGGATTTTAAGTAGTCTCAAACAAATGTTTGAAGGAGGCTGGGTACGATCTTCCAACGTAAAT		63	0.423333	0.125984	0.88189	0.11811	0.874016	0.007874	0.220224	0.20832	0.214272	4.27273	3.17241	1
100119334|F|0-63:G>A-63:G>A	100119334	70955	TGCAGAAGGATTTTAAGTAGTCTCAAACAAATGTTTGAAGGAGGCTGGGTACGATCTTCCAACATAAAT	63:G>A	63	0.423333	0.125984	0.88189	0.11811	0.874016	0.007874	0.220224	0.20832	0.214272	4.27273	3.17241	1
100119336|F|0--54:A>C	100119336	70956	TGCAGAAGGCAACATTTTCAGTGGAGATAAAGAGGAGCCCTGCAATAGGACCAGATGTTGTTGACAAAT		54	0.98	0.955782	0.095238	0.904762	0.044218	0.05102	0.084525	0.172336	0.12843	42.6933	32.1786	1
100119336|F|0-54:A>C-54:A>C	100119336	70956	TGCAGAAGGCAACATTTTCAGTGGAGATAAAGAGGAGCCCTGCAATAGGACCAGCTGTTGTTGACAAAT	54:A>C	54	0.98	0.955782	0.095238	0.904762	0.044218	0.05102	0.084525	0.172336	0.12843	42.6933	32.1786	1
100119337|F|0--65:G>T	100119337	70957	TGCAGAAGGCAGGGGATCAGGCATTAAAGGTTGCTTCACCTGCAATTTCTGAGGCTTCCAAGAAAGCCC		65	1	0.98	0.243333	0.756667	0.02	0.223333	0.0392	0.368244	0.203722	52.0868	29.7922	1
100119337|F|0-65:G>T-65:G>T	100119337	70957	TGCAGAAGGCAGGGGATCAGGCATTAAAGGTTGCTTCACCTGCAATTTCTGAGGCTTCCAAGAAATCCC	65:G>T	65	1	0.98	0.243333	0.756667	0.02	0.223333	0.0392	0.368244	0.203722	52.0868	29.7922	1
100119340|F|0--67:C>A	100119340	70958	TGCAGAAGGCCAACCGAAGTGGTCCTTCTGGATTGCTTGAAATAGAATCTTTGATCTGATGGTTCATCA		67	0.933333	0.978571	0.046429	0.953571	0.021429	0.025	0.041939	0.088546	0.065242	10.1707	6.46154	1
100119340|F|0-67:C>A-67:C>A	100119340	70958	TGCAGAAGGCCAACCGAAGTGGTCCTTCTGGATTGCTTGAAATAGAATCTTTGATCTGATGGTTCATAA	67:C>A	67	0.933333	0.978571	0.046429	0.953571	0.021429	0.025	0.041939	0.088546	0.065242	10.1707	6.46154	1
100119343|F|0--65:G>T	100119343	70960	TGCAGAAGGCTAAATGGGAGTTACAGTCAATGGCAATAACCACACAATCATCATCTTTGTTGTTAGTGG		65	1	0.026667	0.993333	0.006667	0.973333	0.02	0.051911	0.013244	0.032578	28.125	26.1703	1
100119343|F|0-65:G>T-65:G>T	100119343	70960	TGCAGAAGGCTAAATGGGAGTTACAGTCAATGGCAATAACCACACAATCATCATCTTTGTTGTTATTGG	65:G>T	65	1	0.026667	0.993333	0.006667	0.973333	0.02	0.051911	0.013244	0.032578	28.125	26.1703	1
100119345|F|0--7:G>A	100119345	70961	TGCAGAAGGGATCAGCCCAAAGTTATTAATCTAGTAACACCATATTTTGTTTTGGCCTATTCAAAGTTA		7	0.736667	0.914027	0.113122	0.886878	0.085973	0.027149	0.157163	0.200651	0.178907	4.74654	3.80769	1
100119345|F|0-7:G>A-7:G>A	100119345	70961	TGCAGAAAGTATCAGCCCAAAGTTATTAATCTAGTAACACCATATTTTGTTTTGGCCTATTCAAAGTTA	7:G>A	7	0.736667	0.914027	0.113122	0.886878	0.085973	0.027149	0.157163	0.200651	0.178907	4.74654	3.80769	1
100119349|F|0--10:T>C	100119349	70963	TGCAGAAGGGTCAGGTTAGGGTTGAGCATTATGCGTCTAAGAGAACAAAGTTCATCACGGCTCATGACT		10	1	0.996667	0.016667	0.983333	0.003333	0.013333	0.006644	0.032778	0.019711	15.9969	15.4	1
100119349|F|0-10:T>C-10:T>C	100119349	70963	TGCAGAAGGGCCAGGTTAGGGTTGAGCATTATGCGTCTAAGAGAACCAAGTTCATCACGGCTCATGACT	10:T>C	10	1	0.996667	0.016667	0.983333	0.003333	0.013333	0.006644	0.032778	0.019711	15.9969	15.4	1
100119351|F|0--38:C>T	100119351	70964	TGCAGAAGGGTTCCTTTTTTCTTTTTCAATTATCTGTACTCAATAGTGACAACAATTCAATTATTTATG		38	0.983333	0.623729	0.708475	0.291525	0.376271	0.332203	0.469382	0.413077	0.44123	6.96392	5.88235	1
100119351|F|0-38:C>T-38:C>T	100119351	70964	TGCAGAAGGGTTCCTTTTTTCTTTTTCAATTATCTGTATTCAATAGTGACAACAATTCAATTATTTATG	38:C>T	38	0.983333	0.623729	0.708475	0.291525	0.376271	0.332203	0.469382	0.413077	0.44123	6.96392	5.88235	1
100119352|F|0--45:C>G	100119352	70964	TGCAGAAGGGTTCCTTTTTTCTTTTTCAATTATCTGTACTCAATACTGACAACAATTCAATTATTTATG		45	0.62	0.021505	0.989247	0.010753	0.978495	0.010753	0.042086	0.021274	0.03168	8.5	6.96392	1
100119352|F|0-45:C>G-45:C>G	100119352	70964	TGCAGAAGGGTTCCTTTTTTCTTTTTCAATTATCTGTACTCAATAGTGACAACAATTCAATTATTTATG	45:C>G	45	0.62	0.021505	0.989247	0.010753	0.978495	0.010753	0.042086	0.021274	0.03168	8.5	6.96392	1
100119356|F|0--54:C>T	100119356	70966	TGCAGAAGGTAATCCCAACCCAGCACCAGTATCACAGATCCCATTTGAGATGTTCTCTTTCAGGGTTAT		54	0.826667	0.995968	0.004032	0.995968	0.004032	0	0.008032	0.008032	0.008032	9.20992	4	1
100119356|F|0-54:C>T-54:C>T	100119356	70966	TGCAGAAGGTAATCCCAACCCAGCACCAGTATCACAGATCCCATTTGAGATGTTTTCTTTCAGGGTTAT	54:C>T	54	0.826667	0.995968	0.004032	0.995968	0.004032	0	0.008032	0.008032	0.008032	9.20992	4	1
100119360|F|0--16:T>C	100119360	70968	TGCAGAAGGTCTCTCATAATCAACGGCCAATTCTACCCACTTGATAATGTCTACAAGTGATGATAACAA		16	0.993333	0.993289	0.02349	0.97651	0.006711	0.016779	0.013333	0.045876	0.029605	10.7905	7.85714	1
100119360|F|0-16:T>C-16:T>C	100119360	70968	TGCAGAAGGTCTCTCACAATCAACGGCCAATTCTACCCACTTGATAATGTCTACAAGCGATGATAACAA	16:T>C	16	0.993333	0.993289	0.02349	0.97651	0.006711	0.016779	0.013333	0.045876	0.029605	10.7905	7.85714	1
100119360|F|0--51:T>G	100119360	70968	TGCAGAAGGTCTCTCATAATCAACGGCCAATTCTACCCACTTGATAATGTCTACAAGTGATGATAACAA		51	0.99	0.996633	0.010101	0.989899	0.003367	0.006734	0.006711	0.019998	0.013355	10.7905	10.6667	1
100119360|F|0-51:T>G-51:T>G	100119360	70968	TGCAGAAGGTCTCTCACAATCAACGGCCAATTCTACCCACTTGATAATGTCGACAAGCGATGATAACAA	51:T>G	51	0.99	0.996633	0.010101	0.989899	0.003367	0.006734	0.006711	0.019998	0.013355	10.7905	10.6667	1
100119362|F|0--29:C>T	100119362	70969	TGCAGAAGTACAGCAAGCAACTCAAGATCCGGTTCAGGAGCACACCCAGTACTTGTTGCAGGCGAGATC		29	0.666667	0.32	0.8	0.2	0.68	0.12	0.4352	0.32	0.3776	90.8382	77	1
100119362|F|0-29:C>T-29:C>T	100119362	70969	TGCAGAAGTACAGCAAGCAACTCAAGATCTGGTTCAGGAGCACACCCAGTACTTGTTGCAGGCGAGATC	29:C>T	29	0.666667	0.32	0.8	0.2	0.68	0.12	0.4352	0.32	0.3776	90.8382	77	1
100119363|F|0--25:G>A	100119363	70970	TGCAGAAGTAGAACTAAATGAGTCTGGGCCCCGCTTTCATGAGAGAAAAGCATTGCATTGTACTCACCA		25	0.66	0.787879	0.262626	0.737374	0.212121	0.050505	0.334252	0.387307	0.36078	36.1557	21	1
100119363|F|0-25:G>A-25:G>A	100119363	70970	TGCAGAAGTAGAACTAAATGAGTCTAGGCCCCACTTTCATGAGAGAAAAGCATTGCATTGTACTCACCA	25:G>A	25	0.66	0.787879	0.262626	0.737374	0.212121	0.050505	0.334252	0.387307	0.36078	36.1557	21	1
100119366|F|0--7:G>A	100119366	70972	TGCAGAAGTATTTCTCCGATCTTTTCTTGTATCTACAAATGACAGTCTAGCTTCACTGGTTATCTCTCC		7	0.67	0.925373	0.074627	0.925373	0.074627	0	0.138115	0.138115	0.138115	7.53608	4.33333	1
100119366|F|0-7:G>A-7:G>A	100119366	70972	TGCAGAAATATTTCTCCGATCTTTTCTTGTATCAACAAATGACAGTCTAGCTTCACTGGTTATCTCTCC	7:G>A	7	0.67	0.925373	0.074627	0.925373	0.074627	0	0.138115	0.138115	0.138115	7.53608	4.33333	1
100119368|F|0--7:T>G	100119368	70973	TGCAGAATTCTATTGGTTTTGTGAAGAAATCTGGGTTTTTTTTCCTTCAATCAAGTCTCTGTAGTTAGC		7	0.91	0.985348	0.172161	0.827839	0.014652	0.157509	0.028875	0.285043	0.156959	13.0662	5.35417	1
100119368|F|0-7:T>G-7:T>G	100119368	70973	TGCAGAAGTCTATTGGTTTTGTGAAGAAATCTGGGTTTTTTTTCCTTCAATCAAGTCTCTGTAGTTAGC	7:T>G	7	0.91	0.985348	0.172161	0.827839	0.014652	0.157509	0.028875	0.285043	0.156959	13.0662	5.35417	1
100119372|F|0--68:T>C	100119372	70975	TGCAGAAGTGGCACGTCCAGTGGATTTTAACTCTTTTGAGAATACATGCCAACCAGTCCAAACCCTCAT		68	0.93	0.9319	0.139785	0.860215	0.0681	0.071685	0.126925	0.24049	0.183708	15.8351	7.69231	0.972222
100119372|F|0-68:T>C-68:T>C	100119372	70975	TGCAGAAGTGGCACGTCCAGTGGATTTTAACTCTTTTGAGAATACATGCCAACCAGTCCAAACCCTCAC	68:T>C	68	0.93	0.9319	0.139785	0.860215	0.0681	0.071685	0.126925	0.24049	0.183708	15.8351	7.69231	0.972222
100119374|F|0--7:A>G	100119374	70976	TGCAGAAATTATTTGGGTCTGTTGCGACCTTTGTGATAAAATCTTTGATGATACTTGGCTGAACCTTAC		7	0.89	0.018727	0.996255	0.003745	0.981273	0.014981	0.036752	0.007463	0.022107	23.2	19.2183	1
100119374|F|0-7:A>G-7:A>G	100119374	70976	TGCAGAAGTTATTTGGGTCTGTTGCGACCTTTGTGATAAAATTTTTGATGATACTTGGCTGAACCTAAC	7:A>G	7	0.89	0.018727	0.996255	0.003745	0.981273	0.014981	0.036752	0.007463	0.022107	23.2	19.2183	1
100119375|F|0--42:T>C	100119375	70976	TGCAGAAGTTATTTGGGTCTGTTGCGACCTTTGTGATAAAATTTTTGATGATACTTGGCTGAACCTAAC		42	0.94	0.943262	0.297872	0.702128	0.056738	0.241135	0.107037	0.418289	0.262663	19.2183	13.931	1
100119375|F|0-42:T>C-42:T>C	100119375	70976	TGCAGAAGTTATTTGGGTCTGTTGCGACCTTTGTGATAAAATCTTTGATGATACTTGGCTGAACCTTAC	42:T>C	42	0.94	0.943262	0.297872	0.702128	0.056738	0.241135	0.107037	0.418289	0.262663	19.2183	13.931	1
100119377|F|0--14:C>T	100119377	70978	TGCAGAATAAAAGCCACTTCTCCCTTAATACCATCCATCCATTAGGTCCCCACACTGTCTACCCAGAAA		14	0.64	0.505208	0.625	0.375	0.494792	0.130208	0.499946	0.46875	0.484348	4.9802	3.62097	1
100119377|F|0-14:C>T-14:C>T	100119377	70978	TGCAGAATAAAAGCTACTTCTCCCTTAATACCATCCATCCATTAGGTCCCCACACTGTCTACCCAGAAA	14:C>T	14	0.64	0.505208	0.625	0.375	0.494792	0.130208	0.499946	0.46875	0.484348	4.9802	3.62097	1
100119380|F|0--66:A>C	100119380	70979	TGCAGAATAAGATTGAACATCAAATCACAATCAACAATGAGAACAGCCAGTGGGTCTCAGAGATGAAAA		66	0.946667	0.088028	0.992958	0.007042	0.911972	0.080986	0.160558	0.013985	0.087272	6.64	5.91	0.970588
100119380|F|0-66:A>C-66:A>C	100119380	70979	TGCAGAATAAGATTGAACATCAAATCACAATCAACAATGAGAACAGCCAGTGGGTCTCAGAGATGACTA	66:A>C	66	0.946667	0.088028	0.992958	0.007042	0.911972	0.080986	0.160558	0.013985	0.087272	6.64	5.91	0.970588
100119384|F|0--31:A>G	100119384	70981	TGCAGAATACTTTGAAAGGGAAGGGAGTTCTATCTAGATATCTGGGAGCTCCAGATGGCATTGATATTG		31	0.936667	0.807829	0.441281	0.558719	0.192171	0.24911	0.310482	0.493104	0.401793	30.5597	19.124	1
100119384|F|0-31:A>G-31:A>G	100119384	70981	TGCAGAATACTTTGAAAGGGAAGGGAGTTCTGTCTAGATATCTGGGAGCTCCAGATGGCATTGATATTG	31:A>G	31	0.936667	0.807829	0.441281	0.558719	0.192171	0.24911	0.310482	0.493104	0.401793	30.5597	19.124	1
100119385|F|0--51:G>C	100119385	70981	TGCAGAATACTTTGAAAGGGAAGGGAGTTCTATCTAGATATCTGGGAGCTCGAGATGGCATTGATATTG		51	0.456667	0.094891	0.919708	0.080292	0.905109	0.014599	0.171773	0.14769	0.159731	24.2308	18.8473	1
100119385|F|0-51:G>C-51:G>C	100119385	70981	TGCAGAATACTTTGAAAGGGAAGGGAGTTCTGTCTAGATATCTGGGAGCTCCAGATGGCATTGATATTG	51:G>C	51	0.456667	0.094891	0.919708	0.080292	0.905109	0.014599	0.171773	0.14769	0.159731	24.2308	18.8473	1
100119389|F|0--32:G>A	100119389	70983	TGCAGAATAGTTGGAAATGAGTATCACTACAAGGGTTTTCGACGACAACTATCTCATGCCCCTGTCTCT		32	0.476667	0.832168	0.216783	0.783217	0.167832	0.048951	0.279329	0.339577	0.309453	21.9297	17	1
100119389|F|0-32:G>A-32:G>A	100119389	70983	TGCAGAATAGTTGGAAATGAGTATCACTACAAAGGTTTTCGACGACAACTATCTCATGCCTCTGTCTCT	32:G>A	32	0.476667	0.832168	0.216783	0.783217	0.167832	0.048951	0.279329	0.339577	0.309453	21.9297	17	1
100119394|F|0--19:T>A	100119394	70985	TGCAGAATATACTGCCCTCTAACACCATTGTGTGAACTGCTTAAGAACTTTATTTCAGTTTCATCTTAT		19	0.62	0.801075	0.258065	0.741935	0.198925	0.05914	0.318707	0.382934	0.350821	147.348	144.14	1
100119394|F|0-19:T>A-19:T>A	100119394	70985	TGCAGAATATACTGCCCTCAAACACCATTGTGTGAACTGCTTAAGAACTTTATTTCAGTTTCATCTTAT	19:T>A	19	0.62	0.801075	0.258065	0.741935	0.198925	0.05914	0.318707	0.382934	0.350821	147.348	144.14	1
100119407|F|0--28:A>G	100119407	70992	TGCAGAATCCCGCATTGTTGCTTCTGAGAGAGAAATTTGGTTAGGTCCAATGGAAAATGAGGTAAAATG		28	0.436667	0.954198	0.061069	0.938931	0.045802	0.015267	0.087407	0.114679	0.101043	5.89051	5.5	1
100119407|F|0-28:A>G-28:A>G	100119407	70992	TGCAGAATCCCGCATTGTTGCTTCTGAGGGAGAAATTTGGTTAAGTCCAATGGAAAATGAGGTAAAATG	28:A>G	28	0.436667	0.954198	0.061069	0.938931	0.045802	0.015267	0.087407	0.114679	0.101043	5.89051	5.5	1
100119409|F|0--20:A>G	100119409	70993	TGCAGAATCCTTAATCCTCAAACCTTCGATTCATTTCGAAATGGCGGCCAGAACGGCCAGACTTGGGAG		20	0.986667	0.966216	0.185811	0.814189	0.033784	0.152027	0.065285	0.30257	0.183928	10.0525	7.69643	1
100119409|F|0-20:A>G-20:A>G	100119409	70993	TGCAGAATCCTTAATCCTCAGACCTTCGATTCATTTCGAAATGGCGGCCAGAACGGCCAGACTTGGGAG	20:A>G	20	0.986667	0.966216	0.185811	0.814189	0.033784	0.152027	0.065285	0.30257	0.183928	10.0525	7.69643	1
100119420|F|0--31:C>T	100119420	71002	TGCAGAATTACTGCCTGGTTGAAAGGATTAACTAAGATAACACGCTCATTATCTCTATCTCTTTCCCTA		31	0.57	0.040936	0.959064	0.040936	0.959064	0	0.07852	0.07852	0.07852	9.85714	9.06395	1
100119420|F|0-31:C>T-31:C>T	100119420	71002	TGCAGAATTACTGCCTGGTTGAAAGGATTAATTAAGATAACACGCTCATTATCTCCATCTCTTTCCCTA	31:C>T	31	0.57	0.040936	0.959064	0.040936	0.959064	0	0.07852	0.07852	0.07852	9.85714	9.06395	1
100119421|F|0--55:T>C	100119421	71002	TGCAGAATTACTGCCTGGTTGAAAGGATTAATTAAGATAACACGCTCATTATCTCTATCTCTTTCCCTA		55	1	0.87	0.546667	0.453333	0.13	0.416667	0.2262	0.495644	0.360922	10.3369	9.06395	1
100119421|F|0-55:T>C-55:T>C	100119421	71002	TGCAGAATTACTGCCTGGTTGAAAGGATTAATTAAGATAACACGCTCATTATCTCCATCTCTTTCCCTA	55:T>C	55	1	0.87	0.546667	0.453333	0.13	0.416667	0.2262	0.495644	0.360922	10.3369	9.06395	1
100119422|F|0--12:A>T	100119422	71003	TGCAGAATTAGCAGGGGAAGGTAAGCCTTTTGAGATTGTTTATTATCCGAGGGCAGGTTCGCCAGATTT		12	0.996667	0.993311	0.033445	0.966555	0.006689	0.026756	0.013288	0.064653	0.03897	9.44937	6.1	1
100119422|F|0-12:A>T-12:A>T	100119422	71003	TGCAGAATTAGCTGGGGAAGGTAAGCCTTTTGAGATTGTTTATTATCCGAGGGCAGGTTCGCCAGATTT	12:A>T	12	0.996667	0.993311	0.033445	0.966555	0.006689	0.026756	0.013288	0.064653	0.03897	9.44937	6.1	1
100119422|F|0--17:A>C	100119422	71003	TGCAGAATTAGCAGGGGAAGGTAAGCCTTTTGAGATTGTTTATTATCCGAGGGCAGGTTCGCCAGATTT		17	1	0.99	0.033333	0.966667	0.01	0.023333	0.0198	0.064444	0.042122	9.44937	4.2	1
100119422|F|0-17:A>C-17:A>C	100119422	71003	TGCAGAATTAGCAGGGGCAGGTAAGCCTTTTGAGATTGTTTATTATCCGAGGGCAGGTTCGCCAGATTT	17:A>C	17	1	0.99	0.033333	0.966667	0.01	0.023333	0.0198	0.064444	0.042122	9.44937	4.2	1
100119432|F|0--68:C>A	100119432	71008	TGCAGAATTTAGAAAACCAAGAAGAGCGAATGGGTGAAATTGTAATTGATTTTGCCACTTCATATTGGC		68	0.766667	0.573913	0.613043	0.386957	0.426087	0.186957	0.489074	0.474442	0.481758	3	2.3931	1
100119432|F|0-68:C>A-68:C>A	100119432	71008	TGCAGAATTTAGAAAACCAAGAAGAGCGAATGGGTGAAATTGTAATTGATTTTGCCACTTCATATTGGA	68:C>A	68	0.766667	0.573913	0.613043	0.386957	0.426087	0.186957	0.489074	0.474442	0.481758	3	2.3931	1
100119445|F|0--55:A>G	100119445	71015	TGCAGACAATTTTCACATCCTGACCCATAGCTTTTGACAAAATTTATTATTGAGAAGTTGGGATACGAT		55	0.596667	0.351955	0.703911	0.296089	0.648045	0.055866	0.456166	0.416841	0.436503	8.26984	7.11364	1
100119445|F|0-55:A>G-55:A>G	100119445	71015	TGCAGACAATTTTCACATCCTGACCCATAGCTTTTGACAAAATTTATTATTGAGAGGTTGGGATACGAT	55:A>G	55	0.596667	0.351955	0.703911	0.296089	0.648045	0.055866	0.456166	0.416841	0.436503	8.26984	7.11364	1
100119467|F|0--33:C>T	100119467	71025	TGCAGACAGCCGGTTTGCCAACTCACGTACAAACGGGTAAAACTCGCGAATTACAACGAATGCCTTCTC		33	0.78	0.940171	0.089744	0.910256	0.059829	0.029915	0.112499	0.163379	0.137939	13.1017	9.71429	1
100119467|F|0-33:C>T-33:C>T	100119467	71025	TGCAGACAGCCGGTTTGCCAACTCACGTACAAATGGGTAAAACTCGCGAATTACAACGAATGCCTTCTC	33:C>T	33	0.78	0.940171	0.089744	0.910256	0.059829	0.029915	0.112499	0.163379	0.137939	13.1017	9.71429	1
100119467|F|0--57:G>A	100119467	71025	TGCAGACAGCCGGTTTGCCAACTCACGTACAAACGGGTAAAACTCGCGAATTACAACGAATGCCTTCTC		57	0.77	0.952381	0.056277	0.943723	0.047619	0.008658	0.090703	0.10622	0.098461	13.1017	5.69231	1
100119467|F|0-57:G>A-57:G>A	100119467	71025	TGCAGACAGCCGGTTTGCCAACTCACGTACAAACGGGTAAAACTCGCGAATTACAACAAATGCCTTCTC	57:G>A	57	0.77	0.952381	0.056277	0.943723	0.047619	0.008658	0.090703	0.10622	0.098461	13.1017	5.69231	1
100119476|F|0--16:A>G	100119476	71030	TGCAGACAGTGTTGAGAAAATCTCTGTCATGTGAGACCACAACAAGAGTCTTCTTCCACCTGCACAAGT		16	0.99	0.016835	0.996633	0.003367	0.983165	0.013468	0.033103	0.006711	0.019907	11.2	10.5175	1
100119476|F|0-16:A>G-16:A>G	100119476	71030	TGCAGACAGTGTTGAGGAAATCTCTGTCATGTGAGACCACAACAAGAGTCTTCTTCCACCTGCACAAGT	16:A>G	16	0.99	0.016835	0.996633	0.003367	0.983165	0.013468	0.033103	0.006711	0.019907	11.2	10.5175	1
100119476|F|0--22:T>C	100119476	71030	TGCAGACAGTGTTGAGAAAATCTCTGTCATGTGAGACCACAACAAGAGTCTTCTTCCACCTGCACAAGT		22	0.993333	0.016779	0.993289	0.006711	0.983221	0.010067	0.032994	0.013333	0.023163	11.2	10.3841	1
100119476|F|0-22:T>C-22:T>C	100119476	71030	TGCAGACAGTGTTGAGGAAATCCCTATCATGTGAGACCACAACAAGAGTCTTCTTCCACCTACACAAGT	22:T>C	22	0.993333	0.016779	0.993289	0.006711	0.983221	0.010067	0.032994	0.013333	0.023163	11.2	10.3841	1
100119480|F|0--51:A>G	100119480	71033	TGCAGACATCTGAAACTCCATGTCACTACTTCCACCACCACTACCACCGCCAGTTTCAGCCAGTGGTGG		51	1	0.01	1	0	0.99	0.01	0.0198	0	0.0099	71.6667	61.326	1
100119480|F|0-51:A>G-51:A>G	100119480	71033	TGCAGACATCTGAAACTCCATGTCACTACTTCCACCACCACTACCACCGCCGGTTTCAGCCAGTGGTGG	51:A>G	51	1	0.01	1	0	0.99	0.01	0.0198	0	0.0099	71.6667	61.326	1
100119482|F|0--63:C>T	100119482	71034	TGCAGACATGGGATCAACATAAAAGTATTGCAGTCACAGCATATAATCAACCAAGTGTCAGCTCGAATT		63	0.69	0.975845	0.038647	0.961353	0.024155	0.014493	0.047142	0.074307	0.060725	56.229	32.875	1
100119482|F|0-63:C>T-63:C>T	100119482	71034	TGCAGACATGGGATCAACATAAAAGTATTGCAGTCACAGCATATAATCAACCAAGTGTCAGCTTGAATT	63:C>T	63	0.69	0.975845	0.038647	0.961353	0.024155	0.014493	0.047142	0.074307	0.060725	56.229	32.875	1
100119484|F|0--15:G>C	100119484	71036	TGCAGACATTTTTAAGATGGTTGATCCAACGACCAAAAAGCTCTGGCACTTTTGGCGATCCGTGAGTTT		15	1	0.946667	0.346667	0.653333	0.053333	0.293333	0.100978	0.452978	0.276978	91.5478	20.6273	1
100119484|F|0-15:G>C-15:G>C	100119484	71036	TGCAGACATTTTTAACATGGTTGATCCAACGACCAAAAAGCTCTGGCACTTTTGGCGATCCGTGAGTTT	15:G>C	15	1	0.946667	0.346667	0.653333	0.053333	0.293333	0.100978	0.452978	0.276978	91.5478	20.6273	1
100119493|F|0--24:A>T	100119493	71042	TGCAGACCTGCCAGAAATGTAAAAAGTGAAAATGCAAATTCATCTATGGATTCCAGACCATTTATAAGT		24	0.96	0.861111	0.34375	0.65625	0.138889	0.204861	0.239198	0.451172	0.345185	42.0684	22.9906	0.972222
100119493|F|0-24:A>T-24:A>T	100119493	71042	TGCAGACCTGCCAGAAATGTAAAATGTGAAAATGCAAATTCATCTATGGATTCCAGACCATTTATAAGT	24:A>T	24	0.96	0.861111	0.34375	0.65625	0.138889	0.204861	0.239198	0.451172	0.345185	42.0684	22.9906	0.972222
100119497|F|0--39:G>C	100119497	71045	TGCAGACGATGATCTTGGTCCGCATAAACTCGGGTTCGGGCAAGAATTTTATTGGAGGTTCGATCTCAA		39	0.42	0.690476	0.373016	0.626984	0.309524	0.063492	0.427438	0.46775	0.447594	32.266	15.4314	1
100119497|F|0-39:G>C-39:G>C	100119497	71045	TGCAGACGATGATCTTGGTCCGCATAAACTCGGGTTCGGCCAAGAATTTTATTGGAGGTTCGATCTCAA	39:G>C	39	0.42	0.690476	0.373016	0.626984	0.309524	0.063492	0.427438	0.46775	0.447594	32.266	15.4314	1
100119504|F|0--17:T>G	100119504	71050	TGCAGACGTTCGACATTTCGATGCTCGGTGGCCAAGGAATCCACCATTTATCCTTCCAAGGCCGATGAT		17	0.466667	0.414286	0.657143	0.342857	0.585714	0.071429	0.485306	0.450612	0.467959	3.98413	3.17021	1
100119504|F|0-17:T>G-17:T>G	100119504	71050	TGCAGACGTTCGACATTGCGATGCTCGGTGGCCAAGGAATCCACCATTTATCCTTCCAAGGCCGATGAT	17:T>G	17	0.466667	0.414286	0.657143	0.342857	0.585714	0.071429	0.485306	0.450612	0.467959	3.98413	3.17021	1
100119519|F|0--67:T>C	100119519	71057	TGCAGACTGTATCAGAAGCTCCTTCTCCTCAACTTTTTCATTCAAAGTTGATAAAGCTTCTTCCTTTTT		67	0.876667	0.977186	0.030418	0.969582	0.022814	0.007605	0.044586	0.058986	0.051786	18.4764	17	1
100119519|F|0-67:T>C-67:T>C	100119519	71057	TGCAGACTGTATCAGAAGCTCCTTCTCCTCAACTTTTTCATTCAAAGTTGATAAAGCTTCTTCCTTTCA	67:T>C	67	0.876667	0.977186	0.030418	0.969582	0.022814	0.007605	0.044586	0.058986	0.051786	18.4764	17	1
100119521|F|0--60:T>A	100119521	71058	TGCAGACTTCAACATATATATGCTTCAAAATCAAGAGTTCTAAAGCAAAGAACCATAGTATGATTTATC		60	0.876667	0.980989	0.034221	0.965779	0.019011	0.015209	0.0373	0.066099	0.051699	31.3139	13.5556	1
100119521|F|0-60:T>A-60:T>A	100119521	71058	TGCAGACTTCAACATATATATGCTTCAAAATCAAGAGTTCTAAAGCAAAGAACCATAGTAAGATTTATC	60:T>A	60	0.876667	0.980989	0.034221	0.965779	0.019011	0.015209	0.0373	0.066099	0.051699	31.3139	13.5556	1
100119525|F|0--28:G>A	100119525	71060	TGCAGACTTGTATAGAAGAAATATGGATGAAATCCCATCGAAAGGCTGAGATCTCTCATTTGGAAATCA		28	0.693333	0.822115	0.283654	0.716346	0.177885	0.105769	0.292483	0.406389	0.349436	3.70109	2.64516	1
100119525|F|0-28:G>A-28:G>A	100119525	71060	TGCAGACTTGTATAGAAGAAATATGGATAAAATCCCATCGAAAGGCTGAGATCTCTCATTTGGAAATCA	28:G>A	28	0.693333	0.822115	0.283654	0.716346	0.177885	0.105769	0.292483	0.406389	0.349436	3.70109	2.64516	1
100119531|F|0--16:C>A	100119531	71064	TGCAGAGAAAAAACAACAGGAATCCGACTGTGATGTCGAGCTAGCTTGTTTAGAAAAGCTCTCGTATGA		16	0.993333	0.577181	0.889262	0.110738	0.422819	0.466443	0.488086	0.196951	0.342518	8.95628	7.19928	1
100119531|F|0-16:C>A-16:C>A	100119531	71064	TGCAGAGAAAAAACAAAAGGAATCCGACTGTGATGTCGAGCTAGCTTGTTTAGAAAAGCTCTCGTATGA	16:C>A	16	0.993333	0.577181	0.889262	0.110738	0.422819	0.466443	0.488086	0.196951	0.342518	8.95628	7.19928	1
100119532|F|0--58:C>T	100119532	71064	TGCAGAGAAAAAACAAAAGGAATCCGACTGTGATGTCGAGCTAGCTTGTTTAGAAAAGCTCTCGTATGA		58	0.886667	0.996241	0.018797	0.981203	0.003759	0.015038	0.007491	0.036887	0.022189	7.19928	5.6	1
100119532|F|0-58:C>T-58:C>T	100119532	71064	TGCAGAGAAAAAACAAAAGGAATCCGACTGTGATGTCGAGCTAGCTTGTTTAGAAAAGTTCTCGTATGA	58:C>T	58	0.886667	0.996241	0.018797	0.981203	0.003759	0.015038	0.007491	0.036887	0.022189	7.19928	5.6	1
100119548|F|0--39:G>A	100119548	71074	TGCAGAGAACGTTTACATCAAGAAAACTGAACAGAAGAAGTTGAAGAAGCTTGCATGCAAGGGGCCTAA		39	0.9	0.996296	0.033333	0.966667	0.003704	0.02963	0.00738	0.064444	0.035912	13.5331	5.88889	1
100119548|F|0-39:G>A-39:G>A	100119548	71074	TGCAGAGAACGTTTACATCAAGAAAACTGAACAGAAGAAATTGAAGAAGCTTGCATGCAAGGGGCCTAA	39:G>A	39	0.9	0.996296	0.033333	0.966667	0.003704	0.02963	0.00738	0.064444	0.035912	13.5331	5.88889	1
100119548|F|0--65:C>G	100119548	71074	TGCAGAGAACGTTTACATCAAGAAAACTGAACAGAAGAAGTTGAAGAAGCTTGCATGCAAGGGGCCTAA		65	0.95	0.94386	0.14386	0.85614	0.05614	0.087719	0.105977	0.246328	0.176153	13.5331	13.3659	1
100119548|F|0-65:C>G-65:C>G	100119548	71074	TGCAGAGAACGTTTACATCAAGAAAACTGAACAGAAGAAGTTGAAGAAGCTTGCATGCAAGGGGCGTAA	65:C>G	65	0.95	0.94386	0.14386	0.85614	0.05614	0.087719	0.105977	0.246328	0.176153	13.5331	13.3659	1
100119557|F|0--61:G>A	100119557	71080	TGCAGAGAAGTCAGAATGCTGTAGGATTACTAGTAGCTAAGGTTTCAGAAACTCAAACTCAGCAGAAAC		61	0.823333	0.093117	0.939271	0.060729	0.906883	0.032389	0.168893	0.114082	0.141487	19.3793	10.8678	1
100119557|F|0-61:G>A-61:G>A	100119557	71080	TGCAGAGAAGTCAGAATGCTGTAGGATTACTAGTAGCTAAGGTTTCAGAAACTCAAACTCAACAGAAAC	61:G>A	61	0.823333	0.093117	0.939271	0.060729	0.906883	0.032389	0.168893	0.114082	0.141487	19.3793	10.8678	1
100119561|F|0--47:C>A	100119561	71082	TGCAGAGAATATAGACTTTAGTAATATAATCATGTAAAATAATGATTCAAGTTCTTAGATTTGATTACT		47	0.586667	0.244318	0.8125	0.1875	0.755682	0.056818	0.369254	0.304688	0.336971	13.0638	8.66443	1
100119561|F|0-47:C>A-47:C>A	100119561	71082	TGCAGAGAATATAGACTTTAGTAATATAATCATGTAAAATAATGATTAAAGTTCTTAGATTTGATTACT	47:C>A	47	0.586667	0.244318	0.8125	0.1875	0.755682	0.056818	0.369254	0.304688	0.336971	13.0638	8.66443	1
100119564|F|0--12:C>G	100119564	71085	TGCAGAGACCCACATCCACCCAGATTGGCAACTAAAATATCCTCATTATCCTAAAAGCCATTGAAGGAA		12	0.92	0.996377	0.018116	0.981884	0.003623	0.014493	0.00722	0.035576	0.021398	57.1438	56	1
100119564|F|0-12:C>G-12:C>G	100119564	71085	TGCAGAGACCCAGATCCACCCAGATTGGCAACTAAAATATCCTCATTATCCTAAAAGCCATTGAAGGAA	12:C>G	12	0.92	0.996377	0.018116	0.981884	0.003623	0.014493	0.00722	0.035576	0.021398	57.1438	56	1
100119564|F|0--62:G>A	100119564	71085	TGCAGAGACCCACATCCACCCAGATTGGCAACTAAAATATCCTCATTATCCTAAAAGCCATTGAAGGAA		62	0.953333	0.958042	0.146853	0.853147	0.041958	0.104895	0.080395	0.250575	0.165485	57.3368	31.0233	1
100119564|F|0-62:G>A-62:G>A	100119564	71085	TGCAGAGACCCACATCCACCCAGATTGGCAACTAAAATATCCTCATTATCCTAAAAGCCATTAAAGGAA	62:G>A	62	0.953333	0.958042	0.146853	0.853147	0.041958	0.104895	0.080395	0.250575	0.165485	57.3368	31.0233	1
100119565|F|0--7:A>G	100119565	71086	TGCAGAGACCGTATATTAGAAAGCACCATGACACAGTAAATCTATCAAGGGCGCTGTAAGCTGGGCATA		7	0.436667	0.908397	0.152672	0.847328	0.091603	0.061069	0.166424	0.258726	0.212575	7.61417	5.09524	1
100119565|F|0-7:A>G-7:A>G	100119565	71086	TGCAGAGGCCGTATATTAGAAAGCACCATGACACAGTAAATCTATCAAGGGCGCTGTAAGCTGGGCATA	7:A>G	7	0.436667	0.908397	0.152672	0.847328	0.091603	0.061069	0.166424	0.258726	0.212575	7.61417	5.09524	1
100119570|F|0--58:A>C	100119570	71089	TGCAGAGAGAACCTGATGTTCTGACAGTCTGTAAGCCTGCATCTGTTCCGGTTAGTCAACAATGCTTGA		58	0.973333	0.982877	0.030822	0.969178	0.017123	0.013699	0.03366	0.059744	0.046702	71.6393	42	1
100119570|F|0-58:A>C-58:A>C	100119570	71089	TGCAGAGAGAACCTGATGTTCTGACAGTCTGTAAGCCTGCATCTGTTCCGGTTAGTCACCAATGCTTGA	58:A>C	58	0.973333	0.982877	0.030822	0.969178	0.017123	0.013699	0.03366	0.059744	0.046702	71.6393	42	1
100119575|F|0--6:G>A	100119575	71092	TGCAGAGAGAGCGAGTTGGGAAGGGATGTGGTGGTTGGTGAGTTGGAAGAAACCGAGTTTGGAAGAAGA		6	0.453333	0.904412	0.095588	0.904412	0.095588	0	0.172902	0.172902	0.172902	4.616	3.8	1
100119575|F|0-6:G>A-6:G>A	100119575	71092	TGCAGAAAGAGCGAGTTGGGAAGGGATGTGGTGGTTGGTGAGTTGGAAGAAACCGAGTTTGGAAGAAGA	6:G>A	6	0.453333	0.904412	0.095588	0.904412	0.095588	0	0.172902	0.172902	0.172902	4.616	3.8	1
100119576|F|0--54:C>G	100119576	71092	TGCAGAGAGAGCGAGTTGGGAAGGGATGTGGTGGTTGGTGAGTTGGAAGAAACCCAGTTTGGAAGAAGA		54	0.993333	0.902685	0.412752	0.587248	0.097315	0.315436	0.17569	0.484775	0.330233	5.33101	4.616	0.970588
100119576|F|0-54:C>G-54:C>G	100119576	71092	TGCAGAGAGAGCGAGTTGGGAAGGGATGTGGTGGTTGGTGAGTTGGAAGAAACCGAGTTTGGAAGAAGA	54:C>G	54	0.993333	0.902685	0.412752	0.587248	0.097315	0.315436	0.17569	0.484775	0.330233	5.33101	4.616	0.970588
100119578|F|0--59:G>T	100119578	71093	TGCAGAGAGAGGGTGAGGATGGAGACGAGCCACCATGGTTCTAGGTACCTATCATGACAGTCTAGGATC		59	0.993333	0.006711	1	0	0.993289	0.006711	0.013333	0	0.006666	76.5	44.795	1
100119578|F|0-59:G>T-59:G>T	100119578	71093	TGCAGAGAGAGGGTGAGGATGGAGACGAGCCACCATGGTTCTAGGTACCTATCATGACATTCCAGGATC	59:G>T	59	0.993333	0.006711	1	0	0.993289	0.006711	0.013333	0	0.006666	76.5	44.795	1
100119581|F|0--53:A>G	100119581	71094	TGCAGAGAGGAACTGCGGCCACGCTGATTGTTTAACCGATGGCCAGTGTTGGTATCCTTAGTGGTGCTA		53	0.626667	0.452128	0.675532	0.324468	0.547872	0.12766	0.495416	0.438377	0.466897	3.13793	2.61538	1
100119581|F|0-53:A>G-53:A>G	100119581	71094	TGCAGAGAGGAACTGCGGCCACGCTGATTGTTTAACCGATGGCCAGTGTTGGTGTCCTTAGTGGTGCTA	53:A>G	53	0.626667	0.452128	0.675532	0.324468	0.547872	0.12766	0.495416	0.438377	0.466897	3.13793	2.61538	1
100119586|F|0--61:T>C	100119586	71097	TGCAGAGAGTAGTCCACAGCACTACTCAGCCATGTCTAAGCTGGACCCAACAAGAACTCCTTATGCTTT		61	0.596667	0.173184	0.888268	0.111732	0.826816	0.061453	0.286383	0.198496	0.242439	14.5882	3.33333	1
100119586|F|0-61:T>C-61:T>C	100119586	71097	TGCAGAGAGTAGTCCACAGCACTACTCAGCCATGTCTAAGCTGGACCCAACAAGAACTCCTCATGCTTT	61:T>C	61	0.596667	0.173184	0.888268	0.111732	0.826816	0.061453	0.286383	0.198496	0.242439	14.5882	3.33333	1
100119597|F|0--23:T>C	100119597	71103	TGCAGAGAGTTCTTGAACCCATCTAGCATTGGCCTCGGCCACATTCTTCACATCCTCTGCCATCTTGAC		23	0.98	0.969388	0.156463	0.843537	0.030612	0.12585	0.05935	0.263964	0.161657	7.85762	5.57447	0.96875
100119597|F|0-23:T>C-23:T>C	100119597	71103	TGCAGAGAGTTCTTGAACCCATCCAGCATTGGCCTCGGCCACATTCTTCACATCCTCTGCCATCTTGAC	23:T>C	23	0.98	0.969388	0.156463	0.843537	0.030612	0.12585	0.05935	0.263964	0.161657	7.85762	5.57447	0.96875
100119597|F|0--51:A>G	100119597	71103	TGCAGAGAGTTCTTGAACCCATCTAGCATTGGCCTCGGCCACATTCTTCACATCCTCTGCCATCTTGAC		51	0.963333	0.986159	0.110727	0.889273	0.013841	0.096886	0.027299	0.196933	0.112116	7.85762	4.4375	0.96875
100119597|F|0-51:A>G-51:A>G	100119597	71103	TGCAGAGAGTTCTTGAACCCATCCAGCATTGGCCTCGGCCACATTCTTCACGTCCTCTGCCATCTTGAC	51:A>G	51	0.963333	0.986159	0.110727	0.889273	0.013841	0.096886	0.027299	0.196933	0.112116	7.85762	4.4375	0.96875
100119601|F|0--20:C>T	100119601	71105	TGCAGAGATATCTCCAATTACTCTCTCTCTCTCTCTCTCTCGTGTCCAAGGAGAGCGAGAGAAGCCATG		20	0.493333	0.993243	0.006757	0.993243	0.006757	0	0.013422	0.013422	0.013422	16.0329	14	1
100119601|F|0-20:C>T-20:C>T	100119601	71105	TGCAGAGATATCTCCAATTATTCTCTTTCTCTCTCTCTCTCGTGTACAAGGAGAGCGAGAGAAGCCATG	20:C>T	20	0.493333	0.993243	0.006757	0.993243	0.006757	0	0.013422	0.013422	0.013422	16.0329	14	1
100119601|F|0--26:C>T	100119601	71105	TGCAGAGATATCTCCAATTACTCTCTCTCTCTCTCTCTCTCGTGTCCAAGGAGAGCGAGAGAAGCCATG		26	0.606667	0.807692	0.296703	0.703297	0.192308	0.104396	0.310651	0.417341	0.363996	16.0329	8.44262	0.95
100119601|F|0-26:C>T-26:C>T	100119601	71105	TGCAGAGATATCTCCAATTACTCTCTTTCTCTCTCTCTCTCGTGTCCAAGGAGAGCGAGAGAAGCCATG	26:C>T	26	0.606667	0.807692	0.296703	0.703297	0.192308	0.104396	0.310651	0.417341	0.363996	16.0329	8.44262	0.95
100119603|F|0--9:C>T	100119603	71106	TGCAGAGATCATTCTTTTTTCACTTATTCTCGGTTCCAATTCAAAGTGTGAATGGTTGGAATGTAAACA		9	0.993333	0.902685	0.325503	0.674497	0.097315	0.228188	0.17569	0.439102	0.307396	9.72695	8.74038	1
100119603|F|0-9:C>T-9:C>T	100119603	71106	TGCAGAGATTATTCTTTTTTCACTTATTCTCGGTTCCAATTCAAAGTGTGAATGGTTGGAATGTAAACA	9:C>T	9	0.993333	0.902685	0.325503	0.674497	0.097315	0.228188	0.17569	0.439102	0.307396	9.72695	8.74038	1
100119608|F|0--60:C>T	100119608	71109	TGCAGAGATCTTGTCAAGATTGGAACCAACTCATGGGGCCGGTAAAGTCCTACTATCTAACTTATATGC		60	0.61	0.540984	0.508197	0.491803	0.459016	0.04918	0.496641	0.499866	0.498253	4.54206	4.02041	1
100119608|F|0-60:C>T-60:C>T	100119608	71109	TGCAGAGATCTTGTCAAGATTGGAACCAACTCATGGGGCCGGTAAAGTCCTACTATCTAATTTATATGC	60:C>T	60	0.61	0.540984	0.508197	0.491803	0.459016	0.04918	0.496641	0.499866	0.498253	4.54206	4.02041	1
100119610|F|0--27:G>C	100119610	71110	TGCAGAGATGCAGTCGCCGACCCAATAGAGAGATTTAACACGACAATGAACAACTTCCGCCTGAGAGAT		27	1	1	0.006667	0.993333	0	0.006667	0	0.013244	0.006622	14.7179	14.5	1
100119610|F|0-27:G>C-27:G>C	100119610	71110	TGCAGAGATGCAGTCGCCGACCCAATACAGAGATTTAACACGACAATGAACAACTTCCGCCTGAGATCT	27:G>C	27	1	1	0.006667	0.993333	0	0.006667	0	0.013244	0.006622	14.7179	14.5	1
100119620|F|0--6:G>T	100119620	71116	TGCAGAGCAACACCTACTGTTGCTTCAAAGTTCAATGTTAGACGAATCACTGGCACTGAAGCGAGATCG		6	0.983333	0.99322	0.013559	0.986441	0.00678	0.00678	0.013467	0.026751	0.020109	314.853	189.25	1
100119620|F|0-6:G>T-6:G>T	100119620	71116	TGCAGATCAACACCTACTGTTGCTTCAAAGTTCAATGTTAGACGAATCACTGGCACTGAAGCGAGATCG	6:G>T	6	0.983333	0.99322	0.013559	0.986441	0.00678	0.00678	0.013467	0.026751	0.020109	314.853	189.25	1
100119621|F|0--24:A>G	100119621	71117	TGCAGAGCAAGTGTGGCCTCTGCTAGAAGACTTCTTCAACCTCCACAAGTGGTTTCCTGCCATCGACAC		24	0.693333	0.942308	0.081731	0.918269	0.057692	0.024038	0.108728	0.150102	0.129415	7.585	6.41176	1
100119621|F|0-24:A>G-24:A>G	100119621	71117	TGCAGAGCAAGTGTGGCCTCTGCTGGAAGACTTCTTCAACCTCCACAAGTGGTTCCCTGCCATCGACAC	24:A>G	24	0.693333	0.942308	0.081731	0.918269	0.057692	0.024038	0.108728	0.150102	0.129415	7.585	6.41176	1
100119623|F|0--20:A>C	100119623	71118	TGCAGAGCAGAAGTAAAAGGAGAAGAGGAACTATTTGAAGCCGATTGTGTATGCTTTTCCCTAAACTGA		20	0.92	0.934783	0.134058	0.865942	0.065217	0.068841	0.121928	0.232173	0.177051	38.8188	22.8919	1
100119623|F|0-20:A>C-20:A>C	100119623	71118	TGCAGAGCAGAAGTAAAAGGCGAAGAGGAACTATTTGAAGCCGATTGTGTATGCTTTTCCCTAAACTGA	20:A>C	20	0.92	0.934783	0.134058	0.865942	0.065217	0.068841	0.121928	0.232173	0.177051	38.8188	22.8919	1
100119627|F|0--18:T>A	100119627	71121	TGCAGAGCCAAAAGAGGTTGGATTTTGCACTGGACGATGGAGAGTGGAGACTCTGGAGCTACGGTGGTG		18	0.776667	0.905579	0.124464	0.875536	0.094421	0.030043	0.171011	0.217945	0.194478	11.2444	9.80645	1
100119627|F|0-18:T>A-18:T>A	100119627	71121	TGCAGAGCCAAAAGAGGTAGGATTTTGCACTGGACGATGGAGAGTGGAGACTCTGGAGCTACGGTGGTG	18:T>A	18	0.776667	0.905579	0.124464	0.875536	0.094421	0.030043	0.171011	0.217945	0.194478	11.2444	9.80645	1
100119631|F|0--10:T>C	100119631	71123	TGCAGAGCCATGTAGCCTGGCAACGATTCCTTTTTTTAATAATAATATTTTAAATAGGTAATGTGAACG		10	0.686667	0.650485	0.466019	0.533981	0.349515	0.116505	0.454708	0.497691	0.476199	6.65714	6.07547	1
100119631|F|0-10:T>C-10:T>C	100119631	71123	TGCAGAGCCACGTAGCCTGGCAACGATTCCTTTTTTTAATAATAATATTTTTAATAGGTAATGTGAAAG	10:T>C	10	0.686667	0.650485	0.466019	0.533981	0.349515	0.116505	0.454708	0.497691	0.476199	6.65714	6.07547	1
100119634|F|0--16:C>T	100119634	71124	TGCAGAGCCCGCCAAGCCCTCTTCCAAGAATGCAGCCACGGTGATCCCCAAGACCCCTACCCCTGGTAA		16	1	0.996667	0.083333	0.916667	0.003333	0.08	0.006644	0.152778	0.079711	31.4025	13.48	1
100119634|F|0-16:C>T-16:C>T	100119634	71124	TGCAGAGCCCGCCAAGTCCTCTTCCAAGAATGCAGCCACGGTGATCCCCAAGACCCCTACCCCTGGTAA	16:C>T	16	1	0.996667	0.083333	0.916667	0.003333	0.08	0.006644	0.152778	0.079711	31.4025	13.48	1
100119634|F|0--56:C>T	100119634	71124	TGCAGAGCCCGCCAAGCCCTCTTCCAAGAATGCAGCCACGGTGATCCCCAAGACCCCTACCCCTGGTAA		56	1	0.996667	0.12	0.88	0.003333	0.116667	0.006644	0.2112	0.108922	31.4025	12.3243	1
100119634|F|0-56:C>T-56:C>T	100119634	71124	TGCAGAGCCCGCCAAGCCCTCTTCCAAGAATGCAGCCACGGTGATCCCCAAGACCCTTACCCCTGGTAA	56:C>T	56	1	0.996667	0.12	0.88	0.003333	0.116667	0.006644	0.2112	0.108922	31.4025	12.3243	1
100119635|F|0--12:G>A	100119635	71125	TGCAGAGCCTCAGATAACCGGTTCCATGAAGGCAATCAGGGCCATATGTCAACCCACAGATTTCAAGGA		12	0.866667	0.934615	0.146154	0.853846	0.065385	0.080769	0.122219	0.249586	0.185902	14.4269	8.28205	1
100119635|F|0-12:G>A-12:G>A	100119635	71125	TGCAGAGCCTCAAATAACCGGTTCCATGAAGGCAATCAGGGCCATATGTCAACCCACAGATTTCAAGGA	12:G>A	12	0.866667	0.934615	0.146154	0.853846	0.065385	0.080769	0.122219	0.249586	0.185902	14.4269	8.28205	1
100119635|F|0--15:A>T	100119635	71125	TGCAGAGCCTCAGATAACCGGTTCCATGAAGGCAATCAGGGCCATATGTCAACCCACAGATTTCAAGGA		15	0.976667	0.829352	0.423208	0.576792	0.170648	0.25256	0.283055	0.488206	0.385631	14.4269	8.67717	1
100119635|F|0-15:A>T-15:A>T	100119635	71125	TGCAGAGCCTCAGATTACCGGTTCCATGAAGGCAATCAGGGCCATATGTCAACCCACAGATTTCAAGGA	15:A>T	15	0.976667	0.829352	0.423208	0.576792	0.170648	0.25256	0.283055	0.488206	0.385631	14.4269	8.67717	1
100119637|F|0--52:G>A	100119637	71127	TGCAGAGCTACATCAGCTCAACTCCTGGGAATTCAGTTCCACTTTGGAGATTGATATAGCACCGTCTAT		52	0.766667	0.656522	0.513043	0.486957	0.343478	0.169565	0.451002	0.49966	0.475331	53.6121	47.8167	1
100119637|F|0-52:G>A-52:G>A	100119637	71127	TGCAGAGCTACATCAGCTCAACTCCTGGGAATTCAGTTCCACTTTGGAGATTAATATAGCACCGTCTAT	52:G>A	52	0.766667	0.656522	0.513043	0.486957	0.343478	0.169565	0.451002	0.49966	0.475331	53.6121	47.8167	1
100119639|F|0--36:A>C	100119639	71128	TGCAGAGCTACCTGCAATCTTCTAGAAATGCATGCAAATTGTCACAGACATGCCTCCCCTCCCCCTACC		36	0.99	0.993266	0.191919	0.808081	0.006734	0.185185	0.013377	0.310172	0.161775	16.8758	9.61404	1
100119639|F|0-36:A>C-36:A>C	100119639	71128	TGCAGAGCTACCAGCAATCTTCTAGAAATGCATGCACATTGTCACAGACATGCCTCCCCTCCCCCTACC	36:A>C	36	0.99	0.993266	0.191919	0.808081	0.006734	0.185185	0.013377	0.310172	0.161775	16.8758	9.61404	1
100119643|F|0--15:G>A	100119643	71130	TGCAGAGCTCCATAAGTAGGTGGGTCATGTCTTTTTTCGGAGATTAGAAAGGAAATTCCATGGAGGAGG		15	1	0.993333	0.023333	0.976667	0.006667	0.016667	0.013244	0.045578	0.029411	42.5994	37.4286	1
100119643|F|0-15:G>A-15:G>A	100119643	71130	TGCAGAGCTCCATAAATAGGTGGGTCATGTCTTTTTTCGGAGATTAGAAAGAAAATTCCATGGAGGAGG	15:G>A	15	1	0.993333	0.023333	0.976667	0.006667	0.016667	0.013244	0.045578	0.029411	42.5994	37.4286	1
100119643|F|0--49:A>G	100119643	71130	TGCAGAGCTCCATAAGTAGGTGGGTCATGTCTTTTTTCGGAGATTAGAAAGGAAATTCCATGGAGGAGG		49	0.996667	0.996656	0.010033	0.989967	0.003344	0.006689	0.006667	0.019866	0.013266	42.5994	41.6667	1
100119643|F|0-49:A>G-49:A>G	100119643	71130	TGCAGAGCTCCATAAATAGGTGGGTCATGTCTTTTTTCGGAGATTAGAAGGAAAATTCCATGGAGGAGG	49:A>G	49	0.996667	0.996656	0.010033	0.989967	0.003344	0.006689	0.006667	0.019866	0.013266	42.5994	41.6667	1
100119645|F|0--8:T>A	100119645	71131	TGCAGAGCTCGAGAACCTTGATGAACTGGAATCCTCTTCTGAAAACGCTTTCGGAGAGACCAGATAAGG		8	0.96	0.840278	0.319444	0.680556	0.159722	0.159722	0.268422	0.434799	0.351611	41.8933	32.899	1
100119645|F|0-8:T>A-8:T>A	100119645	71131	TGCAGAGCACGAGAACCTTGATGAACTGGAATCCTCTTCTGAAAACGCTTTCGGAGAGACCAGATAAGG	8:T>A	8	0.96	0.840278	0.319444	0.680556	0.159722	0.159722	0.268422	0.434799	0.351611	41.8933	32.899	1
100119645|F|0--17:T>G	100119645	71131	TGCAGAGCTCGAGAACCTTGATGAACTGGAATCCTCTTCTGAAAACGCTTTCGGAGAGACCAGATAAGG		17	0.99	0.814815	0.515152	0.484848	0.185185	0.329966	0.301783	0.499541	0.400662	41.8933	33.5697	1
100119645|F|0-17:T>G-17:T>G	100119645	71131	TGCAGAGCTCGAGAACCGTGATGAACTGGAATCCTCTTCTGAAAACGCTTTCGGAGAGACCAGATAAGG	17:T>G	17	0.99	0.814815	0.515152	0.484848	0.185185	0.329966	0.301783	0.499541	0.400662	41.8933	33.5697	1
100119647|F|0--46:C>T	100119647	71133	TGCAGAGCTTCACGGAGGCAGATGACGCTCTTAAGCTTCATCATATCGTGCACTGCTCCTTGGACGTGA		46	1	0.973333	0.293333	0.706667	0.026667	0.266667	0.051911	0.414578	0.233244	13.8521	7.96667	1
100119647|F|0-46:C>T-46:C>T	100119647	71133	TGCAGAGCTTCACGGAGGCAGATGACGCTCTTAAGCTTCATCATATTGTGCACTGCTCCTTGGACGTGA	46:C>T	46	1	0.973333	0.293333	0.706667	0.026667	0.266667	0.051911	0.414578	0.233244	13.8521	7.96667	1
100119657|F|0--50:T>A	100119657	71139	TGCAGAGGACAGATCGAAAGCACTTCCAGCAACTTATCAGTAAAACCTTCTGAATCGACAAGGAAATCA		50	1	0.98	0.163333	0.836667	0.02	0.143333	0.0392	0.273311	0.156256	35.6358	18.1132	1
100119657|F|0-50:T>A-50:T>A	100119657	71139	TGCAGAGGACAGATCGAAAGCACTTCCAGCAACTTATCAGTAAAACCTTCAGAATCGACAAGGAAATCA	50:T>A	50	1	0.98	0.163333	0.836667	0.02	0.143333	0.0392	0.273311	0.156256	35.6358	18.1132	1
100119660|F|0--30:G>A	100119660	71141	TGCAGAGGATAAAAGTGCGCTTTAGCTCCGGGGTCTCATCAAAATAGAACTTGCCTCGTGAAGGGTCAA		30	0.48	0.798611	0.236111	0.763889	0.201389	0.034722	0.321663	0.360725	0.341194	9.74576	4.47059	1
100119660|F|0-30:G>A-30:G>A	100119660	71141	TGCAGAGGATAAAAGTGCGCTTTAGCTCCGAGGTCTCATCAAAATAGAACTTGCCTCGTGAAGGGTCAA	30:G>A	30	0.48	0.798611	0.236111	0.763889	0.201389	0.034722	0.321663	0.360725	0.341194	9.74576	4.47059	1
100119673|F|0--37:G>C	100119673	71147	TGCAGAGGATGCTTTCACGTTGTGTGCCACCCTTAGTGTGTGAAGCCAGCACTCATAGGCCGTAAAGAG		37	0.99	0.996633	0.016835	0.983165	0.003367	0.013468	0.006711	0.033103	0.019907	83.2684	67.6	1
100119673|F|0-37:G>C-37:G>C	100119673	71147	TGCAGAGGATGCTTTCACGTTGTGTGCCACCCTTAGTCTGTGAAGCCAGCACTCATAGGCCGTAAAGAG	37:G>C	37	0.99	0.996633	0.016835	0.983165	0.003367	0.013468	0.006711	0.033103	0.019907	83.2684	67.6	1
100119674|F|0--23:A>G	100119674	71148	TGCAGAGGCATTTACCAAAAATTACAAGAAACCAGTTAACATACAGTCGTGGAAAAATCTCTGGTGTGG		23	0.83	0.008032	1	0	0.991968	0.008032	0.015935	0	0.007968	11	5.03371	1
100119674|F|0-23:A>G-23:A>G	100119674	71148	TGCAGAGGCATTTACCAAAAATTGCAAGAAACCAGTTAACATACAGTCGTGGAAAAATCTCTGGTGTGG	23:A>G	23	0.83	0.008032	1	0	0.991968	0.008032	0.015935	0	0.007968	11	5.03371	1
100119677|F|0--10:T>A	100119677	71149	TGCAGAGGCATTTACCACAAAATACAAGAAACCAGTTAACCTACAGTTCTGGGAAGATCTCTGGTGTGG		10	0.7	0.933333	0.080952	0.919048	0.066667	0.014286	0.124444	0.148798	0.136621	3.43478	2.7	1
100119677|F|0-10:T>A-10:T>A	100119677	71149	TGCAGAGGCAATTACCACAAAATACAAGAAACCAGTTAACCTACAGTTCTGGGAAGATCTCTGGTGTGG	10:T>A	10	0.7	0.933333	0.080952	0.919048	0.066667	0.014286	0.124444	0.148798	0.136621	3.43478	2.7	1
100119680|F|0--8:C>G	100119680	71150	TGCAGAGGCCACGCTGCTCTCCAATTTTTTATTTACGAAATTAGTCCGGATCAAATTTGACGCAACACA		8	0.98	0.962585	0.190476	0.809524	0.037415	0.153061	0.07203	0.30839	0.19021	18.3676	9.1	1
100119680|F|0-8:C>G-8:C>G	100119680	71150	TGCAGAGGGCACGCTGCTCTCCAATTTTTTATTTACGAAATTAGTCCGGATCAAATTCGACGCAGCACA	8:C>G	8	0.98	0.962585	0.190476	0.809524	0.037415	0.153061	0.07203	0.30839	0.19021	18.3676	9.1	1
100119694|F|0--44:T>A	100119694	71158	TGCAGAGGGTGATAACTGATAAAGCAATCCCTGTATAATTAGGATTTTTCTCATTATCTTTTTCACACA		44	0.593333	0.977528	0.02809	0.97191	0.022472	0.005618	0.043934	0.054602	0.049268	9.45604	4.4	1
100119694|F|0-44:T>A-44:T>A	100119694	71158	TGCAGAGGGTGATAACTGATAAAGCAATCCCTGTATAATTAGGAATTTTCTCATTATCTTTTTCACACA	44:T>A	44	0.593333	0.977528	0.02809	0.97191	0.022472	0.005618	0.043934	0.054602	0.049268	9.45604	4.4	1
100119695|F|0--48:C>T	100119695	71158	TGCAGAGGGTGATAACTGATAAAGCAATCCCTGTATAATTAGGATTTTCCTCATTATCTTTTTCACACA		48	0.996667	0.842809	0.58194	0.41806	0.157191	0.424749	0.264963	0.486572	0.375768	23.2697	9.45604	0.944444
100119695|F|0-48:C>T-48:C>T	100119695	71158	TGCAGAGGGTGATAACTGATAAAGCAATCCCTGTATAATTAGGATTTTTCTCATTATCTTTTTCACACA	48:C>T	48	0.996667	0.842809	0.58194	0.41806	0.157191	0.424749	0.264963	0.486572	0.375768	23.2697	9.45604	0.944444
100119703|F|0--7:T>G	100119703	71162	TGCAGAGTTCGAAGGTTGAGCTTCCGTTCTGATATTCATCGTGTCTGACTCAAACTTTCTCTCTGAATC		7	0.946667	0.369718	0.830986	0.169014	0.630282	0.200704	0.466053	0.280897	0.373475	6.23214	6.02823	0.944444
[truncated: 12,778 more rows]
