# Supplementary material for: Ultra-high-throughput DArTseq-based silicoDArT and SNP markers for genomic studies in macadamia
Source: PLoS One. 2018 Aug 31;13(8):e0203465. doi: 10.1371/journal.pone.0203465 (PMC6118395; doi:10.1371/journal.pone.0203465)
Supplement: S3 Table — (XLSX) [file pone.0203465.s003.xlsx]

## Sheet: Table S3
Component	DArT Microarrary markers	DArTSeq based SNP
Mean	0.287547	0.206673
Standard Error	0.00135101	0.0024219
Median	0.28295	0.188713
Mode	0.058389	0.019711
Standard Deviation	0.145043	0.152329
Sample Variance	0.0210376	0.0232042
Kurtosis	-1.34722	-1.27153
Skewness	-0.020864	0.273217
Range	0.449824	0.493265
Minimum	0.050176	0.003322
Maximum	0.5	0.496587
