# Supplementary material for: Ultra-high-throughput DArTseq-based silicoDArT and SNP markers for genomic studies in macadamia
Source: PLoS One. 2018 Aug 31;13(8):e0203465. doi: 10.1371/journal.pone.0203465 (PMC6118395; doi:10.1371/journal.pone.0203465)
Supplement: S4 Table — (XLSX) [file pone.0203465.s004.xlsx]

## Sheet: Table S4
Table S4	Dissimilarity indices among macadamia cultivars estimated by neighbour join analysis of silicoDArT markers in DARwin software
Genotype	333	344	660	791	804	814	842	849	741_B1	741_B2	762_T1	762_T2	781_B2	781_B2	816_B1	816_B2	842/H2_T1	842/H2_T2	A16	A203	A268	A4_T1	A4_T2	AM-4-8_T1	AM-4-8_T2	AM-9-28_T1	AM-9-28_T2	Beaumont_B1	Beaumont_B2	D4_B1	D4_B2	Daddow_T1	Daddow_T2	DW1_B2	DW1_B1	DW2	DW3_B1	DW3_B2	DW4_B1	DW4_B2	H2	IMCDW	Mjan	Mtern	NG18	NG29	NG8	OwnVenture	QB-10-111Q
344	0.269323
660	0.29434	0.189711
791	0.394642	0.410459	0.406539
804	0.209794	0.317019	0.323469	0.416302
814	0.271574	0.296241	0.304914	0.406818	0.283364
842	0.210099	0.291362	0.313003	0.399401	0.289086	0.281742
849	0.203019	0.28301	0.305819	0.428347	0.233287	0.248234	0.211916
741_B1	0.300874	0.190978	0.00369884	0.415097	0.330853	0.305747	0.317638	0.309587
741_B2	0.294655	0.193525	0.00769769	0.409878	0.323964	0.308872	0.316446	0.310294	0.00753552
762_T1	0.276477	0.289193	0.30479	0.374257	0.278076	0.292033	0.324693	0.298371	0.31683	0.302301
762_T2	0.301887	0.308801	0.328928	0.396533	0.305577	0.312517	0.35028	0.329599	0.338508	0.326507	0.0184082
781_B2	0.207423	0.285193	0.265047	0.404228	0.22403	0.237295	0.244802	0.203946	0.269581	0.266406	0.281989	0.306867
781_B2	0.210142	0.293337	0.275887	0.412214	0.225479	0.24415	0.249779	0.210181	0.281162	0.274354	0.282582	0.309219	0.00455161
816_B1	0.259323	0.299891	0.301451	0.416806	0.225701	0.287066	0.299069	0.244802	0.306534	0.306058	0.245942	0.285733	0.250061	0.257521
816_B2	0.253029	0.295352	0.297418	0.415848	0.222428	0.288962	0.297622	0.242813	0.304434	0.298593	0.23862	0.280811	0.248517	0.252518	0.00578035
842/H2_T1	0.306495	0.348707	0.337321	0.399082	0.287059	0.274141	0.334974	0.311463	0.338774	0.344604	0.329444	0.354769	0.295519	0.305526	0.279434	0.283673
842/H2_T2	0.333721	0.378145	0.365534	0.419733	0.313863	0.345064	0.361913	0.342282	0.371639	0.370647	0.356535	0.381635	0.32469	0.335077	0.3084	0.308659	0.00798889
A16	0.463415	0.453033	0.460988	0.454568	0.482926	0.478529	0.47524	0.483809	0.477543	0.460737	0.433342	0.468336	0.469874	0.472644	0.468571	0.460764	0.472212	0.474601
A203	0.308567	0.373217	0.389448	0.432781	0.377963	0.366318	0.302495	0.316094	0.400712	0.393835	0.367334	0.400585	0.346208	0.352129	0.379472	0.376599	0.381321	0.396624	0.350408
A268	0.321116	0.406261	0.401815	0.429352	0.3548	0.385986	0.321433	0.340288	0.409675	0.404728	0.380618	0.416439	0.338874	0.344258	0.375503	0.371891	0.392974	0.409496	0.419578	0.261552
A4_T1	0.42903	0.406455	0.36933	0.455698	0.469106	0.454853	0.449837	0.459056	0.391418	0.366364	0.397101	0.448276	0.432933	0.433128	0.448439	0.437545	0.463297	0.466722	0.231808	0.356674	0.393711
A4_T2	0.479202	0.479628	0.481816	0.481443	0.506234	0.493841	0.496841	0.503661	0.499687	0.481499	0.447645	0.489031	0.482826	0.483277	0.49257	0.485223	0.491277	0.49469	0.238005	0.387974	0.420366	0.0213514
AM-4-8_T1	0.461538	0.453855	0.453688	0.455677	0.477943	0.472618	0.473534	0.475751	0.471074	0.452624	0.429565	0.461887	0.464437	0.467985	0.467883	0.459296	0.466579	0.470875	0.236108	0.41284	0.461471	0.329767	0.347135
AM-4-8_T2	0.455929	0.440915	0.44378	0.445555	0.470929	0.460309	0.464165	0.466583	0.458486	0.443216	0.424332	0.453775	0.454478	0.458626	0.459359	0.452685	0.451408	0.458172	0.236038	0.405081	0.450576	0.32984	0.347089	0.00774593
AM-9-28_T1	0.38161	0.312339	0.253112	0.452558	0.412046	0.390954	0.378559	0.396532	0.262814	0.249561	0.371718	0.40761	0.354946	0.359338	0.402407	0.3918	0.422921	0.432411	0.452296	0.445893	0.458649	0.394371	0.467714	0.443395	0.440604
AM-9-28_T2	0.373809	0.308358	0.246724	0.436992	0.400107	0.380166	0.369119	0.388874	0.252941	0.245957	0.365938	0.393873	0.344695	0.350674	0.390791	0.383124	0.401167	0.417256	0.445905	0.434281	0.444277	0.393766	0.458967	0.440262	0.428721	0.0139368
Beaumont_B1	0.522457	0.510304	0.514563	0.498779	0.527018	0.529994	0.517606	0.538548	0.524363	0.514135	0.47946	0.504987	0.523204	0.525926	0.517904	0.512261	0.514027	0.521392	0.451818	0.465819	0.42701	0.442369	0.454369	0.493137	0.479175	0.535119	0.518438
Beaumont_B2	0.521374	0.509614	0.509741	0.494277	0.527396	0.524869	0.511819	0.531311	0.517277	0.512588	0.483524	0.511647	0.518774	0.52527	0.510204	0.509967	0.503271	0.50873	0.45966	0.465327	0.425662	0.45473	0.466955	0.499599	0.487107	0.535075	0.523706	0.00983699
D4_B1	0.505445	0.491484	0.50326	0.484633	0.516395	0.50407	0.5	0.513534	0.515324	0.505008	0.474627	0.50447	0.504177	0.509618	0.499147	0.498849	0.489145	0.494096	0.262366	0.27639	0.372415	0.258514	0.259438	0.389214	0.381582	0.532083	0.518908	0.403334	0.418499
D4_B2	0.539723	0.525591	0.538271	0.514349	0.550073	0.54524	0.534254	0.548387	0.553244	0.53532	0.507355	0.530615	0.539605	0.54212	0.540151	0.535518	0.537207	0.540526	0.286491	0.308951	0.406159	0.277616	0.279043	0.413127	0.406603	0.553538	0.533786	0.421402	0.457883	0.0154994
Daddow_T1	0.375591	0.382942	0.386691	0.412529	0.406071	0.405436	0.390308	0.407603	0.399216	0.382637	0.357333	0.383827	0.38299	0.385149	0.408779	0.400943	0.396843	0.412208	0.433479	0.417302	0.444444	0.415631	0.453539	0.432574	0.430885	0.384189	0.384112	0.477837	0.481951	0.460865	0.488663
Daddow_T2	0.38491	0.38255	0.387309	0.412973	0.410098	0.40573	0.392579	0.406722	0.396963	0.38545	0.365751	0.387347	0.384596	0.387585	0.407436	0.401139	0.394093	0.41129	0.439405	0.418812	0.449373	0.422887	0.455654	0.438283	0.432502	0.408076	0.400489	0.475396	0.480898	0.459632	0.48606	0.0129581
DW1_B2	0.381627	0.382568	0.38264	0.453044	0.379973	0.384424	0.430835	0.405514	0.397823	0.377518	0.241874	0.265413	0.371855	0.372544	0.396272	0.388309	0.417384	0.432068	0.456599	0.450665	0.448108	0.428832	0.471811	0.425356	0.427853	0.44057	0.440654	0.520485	0.52022	0.479492	0.506974	0.41265	0.422918
DW1_B1	0.356158	0.355309	0.355022	0.423082	0.356168	0.352848	0.400142	0.377376	0.366695	0.355563	0.230906	0.248375	0.344077	0.348682	0.362578	0.360009	0.371401	0.390993	0.436389	0.419723	0.421429	0.419167	0.454972	0.411289	0.407136	0.427933	0.417398	0.495112	0.490882	0.451462	0.489007	0.400496	0.404815	0.0148215
DW2	0.35408	0.372211	0.381584	0.428015	0.375596	0.37665	0.393236	0.390805	0.396925	0.37896	0.228598	0.242008	0.370019	0.373187	0.348159	0.341188	0.391605	0.403184	0.447857	0.420818	0.413365	0.418454	0.449187	0.395788	0.39385	0.435468	0.429284	0.493636	0.496399	0.47698	0.507758	0.393626	0.401751	0.239826	0.229321
DW3_B1	0.366848	0.373395	0.376374	0.422613	0.385234	0.392857	0.38737	0.387968	0.388523	0.376853	0.364125	0.389708	0.367691	0.371193	0.354831	0.351721	0.367422	0.377712	0.426127	0.418438	0.411969	0.424892	0.450387	0.390232	0.382233	0.410571	0.400738	0.479839	0.479885	0.452549	0.484954	0.404623	0.405358	0.327548	0.304417	0.31835
DW3_B2	0.390805	0.398348	0.401276	0.440102	0.412994	0.414272	0.406121	0.41129	0.40467	0.406186	0.398812	0.416056	0.390909	0.397414	0.374915	0.378209	0.379888	0.39987	0.461139	0.447355	0.432589	0.463723	0.485306	0.42961	0.416378	0.450243	0.428905	0.502187	0.49667	0.478226	0.511076	0.443254	0.435386	0.359513	0.326675	0.352482	0.0116359
DW4_B1	0.379511	0.38744	0.384049	0.424418	0.375265	0.388938	0.397593	0.392383	0.396037	0.382523	0.346113	0.372775	0.368886	0.372422	0.349847	0.344844	0.358605	0.367145	0.433412	0.433065	0.421265	0.422541	0.448469	0.37712	0.370398	0.410526	0.397707	0.488589	0.490366	0.462861	0.488221	0.397548	0.400461	0.355289	0.333568	0.312874	0.221523	0.240271
DW4_B2	0.389237	0.392627	0.388412	0.426974	0.383134	0.384556	0.399117	0.395714	0.392736	0.392521	0.357658	0.381914	0.375783	0.383653	0.350112	0.351801	0.351187	0.366085	0.44698	0.439059	0.425581	0.438075	0.461181	0.392542	0.383797	0.428247	0.410029	0.498455	0.490236	0.467946	0.508082	0.409283	0.408257	0.368782	0.335567	0.321961	0.226729	0.233279	0.0073362
H2	0.435162	0.43631	0.440894	0.432018	0.445913	0.444919	0.433147	0.447576	0.450835	0.444527	0.408068	0.428647	0.434361	0.441807	0.430217	0.428253	0.232458	0.240437	0.462585	0.450482	0.468116	0.472524	0.489298	0.46173	0.447581	0.467022	0.45603	0.495296	0.492483	0.489599	0.529652	0.426622	0.424643	0.463216	0.429155	0.432024	0.41748	0.437918	0.428571	0.430389
IMCDW	0.352046	0.459704	0.454964	0.479846	0.304763	0.3998	0.403294	0.382214	0.471417	0.45395	0.38435	0.418361	0.382372	0.381594	0.349687	0.341644	0.380796	0.39508	0.493353	0.43473	0.40049	0.476639	0.50246	0.494788	0.489335	0.492958	0.486	0.491468	0.502002	0.487764	0.49517	0.463372	0.470212	0.453182	0.437302	0.441209	0.459751	0.482596	0.443462	0.457633	0.484212
Mjan	0.7049	0.687582	0.685677	0.635743	0.702538	0.694574	0.695877	0.70033	0.687886	0.687153	0.694936	0.703177	0.699791	0.702924	0.691118	0.689972	0.699889	0.702425	0.677649	0.673419	0.64729	0.673895	0.681191	0.692816	0.691441	0.709985	0.692215	0.660041	0.654817	0.658801	0.669805	0.70171	0.694303	0.705588	0.689338	0.699981	0.694161	0.694647	0.690729	0.686135	0.691374	0.690402
Mtern	0.703796	0.698965	0.706647	0.592127	0.699597	0.704039	0.696431	0.703135	0.708045	0.706462	0.692126	0.700294	0.701291	0.705091	0.695021	0.694569	0.693141	0.698452	0.678486	0.678029	0.639246	0.678794	0.680989	0.697246	0.693612	0.710852	0.699934	0.660487	0.659446	0.655079	0.661686	0.700605	0.695126	0.71061	0.69624	0.701282	0.683009	0.687007	0.686311	0.683399	0.690906	0.688073	0.43675
NG18	0.420604	0.42619	0.422032	0.430491	0.428929	0.431584	0.430762	0.431866	0.436102	0.422142	0.390287	0.426337	0.411736	0.414452	0.423346	0.413314	0.419566	0.425848	0.394491	0.446927	0.465246	0.401076	0.422866	0.398548	0.39207	0.240822	0.237461	0.497797	0.496684	0.492734	0.520057	0.380574	0.412441	0.444415	0.423546	0.412817	0.403017	0.43489	0.397978	0.41082	0.421244	0.480971	0.694579	0.698905
NG29	0.361033	0.295593	0.209219	0.414729	0.369804	0.350603	0.376078	0.367009	0.212654	0.208212	0.331171	0.354329	0.335579	0.342548	0.35335	0.345326	0.367932	0.386642	0.444857	0.417626	0.438919	0.388746	0.460771	0.439866	0.432154	0.326018	0.315152	0.495232	0.491412	0.489545	0.516249	0.387417	0.390653	0.404664	0.383268	0.382003	0.394509	0.423301	0.391326	0.400202	0.415719	0.468601	0.688151	0.693665	0.388279
NG8	0.449037	0.434707	0.430246	0.45715	0.456517	0.45642	0.464799	0.466075	0.44917	0.429304	0.418451	0.446956	0.440152	0.445031	0.446037	0.441502	0.44412	0.448369	0.419171	0.440217	0.407561	0.406357	0.428203	0.346929	0.341397	0.455763	0.448241	0.482924	0.479793	0.425071	0.458465	0.437606	0.440584	0.262397	0.248412	0.257446	0.246643	0.272071	0.259859	0.26973	0.457729	0.482463	0.682173	0.679211	0.423262	0.425474
OwnVenture	0.422807	0.422498	0.421961	0.426486	0.44207	0.431738	0.432608	0.434666	0.434985	0.420261	0.381504	0.42214	0.411913	0.4164	0.43189	0.421648	0.423738	0.432707	0.327328	0.444778	0.469706	0.354727	0.373611	0.359099	0.353629	0.315003	0.310807	0.504864	0.509557	0.486531	0.511344	0.387069	0.406553	0.441502	0.420164	0.404555	0.408033	0.444681	0.40571	0.419405	0.426878	0.480365	0.699904	0.706508	0.227006	0.393378	0.418667
QB-10-111Q	0.288079	0.378213	0.374601	0.430528	0.367512	0.361021	0.30237	0.327677	0.380278	0.380178	0.394729	0.42192	0.321276	0.327301	0.395279	0.393409	0.381377	0.404592	0.291578	0.275983	0.316366	0.357086	0.391042	0.393931	0.384103	0.439135	0.427223	0.515777	0.505976	0.397756	0.428077	0.413989	0.41361	0.466786	0.433355	0.440445	0.400322	0.406241	0.428218	0.424519	0.458905	0.479769	0.696016	0.696028	0.440659	0.404468	0.453222	0.395395
QB-10-93J	0.352657	0.381115	0.379824	0.427321	0.361037	0.350335	0.351923	0.345677	0.383391	0.383784	0.360419	0.386928	0.254174	0.262772	0.355291	0.358176	0.383855	0.406537	0.26604	0.348328	0.350519	0.331857	0.360727	0.391939	0.382132	0.428612	0.414414	0.490267	0.483765	0.371532	0.407891	0.423313	0.424993	0.415936	0.381421	0.408659	0.401161	0.416936	0.412349	0.404544	0.453035	0.442009	0.680424	0.677769	0.423077	0.403315	0.437058	0.395253	0.29764
QB-11-14_T1	0.369873	0.317466	0.238921	0.421024	0.397082	0.361685	0.387205	0.381507	0.245885	0.235972	0.353088	0.381838	0.348251	0.353284	0.376168	0.365841	0.398953	0.414747	0.444827	0.43305	0.449093	0.398306	0.466381	0.44183	0.435681	0.241487	0.24136	0.516042	0.514501	0.512307	0.536593	0.371989	0.397129	0.413826	0.397779	0.398701	0.396672	0.432335	0.392939	0.40838	0.439489	0.477595	0.692492	0.703536	0.237698	0.298318	0.432171	0.352146	0.431347
QB-11-14_T2	0.373069	0.316886	0.23886	0.425535	0.399974	0.366315	0.389933	0.383707	0.243607	0.236038	0.35983	0.382543	0.355506	0.360233	0.382816	0.37273	0.402368	0.419299	0.447477	0.434157	0.45078	0.405695	0.47244	0.448602	0.437548	0.250037	0.239583	0.511168	0.514802	0.513298	0.530188	0.382691	0.402559	0.424516	0.403491	0.406839	0.403309	0.433852	0.4	0.413394	0.440721	0.478046	0.687689	0.703789	0.241441	0.296932	0.438863	0.356547	0.426034
QB-11-35T	0.381724	0.426904	0.39765	0.45663	0.331319	0.365334	0.400162	0.362267	0.400574	0.408424	0.38875	0.406866	0.375264	0.384028	0.360666	0.366677	0.228231	0.25	0.522577	0.452038	0.469357	0.52507	0.54524	0.516129	0.501613	0.468927	0.445487	0.558007	0.541123	0.530372	0.567742	0.460569	0.455004	0.464348	0.422127	0.452894	0.437598	0.432082	0.40627	0.397675	0.273991	0.412731	0.695912	0.711908	0.464165	0.423251	0.495161	0.479578	0.433383
QB-11-80C	0.373348	0.368131	0.3712	0.429258	0.389961	0.250773	0.374908	0.368318	0.377527	0.375917	0.35844	0.385599	0.362149	0.36799	0.37781	0.37897	0.356663	0.395939	0.261502	0.361146	0.40974	0.328242	0.357169	0.350993	0.342647	0.409547	0.392899	0.493857	0.490786	0.388935	0.423482	0.40762	0.410462	0.406724	0.375044	0.416412	0.39083	0.413405	0.392043	0.393429	0.449889	0.453808	0.688364	0.691696	0.393689	0.380516	0.428571	0.361697	0.28698
QB-13-115R	0.339898	0.372266	0.381822	0.414349	0.383446	0.38739	0.245818	0.356049	0.386927	0.386561	0.377178	0.409202	0.35797	0.363095	0.384969	0.383317	0.385092	0.404339	0.265853	0.281542	0.339492	0.350683	0.381307	0.372459	0.36377	0.416173	0.401302	0.487088	0.484249	0.352885	0.387175	0.401826	0.404664	0.432871	0.400979	0.41926	0.402783	0.423457	0.421854	0.422728	0.448233	0.47728	0.681777	0.680623	0.431322	0.412921	0.432436	0.399699	0.261043
QB-14-25P	0.38565	0.387055	0.397737	0.453308	0.388459	0.264254	0.371572	0.368015	0.401573	0.4053	0.387282	0.409914	0.361336	0.368606	0.389026	0.393631	0.385466	0.422162	0.27184	0.337157	0.378847	0.34319	0.366627	0.374426	0.366049	0.445988	0.427245	0.499118	0.486379	0.347033	0.38846	0.44891	0.444568	0.435875	0.397657	0.438456	0.432544	0.44253	0.440656	0.43006	0.477568	0.44452	0.676064	0.686448	0.451239	0.434725	0.458854	0.441684	0.346363
QB-14-93G	0.373814	0.356502	0.375107	0.426467	0.383896	0.240422	0.361143	0.341688	0.379969	0.378456	0.349482	0.376079	0.345963	0.352888	0.351882	0.353981	0.357943	0.39629	0.271673	0.327067	0.389901	0.350607	0.383466	0.343958	0.334863	0.424743	0.413416	0.496185	0.490024	0.383147	0.419601	0.422724	0.421387	0.443619	0.408926	0.416709	0.412939	0.427628	0.421172	0.420999	0.453049	0.452738	0.683261	0.694475	0.427776	0.394636	0.444485	0.400026	0.284155
QB-15-14_T1	0.393168	0.309843	0.261043	0.483446	0.419622	0.414509	0.409496	0.410397	0.271613	0.257752	0.389072	0.427311	0.387903	0.389359	0.430587	0.415586	0.448722	0.452567	0.485741	0.476773	0.492167	0.414925	0.492697	0.479729	0.477925	0.217053	0.230687	0.568593	0.570864	0.562138	0.580552	0.431682	0.453902	0.440517	0.434823	0.443319	0.44729	0.490768	0.444034	0.469038	0.4922	0.489636	0.716056	0.737618	0.269149	0.342507	0.481084	0.391594	0.471636
QB-15-14_T2	0.35553	0.279777	0.233942	0.433528	0.384132	0.371406	0.369788	0.37081	0.241135	0.232125	0.355838	0.391071	0.347578	0.351499	0.388903	0.37959	0.388537	0.404515	0.444376	0.427038	0.445326	0.384042	0.453967	0.445645	0.437717	0.203429	0.205611	0.525545	0.524863	0.514672	0.541987	0.391064	0.411168	0.412637	0.395457	0.406093	0.403045	0.439155	0.403957	0.419747	0.447255	0.469414	0.695513	0.716061	0.244422	0.306439	0.436828	0.356476	0.423807
QB-15-37M	0.203759	0.285561	0.279429	0.38918	0.236108	0.138496	0.212025	0.195642	0.28478	0.282082	0.270739	0.300815	0.197777	0.203695	0.262277	0.258435	0.280817	0.326737	0.473548	0.305469	0.328103	0.43233	0.4821	0.462592	0.453503	0.371561	0.364993	0.519532	0.515771	0.497517	0.531597	0.383514	0.38733	0.379808	0.352354	0.367498	0.373053	0.400953	0.381154	0.386499	0.430554	0.35882	0.698014	0.701969	0.417936	0.342372	0.442182	0.419523	0.311556
QB-16-41H	0.439504	0.443158	0.440473	0.439605	0.458358	0.450133	0.444906	0.471352	0.453286	0.441435	0.416053	0.443094	0.440612	0.444365	0.444379	0.440938	0.442671	0.450648	0.228718	0.363819	0.405344	0.31849	0.338341	0.337029	0.332305	0.462726	0.454591	0.452121	0.453395	0.312703	0.344529	0.262722	0.266683	0.449653	0.424256	0.434675	0.42713	0.457383	0.418536	0.425246	0.451211	0.481193	0.679523	0.685714	0.434808	0.43736	0.423348	0.41418	0.359499
QB-19-14_T1	0.468571	0.465946	0.470621	0.478981	0.478848	0.489445	0.488413	0.48496	0.49051	0.468954	0.436162	0.470906	0.47321	0.474996	0.480482	0.468577	0.484265	0.483094	0.240849	0.438366	0.489029	0.346598	0.369196	0.235469	0.239338	0.439648	0.445352	0.512037	0.518314	0.43008	0.446858	0.435571	0.450157	0.438698	0.43244	0.419039	0.397384	0.437242	0.407567	0.432214	0.46875	0.499639	0.709147	0.711401	0.391441	0.450313	0.369397	0.364148	0.414211
QB-19-14_T2	0.449619	0.44723	0.447501	0.45482	0.463162	0.468885	0.464893	0.465135	0.464485	0.446934	0.426775	0.453955	0.449745	0.452768	0.458965	0.450366	0.459459	0.462816	0.230518	0.413917	0.463121	0.338707	0.358763	0.226129	0.224082	0.431802	0.421873	0.490766	0.499932	0.404793	0.425236	0.426301	0.434313	0.430718	0.414944	0.403513	0.380675	0.413626	0.391721	0.410642	0.452346	0.490429	0.699305	0.704406	0.380934	0.428907	0.354766	0.351373	0.389051
QB-2-14_T1	0.38031	0.367406	0.380823	0.431903	0.382879	0.363865	0.409261	0.413209	0.395337	0.379983	0.224867	0.241443	0.375368	0.378571	0.369066	0.363671	0.409731	0.42826	0.438665	0.452038	0.430402	0.432678	0.465081	0.408755	0.403061	0.421967	0.422451	0.497025	0.496044	0.474572	0.498112	0.409698	0.413312	0.251962	0.239635	0.29461	0.314835	0.342218	0.298441	0.310616	0.446178	0.445159	0.696737	0.702244	0.431933	0.390209	0.261711	0.429761	0.43922
QB-2-14_T2	0.375092	0.363382	0.37554	0.423967	0.375692	0.35785	0.405453	0.407659	0.388678	0.375593	0.22268	0.237875	0.370946	0.373086	0.363422	0.358877	0.40232	0.421647	0.433071	0.446613	0.423197	0.431094	0.460748	0.40505	0.396904	0.421597	0.413626	0.49146	0.492051	0.469303	0.49293	0.404716	0.406017	0.255231	0.238073	0.289773	0.311854	0.3375	0.294654	0.305796	0.441508	0.444252	0.698661	0.699073	0.425901	0.383504	0.259365	0.423622	0.431632
QB-2-46E	0.297385	0.377909	0.387632	0.422182	0.363008	0.37792	0.329575	0.315352	0.394276	0.390024	0.363813	0.402332	0.329248	0.335457	0.355898	0.354344	0.387105	0.407249	0.270871	0.250831	0.27553	0.351112	0.383117	0.367202	0.361513	0.432276	0.417247	0.488542	0.482266	0.363725	0.399593	0.414232	0.418577	0.4444	0.41562	0.408266	0.403444	0.422101	0.428536	0.429979	0.452208	0.419139	0.684675	0.690092	0.412294	0.414708	0.440705	0.395463	0.267575
QB-26-3_T1	0.405566	0.38602	0.290696	0.488311	0.417306	0.453046	0.443206	0.430797	0.303759	0.283767	0.394945	0.428309	0.403458	0.402654	0.45053	0.432674	0.472865	0.474562	0.488727	0.480954	0.496567	0.43332	0.506303	0.487805	0.488722	0.273075	0.287037	0.574662	0.583926	0.579001	0.580458	0.448964	0.47278	0.450055	0.450523	0.461444	0.467356	0.509557	0.465919	0.494295	0.49839	0.484835	0.721876	0.72653	0.278391	0.364948	0.510698	0.380643	0.471532
QB-26-3_T2	0.380373	0.359241	0.260593	0.456409	0.387567	0.420497	0.414749	0.398586	0.268418	0.256811	0.370032	0.395142	0.373919	0.377574	0.414277	0.403031	0.427238	0.439565	0.467317	0.452023	0.462559	0.416682	0.484204	0.46378	0.456081	0.265831	0.259283	0.543566	0.557494	0.547443	0.548596	0.429419	0.447331	0.426651	0.415008	0.434903	0.431019	0.459962	0.43362	0.45376	0.473519	0.474292	0.708821	0.717988	0.264733	0.338848	0.477555	0.362717	0.439524
QB-31-5_T1	0.3655	0.3985	0.389767	0.472778	0.347303	0.378132	0.396964	0.362715	0.40193	0.386139	0.362763	0.404457	0.27088	0.26726	0.373836	0.364603	0.419487	0.433878	0.389686	0.397587	0.367813	0.240518	0.280628	0.408627	0.408084	0.424031	0.424287	0.505642	0.513944	0.40684	0.425852	0.437339	0.444253	0.413418	0.40452	0.402989	0.408065	0.444881	0.400247	0.414981	0.496476	0.445593	0.702351	0.709446	0.429395	0.429686	0.429548	0.420579	0.383475
QB-31-5_T2	0.349134	0.377085	0.367237	0.451307	0.328214	0.355727	0.372593	0.342339	0.377095	0.366334	0.346519	0.383428	0.253179	0.251128	0.351171	0.344954	0.384377	0.401904	0.370835	0.377323	0.34805	0.232683	0.271614	0.396255	0.392072	0.415508	0.40537	0.486509	0.494596	0.38526	0.410535	0.423161	0.42551	0.40074	0.380969	0.385034	0.386377	0.415969	0.379038	0.387548	0.472328	0.428799	0.695177	0.695319	0.413011	0.403435	0.409551	0.405913	0.359687
QB-35-10_T1	0.416042	0.42428	0.411133	0.439428	0.404817	0.411241	0.431223	0.424644	0.425252	0.409852	0.381773	0.411611	0.404341	0.407853	0.371709	0.36987	0.386346	0.394564	0.425273	0.419223	0.401611	0.4062	0.428966	0.391874	0.38508	0.439685	0.425257	0.488254	0.491881	0.4451	0.471118	0.428093	0.426214	0.338225	0.320536	0.329648	0.240748	0.263667	0.243662	0.252878	0.446316	0.438126	0.692396	0.692357	0.423381	0.410412	0.247494	0.427616	0.441342
QB-35-10_T2	0.410516	0.42062	0.405971	0.440341	0.402682	0.407001	0.426975	0.422704	0.419144	0.405464	0.37843	0.408415	0.40101	0.405493	0.370662	0.368498	0.38318	0.391477	0.420366	0.414914	0.397714	0.402056	0.424143	0.389713	0.382252	0.436242	0.420896	0.488148	0.488787	0.441957	0.471065	0.422978	0.421625	0.334836	0.316843	0.325807	0.24041	0.262502	0.242979	0.248837	0.442997	0.437046	0.68981	0.691803	0.42171	0.4049	0.243549	0.425484	0.437104
QB-36-3_T1	0.319459	0.232973	0.194482	0.401811	0.337632	0.328979	0.324783	0.339596	0.201089	0.19264	0.307508	0.330091	0.308259	0.313406	0.334452	0.327661	0.356198	0.378401	0.434734	0.398776	0.419605	0.380743	0.456311	0.425315	0.416764	0.264286	0.257712	0.488318	0.491711	0.477859	0.507972	0.206695	0.212609	0.381641	0.360497	0.365026	0.365953	0.400675	0.356047	0.365932	0.423278	0.445437	0.686437	0.700178	0.38952	0.289751	0.402371	0.38922	0.397106
QB-36-3_T2	0.360535	0.265898	0.224376	0.433712	0.373612	0.362794	0.355984	0.377374	0.227963	0.223047	0.351263	0.366458	0.34782	0.350454	0.37397	0.367936	0.396943	0.420229	0.478043	0.43625	0.459331	0.43081	0.497764	0.469027	0.456682	0.297097	0.282478	0.516484	0.526903	0.511345	0.531013	0.237132	0.237959	0.432304	0.408643	0.410405	0.417522	0.441967	0.40361	0.413409	0.456528	0.477682	0.69879	0.714882	0.434836	0.320274	0.460058	0.431252	0.436095
QB-5-7_T1	0.339472	0.384615	0.372302	0.453586	0.36767	0.383713	0.358519	0.362253	0.383101	0.370621	0.368046	0.410347	0.253996	0.253347	0.381376	0.374044	0.409763	0.421391	0.34973	0.352338	0.356771	0.222158	0.261928	0.411051	0.40738	0.417273	0.416167	0.48684	0.492286	0.354358	0.378171	0.414977	0.420758	0.432181	0.41271	0.426718	0.412479	0.446444	0.410218	0.423781	0.472102	0.45212	0.68983	0.693592	0.432533	0.404411	0.42994	0.41184	0.30054
QB-5-7_T2	0.338171	0.389283	0.377109	0.451968	0.368732	0.387991	0.361974	0.366654	0.388229	0.375124	0.370799	0.412711	0.258109	0.257019	0.387089	0.378812	0.411517	0.423008	0.350756	0.354257	0.362046	0.222271	0.260967	0.415129	0.410321	0.419587	0.418206	0.488432	0.495285	0.351951	0.372086	0.418217	0.423786	0.436461	0.415901	0.427781	0.418579	0.451152	0.417281	0.431378	0.475921	0.451757	0.691869	0.693479	0.433708	0.408547	0.433579	0.415313	0.302399
QB-5-81_T1	0.431928	0.405087	0.427046	0.485886	0.422595	0.406162	0.452237	0.435033	0.447024	0.421321	0.262708	0.283394	0.426475	0.427187	0.407663	0.397442	0.453584	0.461115	0.476569	0.48569	0.46155	0.437396	0.479182	0.428222	0.429294	0.457998	0.467907	0.529568	0.529574	0.513005	0.535648	0.439845	0.450488	0.241347	0.246977	0.233488	0.403326	0.440314	0.350669	0.370272	0.493313	0.465899	0.709495	0.716774	0.463105	0.439952	0.270457	0.452034	0.515141
QB-5-81_T2	0.407023	0.373046	0.396536	0.453876	0.396724	0.373781	0.426195	0.405956	0.409212	0.394048	0.25	0.260746	0.396622	0.398544	0.376092	0.371348	0.40445	0.423229	0.452465	0.453758	0.431812	0.432972	0.458748	0.415364	0.406522	0.449528	0.434349	0.491711	0.498245	0.474295	0.501554	0.425188	0.424821	0.236678	0.224495	0.220241	0.377823	0.397312	0.330652	0.340845	0.457226	0.453461	0.69243	0.698381	0.435513	0.411996	0.255791	0.426897	0.474391
QB-6-16S	0.3335	0.340559	0.351652	0.397543	0.339313	0.227821	0.338388	0.328515	0.36115	0.354416	0.324265	0.354432	0.316034	0.321192	0.335748	0.333416	0.317731	0.352345	0.246804	0.3252	0.384185	0.34926	0.379612	0.316413	0.309524	0.393107	0.380158	0.489308	0.485795	0.385415	0.419308	0.37715	0.38051	0.401081	0.367628	0.385117	0.383157	0.40863	0.363366	0.372723	0.422018	0.414297	0.68685	0.695143	0.376833	0.360111	0.421875	0.325788	0.25007
QB-6-17_T1	0.487714	0.488404	0.487351	0.479906	0.490196	0.497186	0.495662	0.493895	0.50523	0.484754	0.433049	0.49514	0.474806	0.47605	0.492934	0.481492	0.493162	0.489568	0.432378	0.473795	0.458216	0.394089	0.416122	0.449473	0.451269	0.393241	0.403977	0.498129	0.501078	0.468503	0.484969	0.45841	0.475097	0.46762	0.46004	0.448247	0.445147	0.48747	0.452898	0.472932	0.488002	0.500435	0.69169	0.684341	0.330858	0.459761	0.421595	0.233958	0.489694
QB-6-17_T2	0.49102	0.495745	0.493993	0.483622	0.500374	0.505032	0.498965	0.506544	0.512326	0.491627	0.441335	0.496446	0.480375	0.481052	0.498906	0.489356	0.503227	0.504518	0.440113	0.482014	0.4649	0.407005	0.425572	0.458434	0.458552	0.402467	0.4	0.496678	0.510545	0.478473	0.478517	0.467456	0.475708	0.479299	0.468846	0.460313	0.455116	0.489642	0.464136	0.486544	0.494016	0.50293	0.690261	0.690981	0.333236	0.463751	0.438385	0.233139	0.497608
QB-6-71	0.369686	0.352005	0.369192	0.424593	0.378385	0.241563	0.359694	0.340177	0.377628	0.372275	0.339397	0.369137	0.341238	0.34792	0.348969	0.349212	0.353954	0.389258	0.270345	0.323115	0.383438	0.341599	0.37574	0.338622	0.330235	0.413633	0.406068	0.487802	0.486099	0.378591	0.415504	0.414692	0.414924	0.432033	0.401156	0.407627	0.405904	0.428684	0.412944	0.418317	0.445626	0.447497	0.680129	0.691364	0.417366	0.389709	0.432747	0.391304	0.289077
QB-6-73N	0.331566	0.364217	0.372575	0.40867	0.37438	0.384597	0.24318	0.349708	0.384434	0.375527	0.362326	0.396945	0.348767	0.352679	0.377927	0.371402	0.383323	0.396651	0.257521	0.274089	0.332138	0.334418	0.368129	0.35999	0.352551	0.397646	0.386834	0.477193	0.478992	0.349713	0.378024	0.386951	0.392905	0.415993	0.388723	0.404047	0.390706	0.419413	0.408776	0.417584	0.439045	0.464233	0.679566	0.678676	0.414342	0.40014	0.415059	0.383211	0.259951
QB-6-79I	0.383569	0.364747	0.381961	0.43029	0.390045	0.2437	0.368836	0.348547	0.384693	0.386347	0.358824	0.384738	0.352077	0.358961	0.35816	0.361862	0.361997	0.40345	0.281697	0.335334	0.396501	0.359267	0.391326	0.354925	0.343017	0.431219	0.417192	0.497753	0.496643	0.386782	0.425311	0.43176	0.42808	0.45407	0.417685	0.42413	0.420476	0.433237	0.42803	0.427485	0.45896	0.460013	0.683814	0.693449	0.435496	0.400942	0.451498	0.40685	0.295132
QB-7-109L	0.26343	0.316514	0.327482	0.390553	0.326344	0.309593	0.186614	0.271466	0.331593	0.331966	0.335732	0.363165	0.285262	0.293231	0.319138	0.320005	0.330404	0.359444	0.414615	0.310209	0.351372	0.402933	0.445958	0.419571	0.408462	0.383917	0.373477	0.487491	0.483435	0.443433	0.488457	0.209276	0.206121	0.42074	0.386488	0.390772	0.373628	0.390514	0.387555	0.384955	0.408687	0.42508	0.689529	0.692728	0.400078	0.367128	0.441022	0.392415	0.306536
QB-7-11_T1	0.3885	0.368768	0.368798	0.414187	0.389125	0.394623	0.413101	0.406224	0.38259	0.368545	0.227547	0.245599	0.376779	0.379804	0.387965	0.383039	0.39995	0.414573	0.443612	0.426362	0.419826	0.424466	0.4606	0.42354	0.418212	0.430052	0.420952	0.492221	0.493592	0.448776	0.478021	0.403638	0.409828	0.202609	0.191057	0.228847	0.296451	0.321746	0.326526	0.335211	0.444784	0.469078	0.681605	0.691748	0.426023	0.388648	0.257117	0.421496	0.442197
QB-7-11_T2	0.396328	0.376116	0.378103	0.427278	0.398703	0.404042	0.42372	0.413875	0.393148	0.377874	0.23062	0.247833	0.383594	0.385507	0.397267	0.390893	0.416869	0.429454	0.455137	0.440079	0.43159	0.432221	0.469362	0.429532	0.425299	0.436567	0.430188	0.503926	0.510093	0.465306	0.4894	0.406005	0.415888	0.204561	0.20025	0.232423	0.305865	0.33501	0.333161	0.345123	0.45486	0.470964	0.687784	0.691676	0.435261	0.396991	0.26181	0.430088	0.457239
QB-7-5_T1	0.51407	0.517275	0.51434	0.509579	0.51715	0.529772	0.514158	0.531844	0.53301	0.509741	0.464123	0.504494	0.511803	0.510727	0.527016	0.51294	0.537812	0.530845	0.451769	0.5191	0.509102	0.443015	0.472863	0.468287	0.469281	0.401104	0.41577	0.315219	0.323363	0.52442	0.529606	0.450099	0.471214	0.514145	0.510981	0.496528	0.490512	0.53065	0.48838	0.512976	0.504262	0.512538	0.697618	0.702374	0.305277	0.484084	0.50286	0.360975	0.522496
QB-7-5_T2	0.484945	0.483221	0.480819	0.475685	0.488246	0.493593	0.481145	0.496085	0.494099	0.478703	0.440463	0.474249	0.480344	0.48029	0.486362	0.47705	0.484958	0.488224	0.424565	0.480802	0.472039	0.422215	0.445473	0.447414	0.438199	0.383365	0.377515	0.290066	0.299479	0.482088	0.489382	0.429337	0.442252	0.499851	0.483646	0.469257	0.455411	0.486748	0.454394	0.473276	0.471471	0.497717	0.685919	0.690106	0.277031	0.448344	0.474631	0.335152	0.487068
QB-7-74O	0.277971	0.339755	0.3429	0.412837	0.338194	0.32606	0.306197	0.295994	0.350171	0.346457	0.359797	0.387294	0.27676	0.28282	0.358768	0.357339	0.371493	0.393448	0.276959	0.301029	0.341336	0.345928	0.382698	0.364614	0.357178	0.393179	0.384356	0.505037	0.496771	0.40426	0.442766	0.397275	0.402706	0.419524	0.390137	0.409002	0.385992	0.409862	0.407728	0.412698	0.442312	0.4436	0.695001	0.693718	0.417188	0.379621	0.445612	0.373323	0.190164
QB-8-87F	0.359873	0.404368	0.391449	0.445532	0.359631	0.384287	0.394119	0.386798	0.397213	0.395478	0.351829	0.384201	0.366344	0.373272	0.256528	0.255937	0.373332	0.391385	0.36543	0.391234	0.408219	0.25748	0.282089	0.403127	0.394931	0.426965	0.415473	0.488683	0.486864	0.404337	0.444397	0.426813	0.425907	0.434142	0.401994	0.405758	0.408246	0.427765	0.380206	0.380946	0.453011	0.408166	0.687271	0.68387	0.417115	0.406393	0.444536	0.389852	0.372751
QB-9-5_T1	0.316303	0.382091	0.376082	0.444656	0.343833	0.367653	0.357685	0.322712	0.388616	0.374444	0.360851	0.402408	0.243776	0.241633	0.356379	0.350423	0.3955	0.410038	0.372009	0.349175	0.353692	0.230342	0.272084	0.414035	0.411613	0.386758	0.382385	0.49574	0.501265	0.408916	0.432227	0.40891	0.415079	0.430527	0.412769	0.422888	0.405419	0.437891	0.406226	0.419295	0.469711	0.410603	0.688623	0.693961	0.409475	0.398592	0.439082	0.390135	0.352043
QB-9-5_T1	0.303987	0.36575	0.357093	0.430798	0.331299	0.351371	0.343388	0.30946	0.367829	0.356116	0.347305	0.385787	0.232306	0.231141	0.340122	0.334593	0.372197	0.388838	0.361889	0.335236	0.338575	0.228212	0.269792	0.404688	0.39892	0.379513	0.368676	0.480544	0.485892	0.395577	0.420774	0.401438	0.40364	0.418247	0.396477	0.408481	0.387826	0.417392	0.391377	0.40296	0.454013	0.400031	0.681154	0.684689	0.397791	0.383097	0.423748	0.378888	0.339973
QB-9-72K	0.305092	0.340636	0.365025	0.40585	0.363383	0.329227	0.20999	0.297104	0.363807	0.371007	0.374718	0.398625	0.3043	0.312065	0.350388	0.355559	0.353277	0.386207	0.476533	0.363485	0.374338	0.473259	0.507551	0.482082	0.470396	0.419225	0.40199	0.516759	0.506585	0.491313	0.534963	0.233263	0.228738	0.457341	0.421345	0.427478	0.401614	0.403691	0.411924	0.399305	0.435181	0.453847	0.695037	0.694841	0.434182	0.397548	0.4771	0.436533	0.332854
RQB-8-3-22_T1	0.400053	0.32261	0.262108	0.44892	0.414103	0.401789	0.413067	0.418963	0.263541	0.261185	0.375146	0.400416	0.392194	0.398208	0.400664	0.397235	0.416324	0.436994	0.466013	0.425718	0.434248	0.42259	0.485479	0.479494	0.463052	0.348886	0.332866	0.301735	0.308368	0.483862	0.505441	0.421919	0.422358	0.45846	0.430543	0.436193	0.413385	0.434456	0.425806	0.434294	0.470037	0.494701	0.674694	0.689615	0.454908	0.324064	0.46485	0.452092	0.43763
RQB-8-3-22_T2	0.399839	0.321948	0.262895	0.448023	0.417715	0.402721	0.416381	0.419505	0.264943	0.262315	0.378687	0.402754	0.392716	0.399504	0.404163	0.399358	0.421962	0.441347	0.463885	0.429854	0.438191	0.42389	0.487282	0.479741	0.466379	0.348441	0.334756	0.303195	0.31148	0.490175	0.508977	0.422242	0.422953	0.45579	0.430793	0.440992	0.411919	0.435347	0.429492	0.439956	0.472015	0.49727	0.682434	0.694501	0.456015	0.325998	0.466476	0.452115	0.440928
TF-11-1	0.168155	0.264124	0.19882	0.409406	0.264835	0.289202	0.251111	0.242481	0.200394	0.203966	0.302578	0.326354	0.240802	0.248718	0.259097	0.257869	0.31791	0.347927	0.475054	0.336751	0.363184	0.432845	0.497844	0.470019	0.461128	0.346916	0.337534	0.537129	0.527964	0.511921	0.555014	0.385902	0.390991	0.405557	0.371314	0.383224	0.380251	0.396493	0.387585	0.384215	0.441482	0.391875	0.696069	0.7012	0.43169	0.305855	0.452924	0.43327	0.328784
TF-15-1	0.420676	0.360019	0.281653	0.440913	0.446247	0.45102	0.432739	0.441295	0.283515	0.283254	0.437763	0.45653	0.415534	0.424675	0.431818	0.429761	0.441954	0.452353	0.522986	0.471472	0.452009	0.48253	0.536819	0.530797	0.523179	0.416424	0.409217	0.548786	0.537877	0.53266	0.571837	0.497663	0.495146	0.49873	0.468123	0.461529	0.474689	0.498913	0.476527	0.47641	0.510737	0.536341	0.541576	0.36039	0.51121	0.375311	0.499162	0.519059	0.481552
TF-23-4	0.439534	0.371171	0.289448	0.427779	0.455467	0.439066	0.436285	0.451911	0.291456	0.292869	0.447738	0.463929	0.422114	0.431904	0.443632	0.444906	0.452221	0.469005	0.523153	0.476225	0.463118	0.485378	0.535955	0.530569	0.520266	0.395515	0.383471	0.544485	0.535492	0.530803	0.568009	0.49753	0.493768	0.509879	0.47615	0.476105	0.47216	0.494266	0.46709	0.465786	0.522912	0.533226	0.493469	0.344067	0.507571	0.386817	0.498157	0.512934	0.495763
TF-23-9	0.435028	0.368621	0.290035	0.468263	0.454762	0.439257	0.430385	0.429759	0.289081	0.293325	0.456696	0.472383	0.429164	0.437426	0.433045	0.433631	0.452916	0.476214	0.539785	0.480877	0.468014	0.501887	0.548246	0.544328	0.532196	0.433875	0.417441	0.55019	0.543028	0.542358	0.579655	0.501783	0.494706	0.501882	0.46855	0.485151	0.486094	0.504727	0.496726	0.491873	0.524626	0.563642	0.342499	0.573655	0.52791	0.412192	0.519662	0.530858	0.491101
TF-34-11	0.463901	0.367958	0.280568	0.462626	0.46528	0.450328	0.45339	0.463681	0.280908	0.284878	0.44777	0.463575	0.443884	0.454643	0.450443	0.449948	0.45546	0.474338	0.537462	0.484433	0.486541	0.502257	0.554651	0.542119	0.530189	0.406734	0.388928	0.551313	0.543501	0.541193	0.575369	0.503281	0.501096	0.504193	0.472536	0.495636	0.48873	0.505163	0.489356	0.481926	0.526407	0.564162	0.348187	0.568847	0.517958	0.383351	0.521502	0.532162	0.493545
TF-37-1	0.43997	0.387275	0.284412	0.428571	0.469018	0.442698	0.444166	0.45356	0.28676	0.287185	0.437261	0.450965	0.415075	0.422911	0.440585	0.438925	0.468091	0.480458	0.516184	0.478025	0.468481	0.478077	0.53132	0.525296	0.514483	0.406891	0.396766	0.54422	0.535923	0.531827	0.568582	0.487464	0.484265	0.502417	0.469825	0.473276	0.470524	0.493868	0.475336	0.474566	0.508425	0.545009	0.547155	0.353914	0.498506	0.369842	0.497957	0.507633	0.473103
TF-43-23A	0.345291	0.366455	0.359107	0.436041	0.3539	0.355428	0.357361	0.323371	0.366028	0.36368	0.360797	0.392502	0.245014	0.250278	0.331716	0.332051	0.37014	0.386155	0.267154	0.35324	0.376687	0.34995	0.385327	0.31953	0.310387	0.404775	0.395282	0.490715	0.484208	0.389741	0.428204	0.406288	0.406481	0.432753	0.398907	0.421433	0.401375	0.418966	0.410565	0.414139	0.445091	0.438509	0.68379	0.691437	0.407551	0.39075	0.448397	0.384133	0.284912
TF-44-15D	0.274098	0.316091	0.304275	0.41918	0.344329	0.321995	0.274602	0.292527	0.307635	0.309882	0.342888	0.362643	0.271304	0.278311	0.350752	0.35	0.336731	0.365533	0.461058	0.326222	0.377365	0.430106	0.476774	0.468401	0.454977	0.381345	0.371625	0.497585	0.493459	0.472847	0.512195	0.222345	0.2214	0.424418	0.39276	0.419975	0.381713	0.399836	0.407444	0.404934	0.428966	0.449697	0.685292	0.691587	0.425806	0.359322	0.459362	0.429882	0.314161
TF-47-16	0.448581	0.354159	0.288831	0.457165	0.460301	0.44599	0.454297	0.453933	0.293248	0.291191	0.43183	0.44889	0.425211	0.432765	0.438898	0.437126	0.470144	0.482747	0.511547	0.467636	0.483948	0.478261	0.52989	0.518399	0.508964	0.410515	0.396934	0.545529	0.537396	0.520571	0.556217	0.491664	0.491181	0.4923	0.464858	0.482207	0.474103	0.496823	0.472191	0.472639	0.51522	0.530972	0.346485	0.566377	0.50117	0.373142	0.496009	0.499747	0.491717
TF-48-8	0.425697	0.362527	0.272578	0.455862	0.45364	0.425961	0.439264	0.441053	0.276128	0.272901	0.430049	0.446213	0.39388	0.401112	0.423194	0.418129	0.450662	0.464747	0.508023	0.470493	0.454844	0.469165	0.524459	0.510479	0.503804	0.401248	0.392405	0.53709	0.530691	0.526328	0.561958	0.475105	0.475435	0.491104	0.462138	0.464526	0.463536	0.489881	0.460024	0.461595	0.503579	0.533098	0.36616	0.571341	0.494473	0.36286	0.488536	0.497747	0.474842
TF-9-20	0.193419	0.208323	0.184223	0.422148	0.294917	0.288403	0.269936	0.267427	0.187531	0.187923	0.30736	0.329548	0.246705	0.254593	0.274804	0.272133	0.332393	0.359386	0.4715	0.354454	0.381623	0.414723	0.489215	0.469152	0.457942	0.313495	0.30659	0.526389	0.521289	0.513035	0.550827	0.391697	0.395289	0.403303	0.373148	0.387443	0.376872	0.399863	0.382953	0.385848	0.446034	0.422336	0.698567	0.706419	0.425803	0.309739	0.449941	0.43074	0.349132
TF-9-22B	0.303235	0.328323	0.321943	0.412317	0.31476	0.323062	0.275564	0.224455	0.328496	0.326157	0.336897	0.364951	0.274834	0.282341	0.313418	0.312612	0.331742	0.357249	0.454674	0.359025	0.382312	0.432866	0.473239	0.448363	0.440721	0.388088	0.381908	0.49218	0.488355	0.475351	0.511491	0.221092	0.221226	0.422821	0.392704	0.404826	0.382512	0.405844	0.379669	0.382945	0.426003	0.433756	0.688124	0.692568	0.415024	0.364669	0.451421	0.418118	0.368223
Yonik	0.314756	0.350305	0.34644	0.418172	0.301927	0.335394	0.337851	0.315168	0.354863	0.345083	0.303899	0.337997	0.312918	0.318342	0.274102	0.269536	0.278659	0.293439	0.450644	0.383021	0.394586	0.430863	0.4704	0.447433	0.438688	0.389248	0.379401	0.486513	0.487614	0.491161	0.524273	0.379868	0.383282	0.402262	0.380867	0.381836	0.241404	0.255275	0.232149	0.23731	0.40546	0.394557	0.696844	0.691922	0.403003	0.374953	0.437507	0.409637	0.39225
Max	0.737618
Min	0.00285356
[truncated: 60 more columns]
