# Supplementary material for: Ultra-high-throughput DArTseq-based silicoDArT and SNP markers for genomic studies in macadamia
Source: PLoS One. 2018 Aug 31;13(8):e0203465. doi: 10.1371/journal.pone.0203465 (PMC6118395; doi:10.1371/journal.pone.0203465)
Supplement: S5 Table — (XLSX) [file pone.0203465.s005.xlsx]

## Sheet: Table S5
Table S5	Dissimilarity indices among macadamia cultivars estimated by neighbour join analysis of DArTseq based SNP markers in DARwin software
Genotype	RQB-8-3-22_T1	RQB-8-3-22_T2	IMCDW	D4_B2	Beaumont_B1	NG29	781_B2	A4_T1	A4_T2	A16	Daddow_T1	Daddow_T2	741_B2	Yonik	NG8	NG18	762_T1	762_T2	804	816_B2	AM-4-8_T1	AM-4-8_T2	DW1_B2	AM-9-28_T1	AM-9-28_T2	QB-2-14_T1	QB-2-14_T2	QB-5-7_T1	QB-5-7_T2	QB-7-5_T1	QB-7-5_T2	QB-7-11_T1	QB-7-11_T2	QB-9-5_T1	QB-9-5_T2	QB-15-14_T1	QB-15-14_T2	QB-19-14_T1	QB-19-14_T2	QB-26-3_T1	QB-26-3_T2	QB-31-5_T1	QB-31-5_T2	QB-35-10_T1	QB-35-10_T2	QB-36-3_T1	QB-36-3_T2	OwnVenture	DW4_B1
RQB-8-3-22_T2	0.00547945
IMCDW	0.180137	0.178767
D4_B2	0.192466	0.191096	0.172603
Beaumont_B1	0.14589	0.143151	0.173973	0.149315
NG29	0.140411	0.137671	0.189041	0.20137	0.215068
781_B2	0.174658	0.174658	0.167123	0.228767	0.243836	0.160274
A4_T1	0.161644	0.158904	0.191096	0.155479	0.196575	0.155479	0.185616
A4_T2	0.193836	0.191096	0.184932	0.134247	0.183562	0.19589	0.210959	0.0787671
A16	0.187671	0.184932	0.184247	0.123973	0.191096	0.184247	0.200685	0.143836	0.117123
Daddow_T1	0.161644	0.160274	0.15411	0.186986	0.189726	0.166438	0.171918	0.161644	0.169178	0.173973
Daddow_T2	0.163014	0.161644	0.158219	0.185616	0.191096	0.162329	0.173288	0.168493	0.173288	0.180822	0.0260274
741_B2	0.123288	0.123288	0.188356	0.219863	0.225342	0.103425	0.128082	0.141096	0.213014	0.20411	0.161644	0.163014
Yonik	0.164384	0.164384	0.14726	0.204795	0.204795	0.174658	0.137671	0.187671	0.199315	0.180822	0.152055	0.150685	0.157534
NG8	0.20137	0.20274	0.180137	0.186986	0.213014	0.189726	0.223973	0.209589	0.200685	0.191781	0.191781	0.194521	0.208219	0.212329
NG18	0.193836	0.192466	0.182192	0.19863	0.209589	0.175342	0.2	0.191096	0.180822	0.167808	0.159589	0.178767	0.196575	0.178767	0.207534
762_T1	0.158904	0.158904	0.155479	0.199315	0.202055	0.160959	0.144521	0.160274	0.192466	0.189041	0.160274	0.169863	0.146575	0.149315	0.19726	0.189726
762_T2	0.153425	0.156164	0.14863	0.199315	0.195205	0.165068	0.140411	0.173973	0.188356	0.189041	0.156164	0.161644	0.142466	0.146575	0.19589	0.180137	0.0575342
804	0.164384	0.164384	0.129452	0.214384	0.217123	0.167808	0.108904	0.189041	0.203425	0.194521	0.156164	0.168493	0.141096	0.116438	0.209589	0.185616	0.153425	0.135616
816_B2	0.161644	0.161644	0.143151	0.222603	0.215753	0.174658	0.128082	0.184932	0.206164	0.19863	0.157534	0.165753	0.146575	0.116438	0.209589	0.191096	0.119178	0.119178	0.10137
AM-4-8_T1	0.188356	0.184247	0.175342	0.168493	0.193151	0.183562	0.206849	0.171918	0.150685	0.110274	0.171918	0.176027	0.202055	0.192466	0.165068	0.167123	0.182877	0.181507	0.202055	0.200685
AM-4-8_T2	0.183562	0.179452	0.174658	0.165068	0.189726	0.184247	0.207534	0.168493	0.15	0.112329	0.173973	0.176712	0.2	0.186301	0.163014	0.169178	0.175342	0.176712	0.20137	0.2	0.0157534
DW1_B2	0.189726	0.189726	0.167123	0.184932	0.206849	0.175342	0.179452	0.188356	0.191781	0.182877	0.178767	0.178767	0.176027	0.180137	0.125342	0.20274	0.133562	0.114384	0.176027	0.169178	0.178082	0.170548
AM-9-28_T1	0.154795	0.152055	0.191096	0.206164	0.225342	0.136301	0.15411	0.160274	0.192466	0.180822	0.157534	0.168493	0.116438	0.169863	0.217808	0.126712	0.163014	0.168493	0.171233	0.167123	0.185616	0.183562	0.191096
AM-9-28_T2	0.149315	0.146575	0.182877	0.206164	0.225342	0.137671	0.158219	0.157534	0.188356	0.183562	0.153425	0.163014	0.110959	0.161644	0.212329	0.121233	0.161644	0.161644	0.161644	0.163014	0.185616	0.179452	0.188356	0.0178082
QB-2-14_T1	0.174658	0.177397	0.173973	0.20137	0.215068	0.178082	0.191781	0.188356	0.19726	0.191096	0.178767	0.184247	0.177397	0.188356	0.114384	0.19726	0.14589	0.122603	0.181507	0.173288	0.172603	0.171918	0.110959	0.189726	0.184247
QB-2-14_T2	0.173973	0.176712	0.176027	0.200685	0.211644	0.178767	0.192466	0.191781	0.199315	0.190411	0.183562	0.187671	0.183562	0.189041	0.117808	0.202055	0.152055	0.123288	0.182192	0.175342	0.167808	0.171233	0.113014	0.190411	0.189041	0.0143836
QB-5-7_T1	0.159589	0.159589	0.172603	0.163014	0.20411	0.164384	0.121918	0.118493	0.119178	0.15	0.159589	0.155479	0.163699	0.15274	0.203425	0.178082	0.15411	0.158219	0.14863	0.163699	0.176712	0.174658	0.179452	0.158219	0.15137	0.191781	0.189726
QB-5-7_T2	0.160959	0.160959	0.175342	0.164384	0.206849	0.164384	0.124658	0.119863	0.119178	0.15	0.163699	0.159589	0.165068	0.156849	0.203425	0.182192	0.155479	0.156849	0.15274	0.166438	0.176712	0.171918	0.176712	0.158219	0.15274	0.190411	0.188356	0.0109589
QB-7-5_T1	0.168493	0.164384	0.184247	0.180137	0.123973	0.193836	0.219863	0.194521	0.178767	0.167123	0.175342	0.184932	0.209589	0.187671	0.213699	0.118493	0.193151	0.190411	0.19726	0.20137	0.174658	0.173973	0.207534	0.182192	0.179452	0.203425	0.20411	0.186986	0.192466
QB-7-5_T2	0.172603	0.168493	0.182877	0.182877	0.126712	0.193836	0.219863	0.19589	0.181507	0.167123	0.173973	0.184932	0.212329	0.191781	0.213699	0.117123	0.19726	0.194521	0.2	0.20411	0.173288	0.173973	0.210274	0.187671	0.182192	0.207534	0.208219	0.186986	0.192466	0.0123288
QB-7-11_T1	0.178082	0.179452	0.156849	0.185616	0.195205	0.167808	0.185616	0.186301	0.186986	0.189041	0.168493	0.168493	0.171233	0.169863	0.128767	0.193836	0.128767	0.116438	0.175342	0.167123	0.188356	0.184932	0.0924658	0.187671	0.186301	0.118493	0.120548	0.178767	0.180137	0.20137	0.205479
QB-7-11_T2	0.175342	0.176712	0.163699	0.182877	0.196575	0.166438	0.180137	0.183562	0.184247	0.187671	0.165753	0.167123	0.168493	0.168493	0.130137	0.191096	0.130137	0.116438	0.172603	0.169863	0.188356	0.186301	0.0938356	0.182192	0.180822	0.118493	0.121918	0.173288	0.174658	0.2	0.20411	0.0136986
QB-9-5_T1	0.167123	0.165753	0.158219	0.185616	0.192466	0.162329	0.118493	0.128767	0.132192	0.164384	0.154795	0.157534	0.161644	0.154795	0.20411	0.177397	0.157534	0.156164	0.143836	0.157534	0.174658	0.172603	0.176027	0.167123	0.163014	0.186986	0.190411	0.111644	0.115753	0.173973	0.175342	0.184932	0.179452
QB-9-5_T2	0.172603	0.171233	0.159589	0.184247	0.200685	0.163699	0.117123	0.127397	0.132192	0.160274	0.154795	0.156164	0.160274	0.152055	0.20411	0.180137	0.163014	0.163014	0.142466	0.157534	0.174658	0.172603	0.178767	0.165753	0.161644	0.191096	0.193151	0.107534	0.111644	0.180822	0.182192	0.189041	0.183562	0.0123288
QB-15-14_T1	0.149315	0.147945	0.177397	0.208904	0.222603	0.134932	0.159589	0.158904	0.195205	0.175342	0.152055	0.164384	0.109589	0.154795	0.20411	0.114384	0.156164	0.147945	0.154795	0.157534	0.184247	0.179452	0.180137	0.0945205	0.0890411	0.178767	0.183562	0.165068	0.169178	0.167123	0.168493	0.176712	0.172603	0.153425	0.150685
QB-15-14_T2	0.15274	0.15137	0.176712	0.210959	0.223288	0.139726	0.161644	0.160959	0.19726	0.178767	0.15411	0.166438	0.114384	0.156849	0.206164	0.116438	0.158219	0.15	0.158219	0.162329	0.187671	0.182877	0.184932	0.0979452	0.0924658	0.182192	0.185616	0.169863	0.173973	0.167808	0.169178	0.180137	0.176027	0.156849	0.15411	0.00616438
QB-19-14_T1	0.191781	0.189041	0.184247	0.171918	0.214384	0.173288	0.203425	0.172603	0.15274	0.106849	0.171233	0.173973	0.19589	0.175342	0.153425	0.159589	0.183562	0.179452	0.2	0.190411	0.0993151	0.0972603	0.166438	0.187671	0.180822	0.165068	0.167123	0.163699	0.160959	0.173973	0.175342	0.172603	0.171233	0.171233	0.168493	0.172603	0.176027
QB-19-14_T2	0.192466	0.189726	0.183562	0.175342	0.213699	0.171233	0.205479	0.173288	0.156164	0.108904	0.170548	0.174658	0.196575	0.177397	0.15137	0.160274	0.182877	0.178767	0.202055	0.188356	0.0986301	0.0965753	0.167123	0.188356	0.181507	0.164384	0.166438	0.165753	0.164384	0.173288	0.173288	0.171918	0.171918	0.169178	0.167808	0.173288	0.176712	0.00753425
QB-26-3_T1	0.149315	0.147945	0.170548	0.199315	0.213014	0.133562	0.159589	0.147945	0.186986	0.176712	0.154795	0.168493	0.110959	0.161644	0.20411	0.114384	0.154795	0.153425	0.152055	0.165753	0.180137	0.176712	0.178767	0.109589	0.105479	0.188356	0.191781	0.155479	0.156849	0.171233	0.172603	0.173973	0.171233	0.154795	0.150685	0.0794521	0.0842466	0.173973	0.173288
QB-26-3_T2	0.15411	0.15274	0.176712	0.205479	0.219178	0.130137	0.156164	0.15137	0.191781	0.181507	0.162329	0.176027	0.117123	0.167808	0.208904	0.121918	0.156849	0.159589	0.158219	0.170548	0.182192	0.181507	0.184932	0.110274	0.114384	0.19589	0.195205	0.163014	0.164384	0.178767	0.180137	0.180137	0.178767	0.158219	0.15411	0.089726	0.0945205	0.178767	0.178082	0.010274
QB-31-5_T1	0.174658	0.173288	0.158904	0.167123	0.20137	0.173973	0.123288	0.126712	0.126027	0.169178	0.163699	0.167808	0.165068	0.158219	0.196575	0.186301	0.14863	0.15411	0.140411	0.15274	0.172603	0.173288	0.178082	0.174658	0.170548	0.178082	0.177397	0.0972603	0.1	0.184247	0.182877	0.167808	0.163699	0.115753	0.113014	0.165068	0.167123	0.185616	0.184932	0.167808	0.172603
QB-31-5_T2	0.181507	0.178767	0.164384	0.172603	0.208219	0.180822	0.124658	0.128082	0.127397	0.174658	0.167808	0.173288	0.165068	0.160959	0.202055	0.186301	0.156849	0.158219	0.141781	0.158219	0.176712	0.177397	0.183562	0.176027	0.170548	0.183562	0.185616	0.10411	0.106849	0.188356	0.188356	0.171918	0.166438	0.117123	0.113014	0.163699	0.165753	0.188356	0.187671	0.167808	0.172603	0.0136986
QB-35-10_T1	0.166438	0.167808	0.161644	0.187671	0.191781	0.175342	0.171233	0.186986	0.180822	0.176027	0.15274	0.15274	0.178767	0.123973	0.129452	0.180822	0.159589	0.15411	0.163699	0.159589	0.157534	0.158219	0.135616	0.188356	0.182877	0.149315	0.15	0.164384	0.165753	0.188356	0.188356	0.130822	0.129452	0.162329	0.160959	0.176027	0.179452	0.15137	0.150685	0.180137	0.183562	0.146575	0.154795
QB-35-10_T2	0.165068	0.166438	0.163014	0.186301	0.190411	0.172603	0.172603	0.188356	0.179452	0.176027	0.15274	0.15274	0.181507	0.123973	0.129452	0.184932	0.158219	0.15411	0.165068	0.158219	0.161644	0.159589	0.135616	0.189726	0.185616	0.147945	0.14863	0.165753	0.165753	0.188356	0.189726	0.126712	0.123973	0.165068	0.163699	0.177397	0.179452	0.15137	0.150685	0.181507	0.184932	0.147945	0.156164	0.00684932
QB-36-3_T1	0.139726	0.136986	0.174658	0.195205	0.211644	0.143151	0.166438	0.160274	0.195205	0.190411	0.113699	0.120548	0.112329	0.147945	0.20274	0.178767	0.152055	0.141096	0.146575	0.156164	0.196575	0.194521	0.177397	0.132877	0.130137	0.180137	0.180822	0.166438	0.166438	0.20411	0.206849	0.163014	0.167123	0.167123	0.165753	0.139726	0.141781	0.190411	0.189726	0.146575	0.15411	0.174658	0.174658	0.166438	0.167808
QB-36-3_T2	0.141096	0.138356	0.171918	0.195205	0.208904	0.140411	0.165068	0.171233	0.195205	0.190411	0.112329	0.110959	0.109589	0.149315	0.206849	0.177397	0.164384	0.141096	0.149315	0.160274	0.197945	0.19589	0.181507	0.126027	0.120548	0.181507	0.180822	0.166438	0.169178	0.20274	0.20411	0.171233	0.172603	0.164384	0.161644	0.130137	0.130822	0.194521	0.195205	0.145205	0.15411	0.177397	0.177397	0.171918	0.171918	0.0342466
OwnVenture	0.192466	0.191096	0.187671	0.205479	0.212329	0.182192	0.19589	0.173288	0.158904	0.141781	0.166438	0.174658	0.204795	0.180137	0.192466	0.113699	0.171918	0.180137	0.191096	0.186986	0.164384	0.160959	0.193151	0.15137	0.14863	0.19589	0.199315	0.171233	0.172603	0.15	0.15411	0.189726	0.186986	0.166438	0.167808	0.162329	0.161644	0.15411	0.153425	0.160959	0.168493	0.175342	0.180822	0.179452	0.182192	0.186986	0.186986
DW4_B1	0.191781	0.191781	0.160959	0.204795	0.217123	0.176027	0.171918	0.191781	0.197945	0.184932	0.169863	0.163014	0.178082	0.105479	0.141096	0.186986	0.157534	0.156164	0.160274	0.164384	0.174658	0.169863	0.159589	0.194521	0.189041	0.141781	0.145205	0.167808	0.166438	0.2	0.20274	0.145205	0.146575	0.164384	0.164384	0.173973	0.176027	0.149315	0.15137	0.180822	0.185616	0.162329	0.167808	0.111644	0.111644	0.172603	0.175342	0.182877
QB-11-14_T1	0.15274	0.15137	0.187671	0.20411	0.223288	0.134247	0.157534	0.165068	0.193151	0.195205	0.155479	0.166438	0.108904	0.156849	0.207534	0.121918	0.158219	0.160959	0.165068	0.163699	0.189041	0.185616	0.19589	0.103425	0.102055	0.178082	0.182877	0.169863	0.169863	0.178767	0.180137	0.184247	0.181507	0.169178	0.171918	0.0979452	0.10137	0.186986	0.187671	0.121233	0.127397	0.160274	0.164384	0.173973	0.175342	0.137671	0.137671	0.161644	0.178767
QB-11-14_T2	0.15137	0.15	0.186301	0.20411	0.221918	0.131507	0.158904	0.165068	0.191781	0.191096	0.155479	0.166438	0.110274	0.15411	0.203425	0.119178	0.160959	0.162329	0.162329	0.163699	0.187671	0.182877	0.19589	0.103425	0.102055	0.179452	0.181507	0.167123	0.167123	0.177397	0.178767	0.184247	0.181507	0.169178	0.173288	0.0952055	0.0972603	0.184247	0.184932	0.122603	0.128767	0.161644	0.164384	0.172603	0.172603	0.136301	0.133562	0.160274	0.173288
DW3_B1	0.177397	0.177397	0.169863	0.19589	0.20274	0.173973	0.183562	0.186986	0.189041	0.174658	0.162329	0.163699	0.176027	0.114384	0.137671	0.169863	0.171918	0.166438	0.167808	0.158219	0.163014	0.158219	0.143836	0.181507	0.181507	0.142466	0.141781	0.175342	0.178082	0.186986	0.189726	0.141781	0.140411	0.176027	0.176027	0.167808	0.171233	0.133562	0.131507	0.171918	0.178082	0.165753	0.171233	0.110959	0.109589	0.167808	0.171918	0.172603	0.100685
333	0.165068	0.166438	0.143836	0.215068	0.228767	0.167123	0.10411	0.180137	0.20274	0.202055	0.166438	0.170548	0.130822	0.122603	0.206164	0.186301	0.133562	0.122603	0.0965753	0.114384	0.2	0.193836	0.165753	0.15411	0.14726	0.175342	0.177397	0.143836	0.146575	0.206164	0.208904	0.173288	0.173288	0.141781	0.136301	0.14863	0.150685	0.189726	0.191781	0.14726	0.152055	0.156164	0.158904	0.163014	0.165753	0.14863	0.14863	0.187671	0.158219
DW2	0.178767	0.180137	0.154795	0.205479	0.209589	0.168493	0.172603	0.176027	0.182192	0.188356	0.166438	0.170548	0.163699	0.170548	0.125342	0.190411	0.126712	0.114384	0.176027	0.15274	0.175342	0.173288	0.10137	0.193836	0.191096	0.127397	0.130822	0.183562	0.183562	0.196575	0.196575	0.0993151	0.103425	0.176027	0.180137	0.169178	0.172603	0.160959	0.161644	0.176027	0.180822	0.165753	0.172603	0.135616	0.134247	0.171918	0.178767	0.175342	0.144521
QB-5-81_T1	0.189726	0.192466	0.172603	0.206849	0.216438	0.193151	0.189041	0.199315	0.19863	0.195205	0.184247	0.191096	0.184247	0.192466	0.117123	0.19863	0.15	0.130822	0.180137	0.174658	0.169863	0.169178	0.10274	0.203425	0.197945	0.0945205	0.100685	0.190411	0.189041	0.199315	0.202055	0.119863	0.122603	0.177397	0.184247	0.182877	0.186301	0.165068	0.165753	0.188356	0.19589	0.182192	0.186301	0.160274	0.161644	0.193836	0.200685	0.187671	0.15
QB-5-81_T2	0.193836	0.196575	0.171233	0.205479	0.216438	0.191781	0.194521	0.199315	0.19863	0.195205	0.185616	0.189726	0.186986	0.193836	0.118493	0.20411	0.15274	0.132192	0.182877	0.176027	0.169863	0.167808	0.10274	0.204795	0.200685	0.1	0.100685	0.191781	0.189041	0.200685	0.203425	0.121233	0.121233	0.180137	0.185616	0.185616	0.189041	0.163699	0.165753	0.193836	0.20137	0.184932	0.190411	0.161644	0.160274	0.196575	0.200685	0.189041	0.15137
QB-6-17_T1	0.209589	0.209589	0.184247	0.176027	0.199315	0.199315	0.228082	0.184932	0.160959	0.178082	0.179452	0.183562	0.219178	0.19726	0.175342	0.155479	0.178082	0.19863	0.215068	0.210959	0.186986	0.186301	0.191096	0.182192	0.178082	0.197945	0.20274	0.177397	0.178767	0.172603	0.175342	0.186301	0.186301	0.189041	0.189041	0.194521	0.196575	0.176712	0.176027	0.189041	0.195205	0.189726	0.195205	0.181507	0.182877	0.191781	0.191781	0.115753	0.194521
QB-6-17_T2	0.214384	0.214384	0.189041	0.179452	0.20274	0.19863	0.228767	0.189726	0.165753	0.180137	0.181507	0.186986	0.219863	0.202055	0.177397	0.160274	0.186986	0.203425	0.219863	0.217123	0.187671	0.188356	0.194521	0.184247	0.182877	0.20137	0.203425	0.182192	0.182192	0.178767	0.181507	0.189726	0.189726	0.193836	0.191096	0.199315	0.20137	0.178767	0.178082	0.195205	0.19863	0.194521	0.19863	0.184932	0.187671	0.193836	0.197945	0.120548	0.200685
344	0.146575	0.145205	0.200685	0.230822	0.234932	0.155479	0.144521	0.180822	0.215753	0.20137	0.182192	0.187671	0.1	0.160274	0.219178	0.196575	0.163014	0.146575	0.150685	0.154795	0.207534	0.209589	0.191096	0.131507	0.136986	0.186986	0.187671	0.177397	0.182877	0.215068	0.219178	0.190411	0.189041	0.176712	0.171233	0.126027	0.129452	0.206849	0.206164	0.132877	0.133562	0.180137	0.177397	0.195205	0.196575	0.139726	0.132877	0.199315	0.193151
660	0.126712	0.126712	0.187671	0.224658	0.227397	0.10274	0.124658	0.140411	0.213699	0.204795	0.166438	0.165068	0.0130137	0.165068	0.211644	0.20137	0.15274	0.14726	0.14589	0.15	0.20411	0.204795	0.182192	0.113014	0.115753	0.182192	0.182877	0.164384	0.165753	0.211644	0.215753	0.176027	0.174658	0.163699	0.160959	0.111644	0.113699	0.203425	0.20274	0.115753	0.113699	0.165753	0.165753	0.183562	0.186301	0.118493	0.110274	0.208219	0.184247
741_B1	0.124658	0.124658	0.186986	0.223973	0.226712	0.100685	0.123973	0.141096	0.214384	0.20411	0.167123	0.165753	0.0123288	0.161644	0.209589	0.200685	0.150685	0.145205	0.145205	0.147945	0.202055	0.20274	0.180137	0.112329	0.115068	0.180137	0.180822	0.163699	0.165068	0.209589	0.213699	0.175342	0.173973	0.163014	0.160274	0.110959	0.114384	0.20137	0.200685	0.115068	0.113014	0.165068	0.165068	0.182877	0.184247	0.119178	0.112329	0.207534	0.180822
781_B1	0.182192	0.182192	0.173288	0.233562	0.25	0.165068	0.0171233	0.194521	0.221233	0.208219	0.182192	0.179452	0.134247	0.142466	0.231507	0.206164	0.157534	0.149315	0.112329	0.134247	0.215753	0.216438	0.185616	0.158904	0.161644	0.200685	0.2	0.129452	0.133562	0.227397	0.228767	0.193151	0.186301	0.128767	0.126027	0.163014	0.165068	0.209589	0.213014	0.165753	0.163699	0.133562	0.132192	0.180137	0.181507	0.175342	0.168493	0.202055	0.176712
791	0.196575	0.195205	0.182192	0.20274	0.219178	0.187671	0.190411	0.203425	0.20137	0.185616	0.182877	0.178767	0.193836	0.188356	0.208904	0.19863	0.195205	0.184247	0.191096	0.199315	0.187671	0.191096	0.19863	0.186986	0.191096	0.19726	0.195205	0.187671	0.190411	0.207534	0.213014	0.178767	0.181507	0.189726	0.189726	0.188356	0.191781	0.192466	0.194521	0.182877	0.180822	0.2	0.20411	0.180822	0.179452	0.186986	0.180137	0.20137	0.189726
814	0.168493	0.169863	0.171918	0.211644	0.232192	0.15411	0.103425	0.179452	0.203425	0.191781	0.171233	0.171233	0.134247	0.141096	0.216438	0.200685	0.152055	0.135616	0.130137	0.145205	0.193836	0.194521	0.178767	0.160274	0.161644	0.177397	0.173973	0.15137	0.15274	0.209589	0.210959	0.179452	0.178082	0.149315	0.147945	0.149315	0.15137	0.190411	0.192466	0.152055	0.14863	0.15	0.15411	0.170548	0.171918	0.163014	0.165753	0.195205	0.169863
816_B1	0.174658	0.174658	0.152055	0.232877	0.228767	0.179452	0.130137	0.197945	0.219178	0.204795	0.169178	0.176027	0.158219	0.128082	0.217123	0.20137	0.132192	0.129452	0.110274	0.0184932	0.206849	0.210274	0.182192	0.173288	0.173288	0.182192	0.180137	0.173973	0.178082	0.213014	0.214384	0.182877	0.184247	0.166438	0.165068	0.167808	0.171233	0.200685	0.19863	0.177397	0.173973	0.165753	0.169863	0.169863	0.169863	0.167808	0.169178	0.19589	0.171918
842	0.167808	0.166438	0.168493	0.220548	0.230137	0.163014	0.119178	0.189726	0.20274	0.185616	0.163699	0.163699	0.14589	0.130822	0.217123	0.182192	0.166438	0.15411	0.134932	0.14726	0.19726	0.196575	0.193151	0.14726	0.15274	0.193151	0.189726	0.147945	0.150685	0.200685	0.200685	0.191096	0.186986	0.15411	0.15274	0.140411	0.142466	0.192466	0.193151	0.15411	0.152055	0.156164	0.158904	0.180822	0.180822	0.155479	0.14726	0.187671	0.178767
849	0.169863	0.169863	0.15274	0.229452	0.229452	0.173288	0.0979452	0.20137	0.213014	0.206849	0.165753	0.167123	0.146575	0.123288	0.219178	0.202055	0.158904	0.139726	0.10274	0.117808	0.192466	0.19726	0.181507	0.173973	0.173973	0.195205	0.190411	0.15411	0.155479	0.209589	0.209589	0.187671	0.187671	0.146575	0.142466	0.165753	0.167808	0.19863	0.197945	0.165753	0.163699	0.14726	0.15	0.174658	0.174658	0.168493	0.164384	0.195205	0.169863
842/H2_T1	0.167808	0.165068	0.154795	0.191781	0.208219	0.149315	0.131507	0.162329	0.186301	0.188356	0.15	0.156849	0.15	0.119863	0.196575	0.187671	0.15	0.14863	0.141781	0.14726	0.19726	0.195205	0.182192	0.158219	0.160959	0.175342	0.171918	0.154795	0.156164	0.199315	0.202055	0.167808	0.166438	0.156849	0.155479	0.15411	0.154795	0.181507	0.182192	0.14863	0.146575	0.153425	0.154795	0.160274	0.156164	0.15137	0.15411	0.179452	0.14863
842/H2_T2	0.167808	0.165068	0.145205	0.190411	0.20274	0.156164	0.132877	0.174658	0.182192	0.178767	0.15411	0.155479	0.158219	0.117123	0.195205	0.175342	0.163699	0.159589	0.136301	0.14589	0.187671	0.186986	0.182192	0.159589	0.159589	0.180822	0.177397	0.153425	0.154795	0.185616	0.188356	0.170548	0.167808	0.158219	0.156849	0.155479	0.156164	0.176027	0.176712	0.15274	0.149315	0.157534	0.160274	0.156164	0.152055	0.156849	0.155479	0.172603	0.14726
A203	0.183562	0.180822	0.163699	0.144521	0.192466	0.191096	0.166438	0.189041	0.192466	0.168493	0.178082	0.178082	0.193151	0.169863	0.213699	0.210274	0.173973	0.173973	0.167123	0.183562	0.186986	0.190411	0.199315	0.2	0.2	0.211644	0.20411	0.160959	0.165068	0.20137	0.19726	0.187671	0.186301	0.163014	0.158904	0.2	0.202055	0.19863	0.199315	0.191781	0.189726	0.170548	0.178767	0.174658	0.176027	0.180822	0.184932	0.215753	0.19863
A268	0.185616	0.182877	0.150685	0.164384	0.183562	0.19589	0.175342	0.185616	0.190411	0.177397	0.192466	0.192466	0.199315	0.177397	0.195205	0.213699	0.181507	0.188356	0.170548	0.186986	0.189041	0.195205	0.194521	0.196575	0.202055	0.20137	0.196575	0.168493	0.171233	0.204795	0.200685	0.177397	0.177397	0.163699	0.163699	0.206164	0.205479	0.211644	0.212329	0.195205	0.193151	0.149315	0.156164	0.167123	0.168493	0.203425	0.206164	0.223288	0.199315
DW1_B1	0.200685	0.200685	0.175342	0.19726	0.215068	0.180822	0.182192	0.199315	0.205479	0.191096	0.192466	0.191096	0.185616	0.192466	0.137671	0.212329	0.14589	0.126712	0.185616	0.181507	0.186301	0.182877	0.0205479	0.196575	0.199315	0.123288	0.122603	0.190411	0.190411	0.215753	0.218493	0.107534	0.108904	0.186986	0.189726	0.189726	0.193151	0.177397	0.178082	0.191096	0.189041	0.190411	0.194521	0.147945	0.147945	0.189726	0.192466	0.20137	0.170548
Beaumont_B2	0.150685	0.147945	0.180137	0.162329	0.0184932	0.218493	0.239041	0.206849	0.193836	0.191781	0.19726	0.19726	0.230137	0.209589	0.219178	0.211644	0.206849	0.20137	0.223288	0.219178	0.191096	0.194521	0.215753	0.224658	0.231507	0.221233	0.216438	0.211644	0.215753	0.130137	0.131507	0.20137	0.20274	0.20274	0.208219	0.226027	0.226712	0.216438	0.215753	0.216438	0.214384	0.211644	0.217123	0.196575	0.197945	0.219178	0.216438	0.215753	0.221918
D4_B1	0.197945	0.196575	0.178082	0.0260274	0.153425	0.205479	0.227397	0.160959	0.142466	0.129452	0.192466	0.192466	0.225342	0.211644	0.197945	0.20137	0.203425	0.207534	0.221233	0.233562	0.173973	0.176027	0.19863	0.203425	0.211644	0.205479	0.204795	0.171233	0.172603	0.184247	0.186986	0.195205	0.192466	0.192466	0.191096	0.214384	0.216438	0.184247	0.187671	0.207534	0.205479	0.175342	0.179452	0.193151	0.193151	0.202055	0.204795	0.210959	0.208904
QB-2-46E	0.171233	0.169863	0.136301	0.176027	0.204795	0.171918	0.136301	0.167123	0.170548	0.123288	0.165753	0.172603	0.178082	0.139726	0.19589	0.167808	0.154795	0.147945	0.135616	0.149315	0.14589	0.147945	0.180137	0.161644	0.165753	0.182877	0.175342	0.15411	0.156849	0.182192	0.183562	0.172603	0.169863	0.134247	0.130137	0.153425	0.15411	0.164384	0.163699	0.156164	0.15274	0.133562	0.141781	0.15274	0.15411	0.173973	0.179452	0.166438	0.168493
QB-6-16S	0.188356	0.186986	0.179452	0.179452	0.221918	0.165753	0.160274	0.170548	0.180822	0.128082	0.165068	0.162329	0.167808	0.15274	0.208904	0.189041	0.169178	0.158219	0.158219	0.174658	0.167123	0.167808	0.183562	0.166438	0.169178	0.189041	0.185616	0.152055	0.153425	0.197945	0.197945	0.185616	0.184247	0.15274	0.15	0.165068	0.165753	0.156849	0.157534	0.163699	0.161644	0.167123	0.169863	0.169863	0.171233	0.176027	0.171918	0.171233	0.163699
QB-10-111Q	0.165753	0.165753	0.185616	0.158219	0.213014	0.166438	0.137671	0.163014	0.166438	0.116438	0.167123	0.167123	0.171233	0.153425	0.193151	0.177397	0.172603	0.167123	0.150685	0.168493	0.163699	0.163014	0.193836	0.153425	0.154795	0.182877	0.178082	0.122603	0.125342	0.187671	0.187671	0.178082	0.175342	0.152055	0.145205	0.161644	0.162329	0.152055	0.15274	0.161644	0.160959	0.14726	0.15274	0.163699	0.163699	0.173973	0.172603	0.165068	0.176712
QB-10-93J	0.184247	0.182877	0.168493	0.186301	0.217808	0.172603	0.119178	0.171918	0.173973	0.126712	0.178767	0.182877	0.178767	0.166438	0.214384	0.186301	0.167808	0.169178	0.162329	0.158219	0.168493	0.173288	0.189041	0.171918	0.176027	0.19726	0.193836	0.130137	0.130137	0.195205	0.193836	0.186986	0.185616	0.133562	0.133562	0.171918	0.172603	0.167808	0.167123	0.173288	0.171233	0.135616	0.139726	0.182192	0.182192	0.184247	0.178767	0.180822	0.184247
QB-11-35T	0.182192	0.180822	0.15	0.204795	0.213014	0.166438	0.15274	0.189041	0.195205	0.190411	0.164384	0.167123	0.165753	0.138356	0.19726	0.189726	0.163014	0.156164	0.141096	0.160274	0.193836	0.193151	0.174658	0.175342	0.180822	0.178767	0.178082	0.174658	0.177397	0.2	0.2	0.165753	0.171233	0.165753	0.168493	0.167123	0.169178	0.190411	0.189726	0.168493	0.163699	0.176027	0.178767	0.170548	0.169178	0.164384	0.161644	0.185616	0.158904
QB-11-80C	0.177397	0.176027	0.172603	0.178082	0.212329	0.154795	0.163014	0.15411	0.160274	0.122603	0.169178	0.165068	0.173288	0.144521	0.203425	0.180822	0.176027	0.160959	0.160959	0.167808	0.154795	0.156849	0.182192	0.160959	0.166438	0.183562	0.178767	0.149315	0.149315	0.196575	0.196575	0.182877	0.181507	0.141781	0.140411	0.160959	0.161644	0.15137	0.153425	0.163699	0.161644	0.152055	0.157534	0.164384	0.164384	0.173288	0.167808	0.168493	0.165068
QB-13-115R	0.178082	0.173973	0.170548	0.156849	0.204795	0.170548	0.158219	0.164384	0.162329	0.113699	0.161644	0.160274	0.182192	0.157534	0.20274	0.176027	0.173973	0.164384	0.165753	0.178082	0.156849	0.156164	0.177397	0.160274	0.165753	0.191096	0.186301	0.144521	0.14863	0.186301	0.189041	0.183562	0.179452	0.150685	0.147945	0.160274	0.160959	0.156164	0.156849	0.167123	0.165068	0.166438	0.170548	0.167808	0.169178	0.167123	0.168493	0.170548	0.176712
QB-14-25P	0.170548	0.167808	0.158904	0.163014	0.19589	0.168493	0.152055	0.155479	0.167123	0.123973	0.176027	0.178767	0.162329	0.160959	0.202055	0.189041	0.162329	0.155479	0.156849	0.163699	0.149315	0.15411	0.180822	0.163699	0.166438	0.172603	0.170548	0.139726	0.141096	0.178767	0.181507	0.189726	0.188356	0.14863	0.14589	0.162329	0.163014	0.15274	0.153425	0.15411	0.152055	0.152055	0.157534	0.184932	0.184932	0.171918	0.176027	0.189041	0.182877
QB-14-93G	0.163699	0.162329	0.172603	0.176712	0.209589	0.169863	0.150685	0.166438	0.175342	0.136301	0.173288	0.171918	0.166438	0.160959	0.204795	0.189041	0.163699	0.15411	0.163699	0.158219	0.156164	0.158219	0.184932	0.165068	0.169178	0.178082	0.171918	0.141096	0.141096	0.195205	0.193836	0.178767	0.177397	0.159589	0.155479	0.163699	0.164384	0.165068	0.167123	0.165068	0.163014	0.154795	0.158904	0.171233	0.171233	0.176027	0.170548	0.183562	0.185616
QB-15-37M	0.163014	0.164384	0.156849	0.219863	0.232192	0.165068	0.102055	0.189041	0.211644	0.19726	0.173973	0.172603	0.136986	0.135616	0.216438	0.199315	0.145205	0.136986	0.113699	0.132877	0.199315	0.20137	0.180137	0.163014	0.163014	0.186986	0.180822	0.15	0.15274	0.206849	0.205479	0.179452	0.179452	0.150685	0.149315	0.147945	0.14863	0.19863	0.197945	0.152055	0.14863	0.139041	0.141781	0.162329	0.163699	0.157534	0.156164	0.199315	0.175342
QB-16-41H	0.182192	0.180822	0.167808	0.141781	0.188356	0.184247	0.195205	0.171233	0.15411	0.117808	0.135616	0.128767	0.20274	0.180822	0.191781	0.181507	0.205479	0.20274	0.19863	0.19726	0.15	0.156164	0.193836	0.176712	0.183562	0.200685	0.19589	0.167808	0.169178	0.182192	0.183562	0.194521	0.19589	0.168493	0.169863	0.193151	0.192466	0.171233	0.171918	0.190411	0.189726	0.170548	0.174658	0.170548	0.171918	0.169863	0.161644	0.185616	0.179452
QB-6-71	0.160959	0.159589	0.172603	0.176712	0.208219	0.168493	0.149315	0.165068	0.172603	0.136301	0.173288	0.170548	0.163699	0.160959	0.206164	0.187671	0.163699	0.15411	0.163699	0.159589	0.156164	0.159589	0.186301	0.165068	0.169178	0.178082	0.171918	0.139726	0.141096	0.193836	0.193836	0.178767	0.178767	0.156849	0.15274	0.162329	0.163014	0.165068	0.167123	0.163699	0.161644	0.153425	0.156164	0.171233	0.171233	0.173288	0.167808	0.184932	0.185616
QB-6-73N	0.178082	0.173973	0.170548	0.156849	0.203425	0.171918	0.159589	0.167123	0.163699	0.113699	0.158904	0.161644	0.183562	0.160274	0.20411	0.174658	0.175342	0.168493	0.165753	0.179452	0.159589	0.158904	0.180137	0.160274	0.165753	0.193836	0.189041	0.15	0.15274	0.183562	0.186301	0.184932	0.180822	0.150685	0.147945	0.160274	0.160959	0.158904	0.159589	0.165753	0.163699	0.169178	0.173288	0.169178	0.170548	0.167123	0.168493	0.170548	0.180822
QB-6-79I	0.162329	0.160959	0.173973	0.173973	0.208219	0.171233	0.152055	0.165068	0.171233	0.133562	0.174658	0.170548	0.166438	0.159589	0.204795	0.189041	0.165068	0.155479	0.163699	0.160959	0.156164	0.158219	0.184932	0.166438	0.170548	0.178082	0.171918	0.142466	0.142466	0.193836	0.195205	0.178767	0.177397	0.158219	0.155479	0.165068	0.165753	0.163699	0.165753	0.165068	0.163014	0.154795	0.157534	0.169863	0.169863	0.174658	0.170548	0.183562	0.184247
QB-7-109L	0.178082	0.176712	0.173288	0.189726	0.211644	0.169178	0.159589	0.169863	0.185616	0.171233	0.110959	0.109589	0.169863	0.153425	0.20411	0.182877	0.169863	0.175342	0.167123	0.173973	0.176027	0.178082	0.191096	0.158904	0.168493	0.185616	0.186301	0.158219	0.160959	0.194521	0.19589	0.178082	0.176712	0.161644	0.158904	0.161644	0.163699	0.182192	0.184247	0.171233	0.170548	0.160959	0.166438	0.176027	0.176027	0.141096	0.139726	0.192466	0.179452
QB-7-74O	0.166438	0.165068	0.165753	0.183562	0.212329	0.160274	0.121918	0.158219	0.176712	0.123973	0.165068	0.166438	0.158219	0.15137	0.206164	0.187671	0.159589	0.15137	0.15411	0.160959	0.160274	0.162329	0.173973	0.15274	0.15274	0.187671	0.184247	0.123288	0.127397	0.202055	0.199315	0.180137	0.178767	0.133562	0.128082	0.158219	0.160274	0.14589	0.145205	0.156849	0.156164	0.149315	0.153425	0.176712	0.178082	0.173288	0.170548	0.171233	0.178767
QB-8-87F	0.180137	0.177397	0.158904	0.194521	0.205479	0.183562	0.165753	0.14863	0.143836	0.176027	0.170548	0.173288	0.181507	0.167808	0.213014	0.19589	0.159589	0.15274	0.155479	0.121233	0.179452	0.182877	0.182192	0.181507	0.185616	0.183562	0.177397	0.134247	0.134247	0.193836	0.196575	0.178767	0.180137	0.140411	0.141781	0.185616	0.187671	0.181507	0.179452	0.181507	0.178082	0.135616	0.141096	0.172603	0.173973	0.182877	0.180137	0.175342	0.180137
QB-9-72K	0.165753	0.164384	0.155479	0.200685	0.208904	0.162329	0.130822	0.173973	0.184247	0.183562	0.105479	0.1	0.156164	0.131507	0.20274	0.182877	0.165753	0.154795	0.138356	0.150685	0.186986	0.190411	0.181507	0.158904	0.160274	0.184247	0.179452	0.15	0.15411	0.189041	0.189041	0.173973	0.173973	0.141096	0.136986	0.152055	0.15274	0.186301	0.188356	0.158904	0.158219	0.160959	0.166438	0.170548	0.169178	0.134247	0.130137	0.188356	0.164384
TF-11-1	0.160959	0.160959	0.163014	0.215068	0.230137	0.143836	0.10137	0.171918	0.213699	0.207534	0.167808	0.170548	0.100685	0.140411	0.213014	0.193151	0.15137	0.140411	0.125342	0.133562	0.206849	0.207534	0.182192	0.140411	0.139041	0.183562	0.182877	0.157534	0.157534	0.214384	0.215753	0.182877	0.182877	0.15137	0.14726	0.14863	0.150685	0.203425	0.205479	0.14589	0.143836	0.158904	0.160274	0.176712	0.178082	0.141781	0.139041	0.20137	0.174658
TF-15-1	0.237671	0.233562	0.245205	0.267123	0.263014	0.216438	0.253425	0.237671	0.282192	0.276027	0.24863	0.25	0.200685	0.258219	0.273288	0.287671	0.255479	0.25411	0.25	0.255479	0.276712	0.281507	0.269863	0.24726	0.25274	0.275342	0.273288	0.257534	0.264384	0.271918	0.274658	0.243151	0.24589	0.256849	0.255479	0.232192	0.234247	0.286986	0.284932	0.230822	0.228767	0.256164	0.260274	0.260274	0.260274	0.234932	0.230822	0.290411	0.267808
TF-23-4	0.226027	0.221918	0.234932	0.24726	0.256849	0.214384	0.244521	0.219178	0.255479	0.256164	0.245205	0.241096	0.194521	0.239726	0.263014	0.273288	0.236986	0.235616	0.238356	0.246575	0.262329	0.268493	0.25137	0.221918	0.227397	0.25137	0.247945	0.237671	0.241781	0.263014	0.267123	0.228767	0.232877	0.246575	0.246575	0.213699	0.214384	0.271233	0.270548	0.227397	0.228082	0.240411	0.24589	0.244521	0.243151	0.208219	0.19726	0.273288	0.249315
TF-23-9	0.20274	0.2	0.223973	0.239041	0.24589	0.206164	0.234932	0.213699	0.256849	0.249315	0.231507	0.228767	0.182192	0.232877	0.254795	0.260959	0.224658	0.220548	0.231507	0.231507	0.25137	0.256164	0.236301	0.210959	0.219178	0.24726	0.245205	0.229452	0.234932	0.250685	0.256164	0.223288	0.220548	0.230137	0.234247	0.19589	0.197945	0.264384	0.262329	0.205479	0.207534	0.234932	0.236301	0.244521	0.24589	0.210959	0.20137	0.260959	0.249315
TF-34-11	0.204795	0.202055	0.221918	0.236986	0.249315	0.20274	0.241096	0.214384	0.252055	0.24726	0.233562	0.232192	0.182877	0.232192	0.25137	0.253425	0.230822	0.222603	0.233562	0.241781	0.250685	0.256849	0.243836	0.204795	0.211644	0.246575	0.241781	0.231507	0.236986	0.25	0.25411	0.221233	0.221233	0.234932	0.237671	0.211644	0.213699	0.259589	0.257534	0.203425	0.20411	0.241096	0.243836	0.239726	0.242466	0.202055	0.199315	0.265753	0.25274
TF-37-1	0.232877	0.230137	0.24589	0.25137	0.267808	0.210274	0.240411	0.230137	0.266438	0.261644	0.263014	0.261644	0.19863	0.261644	0.268493	0.284247	0.242466	0.241096	0.253425	0.256164	0.266438	0.269863	0.256849	0.238356	0.243836	0.265068	0.258904	0.243151	0.24589	0.275342	0.276712	0.242466	0.246575	0.246575	0.247945	0.254795	0.255479	0.273973	0.273288	0.249315	0.24589	0.243151	0.24863	0.244521	0.244521	0.230137	0.221918	0.282877	0.263014
TF-43-23A	0.160274	0.158904	0.169178	0.169178	0.204795	0.165068	0.119863	0.171233	0.176027	0.121918	0.169863	0.165753	0.168493	0.153425	0.2	0.184247	0.160274	0.168493	0.150685	0.153425	0.14589	0.150685	0.180137	0.163014	0.167123	0.180137	0.178082	0.130822	0.132192	0.184932	0.186301	0.187671	0.182192	0.131507	0.128767	0.158904	0.160959	0.149315	0.15137	0.160274	0.159589	0.14863	0.156849	0.165068	0.163699	0.180822	0.173973	0.174658	0.175342
TF-44-15D	0.152055	0.149315	0.182877	0.208904	0.215753	0.158219	0.134932	0.172603	0.195205	0.189041	0.108219	0.10411	0.153425	0.157534	0.209589	0.191096	0.165753	0.158904	0.164384	0.167123	0.193836	0.194521	0.186986	0.158904	0.164384	0.195205	0.190411	0.15137	0.15274	0.20137	0.2	0.178082	0.176712	0.154795	0.152055	0.163014	0.165068	0.191781	0.192466	0.160274	0.159589	0.162329	0.169178	0.166438	0.165068	0.128767	0.130137	0.193836	0.186301
TF-47-16	0.186986	0.185616	0.215068	0.235616	0.247945	0.19589	0.236986	0.214384	0.242466	0.241781	0.234932	0.229452	0.192466	0.233562	0.244521	0.253425	0.230822	0.218493	0.232192	0.230822	0.231507	0.239041	0.231507	0.215753	0.221233	0.230137	0.222603	0.224658	0.228767	0.25411	0.256849	0.221233	0.228082	0.233562	0.234932	0.222603	0.224658	0.24863	0.247945	0.225342	0.223288	0.231507	0.235616	0.220548	0.220548	0.193836	0.185616	0.256164	0.243151
TF-48-8	0.20137	0.2	0.228082	0.243151	0.255479	0.192466	0.228082	0.223288	0.263699	0.250685	0.238356	0.234247	0.187671	0.243836	0.250685	0.267808	0.235616	0.230137	0.246575	0.236986	0.25274	0.258904	0.24726	0.221918	0.228767	0.240411	0.238356	0.232192	0.236301	0.261644	0.263014	0.226027	0.226027	0.232877	0.235616	0.230137	0.232192	0.258904	0.256849	0.226027	0.222603	0.236301	0.236301	0.236301	0.237671	0.217808	0.209589	0.267808	0.247945
TF-9-20	0.160274	0.157534	0.189726	0.237671	0.243151	0.158219	0.126712	0.184932	0.219863	0.212329	0.186301	0.190411	0.10411	0.163014	0.228767	0.203425	0.173973	0.156164	0.132877	0.142466	0.213014	0.212329	0.202055	0.139726	0.138356	0.197945	0.19589	0.174658	0.177397	0.221918	0.223288	0.19863	0.19726	0.179452	0.173973	0.153425	0.156849	0.216438	0.217123	0.154795	0.15137	0.180137	0.180137	0.192466	0.193836	0.142466	0.138356	0.211644	0.194521
TF-9-22B	0.169178	0.170548	0.167123	0.210959	0.215068	0.165753	0.139726	0.185616	0.19726	0.193836	0.102055	0.0952055	0.158219	0.140411	0.210274	0.186301	0.171918	0.162329	0.140411	0.15411	0.189041	0.191096	0.183562	0.167808	0.171918	0.191781	0.189726	0.158904	0.160274	0.197945	0.197945	0.180137	0.178767	0.160959	0.156849	0.165068	0.165753	0.188356	0.189041	0.170548	0.171233	0.157534	0.160274	0.168493	0.169863	0.143151	0.140411	0.186301	0.170548
H2	0.193836	0.189726	0.183562	0.182192	0.194521	0.182192	0.189041	0.193836	0.179452	0.174658	0.174658	0.173288	0.202055	0.177397	0.186986	0.165753	0.196575	0.181507	0.196575	0.202055	0.175342	0.173288	0.180822	0.184247	0.186986	0.186301	0.184247	0.182192	0.184932	0.177397	0.181507	0.182877	0.181507	0.181507	0.184247	0.174658	0.176712	0.169178	0.171233	0.177397	0.173973	0.194521	0.19589	0.178082	0.175342	0.186986	0.180137	0.172603	0.188356
Mjan	0.346575	0.342466	0.310274	0.308904	0.318493	0.34589	0.373288	0.361644	0.34726	0.339726	0.347945	0.336986	0.367123	0.350685	0.343836	0.367808	0.365753	0.350685	0.353425	0.356164	0.341781	0.350685	0.34726	0.360274	0.367123	0.35137	0.345205	0.35	0.355479	0.345205	0.347945	0.334247	0.342466	0.356164	0.358904	0.361644	0.362329	0.357534	0.356849	0.367123	0.366438	0.359589	0.362329	0.334932	0.336301	0.346575	0.338356	0.370548	0.361644
Mtern	0.381507	0.377397	0.339726	0.327397	0.342466	0.378082	0.40137	0.395205	0.367123	0.359589	0.380137	0.370548	0.406164	0.384247	0.374658	0.393151	0.399315	0.385616	0.386986	0.393836	0.367123	0.374658	0.376712	0.399315	0.404795	0.379452	0.373288	0.380822	0.384932	0.370548	0.371918	0.362329	0.367808	0.376027	0.377397	0.400685	0.40137	0.381507	0.379452	0.397945	0.39726	0.380822	0.384932	0.360274	0.360274	0.391096	0.382877	0.39589	0.388356
DW4_B2	0.199315	0.199315	0.168493	0.209589	0.224658	0.178082	0.173973	0.197945	0.206849	0.191096	0.177397	0.171918	0.185616	0.114384	0.14589	0.193151	0.167808	0.166438	0.165068	0.171918	0.178082	0.177397	0.168493	0.191096	0.193836	0.154795	0.15274	0.172603	0.172603	0.207534	0.208904	0.159589	0.159589	0.173288	0.173288	0.178767	0.179452	0.156849	0.158904	0.185616	0.182192	0.171233	0.176712	0.119178	0.120548	0.180137	0.181507	0.187671	0.0171233
DW3_B2	0.193836	0.193836	0.180822	0.205479	0.215068	0.180822	0.186301	0.202055	0.20274	0.182877	0.176027	0.176027	0.185616	0.125342	0.14726	0.178082	0.182877	0.177397	0.176027	0.169178	0.172603	0.171918	0.157534	0.184247	0.191096	0.154795	0.15137	0.186301	0.189041	0.196575	0.199315	0.15411	0.15411	0.188356	0.188356	0.178767	0.180822	0.14726	0.145205	0.182877	0.180822	0.180822	0.183562	0.121918	0.121918	0.176027	0.180137	0.178082	0.113014
	Max	0.412329
	Min	0.00410959
[truncated: 59 more columns]
