# Supplementary material for: Ultra-high-throughput DArTseq-based silicoDArT and SNP markers for genomic studies in macadamia
Source: PLoS One. 2018 Aug 31;13(8):e0203465. doi: 10.1371/journal.pone.0203465 (PMC6118395; doi:10.1371/journal.pone.0203465)
Supplement: S6 Table — (XLSX) [file pone.0203465.s006.xlsx]

## Sheet: LinGD
Table S6	Linear genetic distances across the possible plant ID and mismatched cultivars.
	OwnVenture	A16	a203	A268	A4	Beaumont	D4	Daddow	H2	HAES333	HAES344	HAES660	HAES741	HAES762	HAES781	HAES791	HAES804	HAES814	HAES816	HAES842	HAES849	IM1	NG18	NG29	NG8	Yonik	268_1	268_2	268_3	8_1	814_1	816_1	842_1	842_10	842_12	842_13	842_14	842_15	842_16	842_17	842_18	842_19	842_2	842_3	842_4	842_5	842_6	842_7	842_8
OwnVenture	0
A16	1415.51	0
a203	1820.64	1586.5	0
A268	1944.59	1787.27	1094.21	0
A4	1487.53	1114.48	1697.52	1786.13	0
Beaumont	1983.5	1790.43	1854.29	1779.34	1857.6	0
D4	1901.48	1332.84	1396.15	1655.8	1366.51	1712.88	0
Daddow	1579.06	1707.19	1704.75	1838.51	1737.86	1877.55	1813.32	0
H2	1615.51	1769.33	1778.1	1880.85	1821.75	1796.39	1869.38	1673.04	0
HAES333	1663.32	1848.87	1317.13	1421.1	1833.78	2010.02	1950.69	1578.77	1690.91	0
HAES344	1798.54	1901.41	1635	1757.42	1866.95	2059.7	2031.37	1615.61	1734.16	1249.12	0
HAES660	1759.8	1931.35	1688.06	1770.94	1927.99	2026.17	2042.65	1586.15	1782.99	1287.04	889.11	0
HAES741	1755.87	1917.13	1697.02	1781.89	1924.27	2040.53	2029.15	1573.69	1781.17	1278.57	896.596	109.678	0
HAES762	1672.07	1789.01	1574.35	1723.21	1747.33	1943.57	1867.97	1633.15	1734.31	1331.17	1499.82	1493.84	1474.31	0
HAES781	1709.35	1863.46	1524.52	1518.04	1831.77	2035.9	1978.58	1590.56	1738.27	993.921	1324.37	1223.29	1227.8	1318.8	0
HAES791	1754.66	1794.78	1780.08	1839.9	1804.2	1989.56	1908.96	1708.46	1725.93	1676.12	1759.58	1734.41	1742.31	1711.5	1684.47	0
HAES804	1707.3	1836.21	1494.95	1506.72	1861.99	2023.67	1937.61	1612.68	1678.13	940.919	1355.85	1361.61	1340.47	1357.96	1006.07	1691.2	0
HAES814	1722.67	1806.98	1471.4	1610.27	1799.02	2006.08	1902.99	1602.31	1668.67	1143.51	1349.01	1357.52	1347.2	1350.56	1049.78	1665.26	1162.12	0
HAES816	1728.97	1851.23	1563.65	1616.66	1867.66	2036.37	1985.96	1653.77	1717.88	1137.12	1361.43	1327.34	1314.43	1207.47	1084.32	1751.22	984.227	1275.33	0
HAES842	1722.46	1862.16	1344.8	1421.23	1852.24	2041.17	1937.18	1601.99	1691.67	1015.08	1272.99	1351.73	1357.17	1530.43	1231.41	1664.38	1255.62	1241.84	1331.57	0
HAES849	1704.23	1879.97	1357.52	1441.28	1886.55	2034.73	1932.01	1588	1726.97	906.915	1298.67	1305.84	1310.08	1412.68	944.863	1752.59	1012.51	1096.66	1118.28	1001.89	0
IM1	1713.19	1759.31	1521.77	1449.37	1760.86	1821	1694.53	1629.68	1658.58	1370.65	1751.69	1743.41	1744.04	1486.38	1441.27	1691.76	1225.04	1458.32	1347.05	1488.43	1393.71	0
NG18	1067.98	1627.38	1857.85	1956.29	1707.2	1952.1	1941.28	1544.88	1634.12	1700.55	1770.07	1752.85	1747.45	1742.71	1707.15	1791.22	1728.79	1758.34	1753.88	1729.98	1726.72	1750.95	0
NG29	1635.87	1810.68	1724.76	1832.04	1806.59	1971.33	1910.16	1564.45	1712.07	1538.11	1385.44	1013.92	1020.27	1556.25	1475.53	1742.22	1530.23	1477.66	1542.48	1562.97	1525.31	1764.15	1611.67	0
NG8	1751.55	1795.45	1884.04	1799.81	1735.78	1959.34	1788.64	1818.5	1812.94	1820.56	1849.87	1841.36	1827.01	1782.67	1855.27	1883.48	1842.41	1828.51	1818.63	1879.42	1842.07	1731.69	1809.59	1733.31	0
Yonik	1731.68	1759.57	1544.88	1646.15	1847.16	1883.46	1908.91	1549.83	1530.92	1374.8	1548.48	1501.65	1479.47	1487.5	1378.74	1735.58	1326.26	1372.29	1212.9	1398.29	1352.44	1477.43	1717.32	1558.2	1802.56	0
268_1	1698.92	1831.73	1252.95	1423.04	1851.57	1935.97	1951.7	1625.77	1134.22	1294.85	1530.71	1614.3	1616.35	1557.58	1361.18	1692.38	1370.39	1441.91	1447.17	1292.66	1337.5	1534.55	1687.94	1630.65	1804.76	1396.02	0
268_2	1793.82	1897.61	1632.55	1754.84	1873.49	2064.13	2012.28	1619.65	1745.53	1253.07	167.39	902.284	911.655	1498.62	1330.32	1756.86	1368.54	1346.99	1370.78	1281.75	1294	1761.3	1766.76	1388.86	1849.07	1551.04	1440.35	0
268_3	1722.77	1871.36	1344.75	1411.35	1868.01	2042.69	1936.42	1612.53	1696.34	1021.43	1284.97	1361.18	1368.31	1533.72	1232.52	1677.85	1258.56	1253.75	1353.12	212.027	1000.78	1508.96	1748.54	1573.57	1891.76	1416.05	1193.95	1180.94	0
8_1	1953.81	1802.79	1086	242.849	1810.28	1802.87	1683.15	1862.36	1891.89	1436.64	1804.68	1795.69	1808.31	1728.79	1543.79	1850.38	1541.11	1632.96	1645.78	1442.46	1460.91	1487.34	1967.55	1845.49	1824.31	1672.37	1342	1691.62	1315.35	0
814_1	2012.36	1817.43	1882.73	1790.27	1884.7	313.238	1742.4	1907.47	1819.23	2048.55	2085.06	2062.75	2080.87	1976.38	2063.51	2010.92	2069.72	2051.28	2075.88	2083.98	2047.78	1864.09	1974.52	2003.13	1972.39	1918.99	1831.97	1933.84	1922	1675.43	0
816_1	1727.97	1828.94	1487.48	1626.28	1808.12	2029.88	1911.08	1616.98	1699.55	1169.39	1370.94	1370.29	1368.52	1366.73	1073.44	1666.98	1196.35	207.609	1309.77	1260.46	1127.62	1482.99	1773.08	1487.85	1835.3	1411.32	1371.35	1275.28	1159.01	1532.51	1930.66	0
842_1	1995.9	1795.57	1877.26	1814.94	1858.06	321.937	1727.34	1891.75	1780.01	2032.03	2084.82	2042.07	2059.01	1940.45	2051.2	1998.93	2037.74	2035.11	2038.74	2076.11	2049.33	1830.72	1961.5	1969.06	1962.73	1893.42	1817.88	1943.38	1920.2	1694.74	236.802	1917.18	0
842_10	1743.44	1864.92	1644.61	1753.09	1893.63	1956.9	1974.5	1609.19	1123.01	1471.61	1619.81	1604.41	1608.39	1599.01	1436.03	1744.9	1343.65	1415.48	1395.56	1532.91	1489.32	1397.48	1782.68	1621.05	1816.65	1245.47	1086.83	1569.7	1453.94	1711.89	1862.41	1384.24	1818.66	0
842_12	1738.8	1872.59	1529.98	1629.28	1898.71	2073.19	2012.75	1677.31	1727.77	1174.38	1379.17	1341.82	1345.05	1219.9	1106.7	1765.74	1022.49	1290.05	221.197	1351.22	1123.7	1375.49	1769.21	1563.62	1856.51	1257.37	1376.07	1293.33	1264.8	1517.86	1965.37	1238.87	1951.08	1369.5	0
842_13	1745.5	1864.76	1654.05	1761.67	1895.4	1962.21	1972.36	1621.62	1121.65	1473.35	1633.52	1612.92	1615.27	1598.75	1444.02	1752.15	1343.44	1421.52	1395.84	1535.16	1495.84	1397.14	1784.48	1624.2	1827.6	1239.42	1092.54	1579.46	1459.16	1721.08	1873.34	1389.41	1826.52	138.906	1373.72	0
842_14	1675.25	1826.55	1375.77	1553.95	1849.65	1969.19	1958.91	1638.95	1178.31	1198.9	1370.17	1385.65	1404.22	1511.98	1291.51	1730.68	1394.24	1376.16	1461.94	1208.46	1206.39	1573.2	1700.3	1537.57	1839.34	1465.14	825.879	1284.28	1116.52	1483.14	1847.42	1308.22	1854.55	1298.35	1384.08	1311.92	0
842_15	1748.65	1871.49	1649.87	1759.76	1894.02	1967.86	1984.52	1617.99	1149.09	1458.38	1527.84	1535.29	1538.65	1563.98	1433.55	1729.56	1344.96	1414.77	1380.21	1511.56	1484.44	1432.8	1794.43	1594.1	1810.7	1242.25	1117.66	1471.04	1439.35	1723.22	1882.21	1385.97	1841.08	227.564	1353.64	228.052	1307.86	0
842_16	1760.44	1876.59	1652.51	1753.87	1907.99	1969.83	1989.9	1621.29	1133.57	1494.73	1615.91	1616.82	1618.54	1614.12	1457.02	1766.69	1361.27	1430.48	1406.85	1549.82	1488.88	1419.35	1799.68	1634.75	1839.95	1262.72	1104.33	1564.3	1467.59	1720.09	1858.49	1392.16	1835.88	151.438	1369.57	152.702	1293.67	247.719	0
842_17	1751.19	1863.12	1627.75	1748.89	1893.25	1957.01	1970.25	1606.17	1127.25	1454.32	1620.15	1598.64	1605.37	1588.89	1434.2	1741.97	1338	1427.4	1380.28	1531.02	1478.49	1399.08	1779.76	1606.9	1815.52	1237.64	1089.62	1563.71	1457.3	1701.74	1864.64	1388.96	1819.03	170.379	1350.29	157.575	1297.73	249.991	178.25	0
842_18	1738.4	1858.2	1648.61	1760.04	1883.38	1951.93	1973.27	1611.82	1118.63	1475.79	1629.52	1605.76	1609.16	1601.77	1437.78	1748.43	1346.15	1411.05	1395.12	1535.18	1487.55	1397.69	1778.93	1618.67	1823.57	1239.46	1094.41	1575.2	1457.01	1715.78	1861.47	1380.17	1821.24	136.779	1368.84	139.323	1296.55	234.247	148.782	166.416	0
842_19	1745.07	1876.02	1652.32	1756.87	1894.32	1948.3	1982.83	1609.77	1122.32	1478.99	1625.59	1606.69	1611.73	1599.67	1444.5	1748.35	1353.05	1422.95	1400.19	1533.36	1495.5	1398.47	1785.6	1626.42	1818.45	1243.32	1086.3	1577.87	1460.02	1707.36	1858.9	1385.32	1811.35	140.117	1371.35	142.266	1304.05	233.138	153.463	167.198	142.788	0
842_2	1737.17	1870.02	1657.1	1772.79	1901.39	1963.37	1983.1	1613.76	1124.78	1486.91	1640.1	1605.06	1609.6	1596.17	1440.94	1751.53	1354.49	1414.88	1392.85	1540.4	1490.7	1407.76	1783.11	1618.03	1828.14	1246.81	1089.24	1586.91	1469.17	1732.86	1875.9	1381.05	1829.92	162.286	1362.86	157.074	1305.78	251.664	177.558	181.044	159.734	162.295	0
842_3	1759.06	1881.05	1624.68	1769.21	1912.57	1971.63	1988.76	1635.08	1127.69	1492.92	1634.89	1617.76	1623.74	1614.71	1458.55	1761.98	1363.59	1441.78	1406.72	1541.86	1500.42	1416.13	1802.35	1635.18	1837.75	1256.24	1106.8	1582.56	1467.16	1694.41	1870.58	1403.73	1831.12	153.648	1340.95	150.608	1315.3	242.068	161.089	172.17	153.992	156.096	172.744	0
842_4	1722.54	1856.9	1565.82	1752.54	1883	1994.04	1986.43	1575.38	1234.19	1372.47	1539.21	1517.89	1526.54	1472.83	1336.26	1726.29	1289.77	1138.58	1339.37	1470.17	1400.65	1400.2	1781.08	1580.79	1843.68	1272.44	1115.81	1478.56	1390.79	1675.71	1902.46	1107.08	1875.6	410.572	1272.85	409.072	1258	426.162	418.703	426.361	413.745	413.676	433.069	392.832	0
842_5	1753.28	1879.36	1658.12	1747.25	1909.6	1964.34	1986.26	1616.57	1133.24	1484.29	1627.64	1620.78	1627.13	1612.98	1451.84	1762.46	1362.49	1431.72	1407.41	1549.47	1487.13	1407.21	1794.96	1625.35	1841.17	1256.15	1112.97	1571.26	1476.27	1719.33	1857.7	1403.62	1834.56	155.325	1381.44	148.895	1303.88	247.125	150.866	175.843	157.124	158.002	172.691	162.305	420.042	0
842_6	1790.75	1862.45	1652.03	1759.69	1861.65	1757.7	1884.85	1668.15	1266.87	1560.43	1670.9	1625.52	1636.88	1563.19	1514.87	1801.77	1458.48	1539.59	1484.41	1626.44	1552.06	1477.13	1823.91	1641.13	1834.19	1341.24	1247.18	1615.94	1545.48	1728.23	1651.92	1505.5	1629.77	479.526	1441.38	480.696	1377.05	502.313	473.051	489.078	484.948	482.127	491.398	482.14	611.581	473.005	0
842_7	1744.48	1868.37	1658.51	1773.25	1896.08	1964.07	1973.15	1612.3	1123.14	1474.7	1631.47	1612.98	1616.52	1605.1	1442.57	1752.66	1353.05	1416.55	1405.41	1532.14	1494.7	1405.34	1789.09	1628.35	1831.23	1250.04	1098.28	1574.61	1459.62	1726.74	1874.13	1383	1825.18	147.842	1381.45	136.456	1318.63	237.369	161.722	165.126	147.869	146.574	159.849	154.957	412.237	157.183	484.514	0
842_8	1747.77	1871.53	1652.63	1756.35	1897.33	1966.47	1977.56	1622.44	1133.36	1470.99	1634.33	1611.15	1614.07	1598.04	1442.22	1757.45	1351.16	1412.56	1400.05	1535.65	1485.16	1401.26	1787.77	1629.64	1825.21	1244.88	1093.18	1577.47	1459.61	1711.21	1871.38	1381.51	1827.25	147.935	1368.75	140.355	1313.65	232.89	163.371	166.043	145.698	149.476	160.894	161.294	417.677	159.886	484.05	145.505	0
842_9	1748.66	1869.26	1652.76	1763.25	1892.23	1946.73	1975.26	1607.47	1116.32	1476.95	1636.62	1611.28	1616.19	1607.04	1451.31	1757.39	1349.15	1414.27	1390.66	1532.61	1488.6	1401.97	1785.76	1626.03	1823.5	1250.14	1097.75	1581.62	1461.33	1720.59	1860.61	1383.63	1812	145.049	1369.52	141.781	1314.2	236.959	160.039	168.836	147.949	144.647	162.857	162.702	419.183	159.121	476.932	146.537	151.16
A16_1	1811.2	1768.81	1697.65	1763.62	1858.98	1251.96	1624.59	1700.39	1644.7	1590.12	1749.28	1788.84	1792.72	1680.73	1671.29	1774.5	1494.72	1608.57	1632.88	1614.31	1639.32	1434.05	1785.61	1786.78	1862.07	1617.34	1564.09	1631.58	1493.69	1671.14	1156.24	1517.21	1140.86	1462.5	1553.17	1464.36	1556.42	1474.15	1484.78	1470.43	1460.96	1468.71	1475.3	1481.55	1479.47	1480.7	1413.68	1461.87	1476.81
[truncated: 2 more columns]
