# Supplementary material for: Ultra-high-throughput DArTseq-based silicoDArT and SNP markers for genomic studies in macadamia
Source: PLoS One. 2018 Aug 31;13(8):e0203465. doi: 10.1371/journal.pone.0203465 (PMC6118395; doi:10.1371/journal.pone.0203465)
Supplement: S7 Table — (XLSX) [file pone.0203465.s007.xlsx]

## Sheet: Sheet1
Table S7. Results of plant identity and maternal analysis of phenotypically mismatched genotypes in a rootstock trial.
Original Plant ID	Field comments	Identity analysis using Cervus					Inference from parentage analysis
		Plant identity	Pair LOD score	Pair confidence	Pair loci mismatching	Candidate mother
A16_1	a203		-30.36		76	Beaumont	Beaumont seedling
268_1	a203		-17.35		42	H2	H2 seedling
268_2	344	344	442.49	*	0	-	Plant ID 344 confirmed
268_3	814	842	397.81	*	0	-	Plant ID 842 confirmed
8_1	A268	A268	501.2	*	2	-	Plant ID A268 confirmed
814_1	Beaumont	Beaumont	664.91	*	0	-	Plant ID Beaumont confirmed
816_1	814	814	372.05	*	0	-	Plant ID 814 confirmed
842_1	Beaumont	Beaumont	658.58	*	1	-	Plant ID Beaumont confirmed
842_2	H2		-141.65		58	H2	H2 seedling
842_3	H2		-149.01		58	H2	H2 seedling
842_4	H2		-111.42		42	H2	H2 seedling
842_5	H2		-148.78		58	H2	H2 seedling
842_6	H2		-187.21		51	H2	H2 seedling
842_7	H2		-137.03		58	H2	H2 seedlings
842_8	H2		-145.53		58	H2	H2 seedling
842_9	H2		-139.6		57	H2	H2 seedling
842_10	H2		-143.83		59	H2	H2 seedling
842_12	H2	816	344.35	*	2	-	Plant ID 816 confirmed
842_13	H2		-142.08		58	H2	H2 seedling
842_14	unknown		-52.46		46	H2	H2 seedling
842_15	H2		-142.75		55	H2	H2 seedling
842_16	H2		-156.29		60	H2	H2 seedling
842_17	H2		-130.77		56	H2	H2 seedling
842_18	H2		-140.42		58	H2	H2 seedling
842_19	H2		-146.52		59	H2	H2 seedling
